# Supplementary material for: Chromosome-level genome assembly provides insights into the genetic diversity, evolution, and flower development of Prunus conradinae
Source: Mol Hortic. 2024 Jun 19;4:25. doi: 10.1186/s43897-024-00101-7 (PMC11186256; doi:10.1186/s43897-024-00101-7)
Supplement: Supplementary file 8 — Supplementary Material 8: Table S11. Genome syntenic blocks between Prunus conradinae and P. avium. Table S12. Genome syntenic blocks between Prunus conradinae and P. serrulata. Table S13. Genome syntenic blocks between Prunus conradinae and P. persica. [file 43897_2024_101_MOESM8_ESM.xls]

## Sheet: Table S11
Table S11. Genome syntenic blocks between Prunus conradinae and P. avium.
Pavi_start_position	Pavi_end_position	Pcon_start_position	Pcon_end_position	Pavi_length	Pcon_length	indentity	strand	Pavi_Chr	Pcon_Chr
56737185	56754404	51815729	51798527	17220	17203	98.47	-	1	1
56988589	57002612	51378532	51364484	14024	14049	98.26	-	1	1
57161447	57175060	51152141	51138500	13614	13642	98.68	-	1	1
58391924	58405273	50114079	50100716	13350	13364	98.75	-	1	1
16613433	16624830	16033565	16022142	11398	11424	98.1	-	1	1
6538533	6549277	6261766	6251013	10745	10754	98.57	-	1	1
6210097	6218784	6479378	6470702	8688	8677	98.35	-	1	1
18285264	18293871	1537012	1528396	8608	8617	98.6	-	1	1
58907854	58916244	49613144	49604734	8391	8411	98.17	-	1	1
58397081	58405273	50079322	50071140	8193	8183	99.11	-	1	1
57049483	57057427	51310159	51302216	7945	7944	98.01	-	1	1
24964754	24972332	30881400	30873823	7579	7578	98.67	-	1	1
35332880	35340276	30442098	30434692	7397	7407	98.29	-	1	1
59137973	59145273	49416867	49409537	7301	7331	98.12	-	1	1
21232364	21239558	10602292	10595112	7195	7181	98.28	-	1	1
21232362	21239558	10698513	10691342	7197	7172	98.1	-	1	1
21232370	21239558	10551906	10544741	7189	7166	98.29	-	1	1
18625906	18632945	13600850	13593808	7040	7043	98.02	-	1	1
56780804	56787324	51765065	51758554	6521	6512	98.49	-	1	1
57190155	57196203	51130783	51124742	6049	6042	98.15	-	1	1
56425591	56431599	52147412	52141389	6009	6024	98.54	-	1	1
38032399	38038029	5045140	5039505	5631	5636	98.26	-	1	1
23282344	23287928	22683372	22677791	5585	5582	98.11	-	1	1
11477786	11483042	22812913	22807664	5257	5250	98.9	-	1	1
32948792	32954013	14355424	14350200	5222	5225	98.38	-	1	1
11416214	11421447	5111831	5106616	5234	5216	98.01	-	1	1
32948792	32954013	24866333	24861121	5222	5213	98.03	-	1	1
58866201	58871395	49625929	49620744	5195	5186	98.12	-	1	1
17688078	17693147	39641270	39636205	5070	5066	98.09	-	1	1
16724034	16728989	14155809	14150833	4956	4977	98.07	-	1	1
7127439	7132305	11444362	11439490	4867	4873	98.15	-	1	1
58411385	58416239	50071156	50066303	4855	4854	99.51	-	1	1
58411385	58416222	50100732	50095891	4838	4842	99.55	-	1	1
55976320	55981120	52652002	52647207	4801	4796	98.83	-	1	1
28376614	28381388	24785435	24780658	4775	4778	98.85	-	1	1
23198230	23203004	23480822	23476047	4775	4776	98.56	-	1	1
28414976	28419669	20839856	20835173	4694	4684	98.51	-	1	1
7982604	7987290	23450241	23445558	4687	4684	98.15	-	1	1
26411739	26416327	25616482	25611880	4589	4603	98.26	-	1	1
16589159	16593759	17887116	17882518	4601	4599	98.13	-	1	1
20618087	20622613	14025166	14020644	4527	4523	99.01	-	1	1
32971101	32975561	1523080	1518620	4461	4461	98.45	-	1	1
12619882	12624308	18380007	18375575	4427	4433	98.04	-	1	1
28251792	28256165	24932539	24928165	4374	4375	98.36	-	1	1
16106884	16111183	12017136	12012846	4300	4291	98.08	-	1	1
59151923	59156144	49401700	49397484	4222	4217	98.72	-	1	1
30843114	30847303	10843980	10839797	4190	4184	98.31	-	1	1
21228023	21232173	10772610	10768449	4151	4162	98.54	-	1	1
11669187	11673300	19985686	19981570	4114	4117	98.35	-	1	1
6413664	6417766	6392804	6388703	4103	4102	98.11	-	1	1
57181343	57185385	51138519	51134475	4043	4045	98.69	-	1	1
19180512	19184545	463566	459531	4034	4036	98.86	-	1	1
35336307	35340279	1458714	1454756	3973	3959	98.52	-	1	1
17151803	17155550	15490815	15487075	3748	3741	98.24	-	1	1
31376637	31380356	24434126	24430394	3720	3733	98.07	-	1	1
31376634	31380360	10003793	10000066	3727	3728	98.47	-	1	1
35335291	35338996	16906792	16903105	3706	3688	98.01	-	1	1
13603788	13607438	32040329	32036679	3651	3651	98.52	-	1	1
13603786	13607438	15898956	15895309	3653	3648	98.5	-	1	1
10232229	10235774	22049459	22045914	3546	3546	98.93	-	1	1
17658156	17661651	2521740	2518244	3496	3497	98.26	-	1	1
4561994	4565472	30431324	30427843	3479	3482	98.4	-	1	1
4561994	4565472	6374380	6370916	3479	3465	98.22	-	1	1
35332881	35336309	1466221	1462783	3429	3439	98.35	-	1	1
57155814	57159248	51156592	51153168	3435	3425	98.08	-	1	1
46661845	46665245	3208370	3204974	3401	3397	98.09	-	1	1
6241965	6245348	6457066	6453686	3384	3381	98.38	-	1	1
56545785	56548957	52029000	52025835	3173	3166	98.74	-	1	1
17488269	17491395	14948936	14945802	3127	3135	98.18	-	1	1
32264466	32267595	30429214	30426083	3130	3132	98.57	-	1	1
18507362	18510397	13736626	13733586	3036	3041	98.72	-	1	1
7950913	7953941	6808706	6805667	3029	3040	98.16	-	1	1
6068053	6071078	2327103	2324077	3026	3027	98.42	-	1	1
13603788	13606798	15454542	15451535	3011	3008	98.37	-	1	1
27877577	27880571	30145907	30142907	2995	3001	98	-	1	1
58349459	58352419	50092360	50089387	2961	2974	98.09	-	1	1
12736660	12739587	12051022	12048090	2928	2933	98.81	-	1	1
13604614	13607438	1312474	1309644	2825	2831	98.24	-	1	1
26143320	26146133	25690735	25687920	2814	2816	98.05	-	1	1
28561471	28564237	35526451	35523689	2767	2763	98.27	-	1	1
25450508	25453203	16275552	16272853	2696	2700	98.23	-	1	1
5422870	5425535	36760445	36757782	2666	2664	98.46	-	1	1
25292230	25294897	52172362	52169701	2668	2662	98.24	-	1	1
56754399	56757064	51793366	51790711	2666	2656	98.46	-	1	1
38514819	38517454	8598370	8595736	2636	2635	98.52	-	1	1
13554699	13557333	3140036	3137404	2635	2633	98.33	-	1	1
18195737	18198366	4911942	4909313	2630	2630	98.45	-	1	1
31432451	31435069	1581066	1578447	2619	2620	98.33	-	1	1
10325263	10327876	25008331	25005724	2614	2608	98.7	-	1	1
23422430	23425026	22490648	22488053	2597	2596	98.08	-	1	1
18151014	18153601	14332568	14329982	2588	2587	98.11	-	1	1
10782665	10785238	25008331	25005769	2574	2563	98.37	-	1	1
20650557	20653109	13997868	13995313	2553	2556	98.01	-	1	1
17327810	17330363	15187946	15185395	2554	2552	98.28	-	1	1
38514819	38517297	153615	151136	2479	2480	98.63	-	1	1
16119573	16122013	16524107	16521663	2441	2445	98.04	-	1	1
32261777	32264189	30431910	30429489	2413	2422	98.31	-	1	1
30159035	30161453	22406051	22403634	2419	2418	99.38	-	1	1
32261777	32264189	6374962	6372549	2413	2414	98.51	-	1	1
31376634	31379038	11204182	11201771	2405	2412	98.47	-	1	1
14947953	14950327	5649960	5647595	2375	2366	98.11	-	1	1
17935037	17937371	10009151	10006818	2335	2334	98.12	-	1	1
34156485	34158794	10802250	10799941	2310	2310	98.01	-	1	1
6098313	6100612	6577357	6575079	2300	2279	98.35	-	1	1
18586202	18588447	13661939	13659705	2246	2235	98.35	-	1	1
10669835	10672068	8679104	8676877	2234	2228	98.3	-	1	1
15659700	15661924	9628430	9626207	2225	2224	98.52	-	1	1
41804990	41807207	36840521	36838299	2218	2223	98.25	-	1	1
18628434	18630630	14764137	14761936	2197	2202	98	-	1	1
22698262	22700466	15354875	15352683	2205	2193	98.19	-	1	1
33337271	33339449	28370249	28368069	2179	2181	98.26	-	1	1
20734955	20737122	26333453	26331291	2168	2163	98.25	-	1	1
19115186	19117315	33589953	33587826	2130	2128	98.22	-	1	1
39397811	39399892	15122711	15120632	2082	2080	98.03	-	1	1
30054079	30056148	5058784	5056714	2070	2071	98.26	-	1	1
22580336	22582388	23310073	23308017	2053	2057	98.44	-	1	1
26407694	26409727	25620871	25618840	2034	2032	98.38	-	1	1
17935037	17937054	6966212	6964193	2018	2020	98.17	-	1	1
31433087	31435071	33973561	33971569	1985	1993	98.85	-	1	1
26414067	26416022	8406561	8404599	1956	1963	98.17	-	1	1
56388712	56390644	52162619	52160688	1933	1932	98.09	-	1	1
11163742	11165657	15111247	15109331	1916	1917	99.37	-	1	1
31207484	31209384	23308249	23306346	1901	1904	98.37	-	1	1
14073857	14075755	18487915	18486020	1899	1896	98.26	-	1	1
29824893	29826783	28383815	28381932	1891	1884	98.04	-	1	1
1173256	1175134	4084151	4082269	1879	1883	98.04	-	1	1
13892291	13894169	11733199	11731319	1879	1881	98.78	-	1	1
57890203	57892088	50389469	50387590	1886	1880	98.25	-	1	1
58094159	58096043	50389469	50387590	1885	1880	98.41	-	1	1
16106885	16108755	17657877	17656008	1871	1870	98.45	-	1	1
15206412	15208282	17657877	17656008	1871	1870	98.67	-	1	1
23527029	23528898	22352685	22350819	1870	1867	98.34	-	1	1
12624308	12626175	5411538	5409673	1868	1866	98.23	-	1	1
16783780	16785641	3477896	3476035	1862	1862	98.07	-	1	1
25572988	25574835	27573429	27571578	1848	1852	98.11	-	1	1
15687315	15689138	16684825	16682998	1824	1828	98.2	-	1	1
25215174	25217000	32449074	32447250	1827	1825	98.03	-	1	1
16075198	16077011	32392780	32390968	1814	1813	98.24	-	1	1
2929209	2931018	17997714	17995902	1810	1813	98.18	-	1	1
56240245	56242050	52342499	52340694	1806	1806	98.12	-	1	1
25151297	25153091	8547852	8546049	1795	1804	98	-	1	1
25059506	25061310	19981284	19979482	1805	1803	98.34	-	1	1
46677147	46678949	9262685	9260883	1803	1803	98.17	-	1	1
41718985	41720783	37617671	37615870	1799	1802	98.28	-	1	1
25151297	25153091	2566879	2565079	1795	1801	98.17	-	1	1
707694	709489	21901016	21899225	1796	1792	98.16	-	1	1
10618031	10619816	6533048	6531263	1786	1786	98.32	-	1	1
33430974	33432722	28299309	28297558	1749	1752	98	-	1	1
10162481	10164238	22145979	22144233	1758	1747	98.12	-	1	1
18585460	18587192	52342499	52340771	1733	1729	98.15	-	1	1
19933724	19935441	4213368	4211648	1718	1721	98.03	-	1	1
58133512	58135221	50364388	50362673	1710	1716	98.78	-	1	1
10386992	10388702	21893641	21891928	1711	1714	98.19	-	1	1
15895549	15897250	19944880	19943182	1702	1699	98.53	-	1	1
27492802	27494489	23347885	23346191	1688	1695	98.47	-	1	1
15010337	15012026	25285112	25283422	1690	1691	98.47	-	1	1
12907934	12909615	14047668	14045983	1682	1686	98.7	-	1	1
9242138	9243811	34587169	34585491	1674	1679	98.21	-	1	1
57252846	57254494	51041019	51039371	1649	1649	98.79	-	1	1
5670254	5671885	2846408	2844778	1632	1631	98.53	-	1	1
25865860	25867489	14774567	14772939	1630	1629	98.28	-	1	1
15551502	15553111	16642248	16640637	1610	1612	98.64	-	1	1
31565488	31567100	21845062	21843453	1613	1610	98.14	-	1	1
30668633	30670242	554754	553146	1610	1609	98.2	-	1	1
35865087	35866695	8320658	8319052	1609	1607	98.51	-	1	1
13615930	13617118	14351389	14350197	1189	1193	98.91	-	1	2
14640261	14641459	6131211	6130020	1199	1192	98.17	-	1	2
3830325	3831512	27947054	27945868	1188	1187	98.48	-	1	2
45727862	45729023	5663630	5662461	1162	1170	98.29	-	1	2
19987257	19988421	15991144	15989975	1165	1170	98.04	-	1	2
19200712	19201880	23084423	23083255	1169	1169	98.03	-	1	2
36229711	36231344	31307728	31309360	1634	1633	98.29	+	1	3
16175784	16177424	8777660	8779294	1641	1635	98.11	+	1	3
46737692	46739336	40910295	40911932	1645	1638	98.36	+	1	3
32802966	32804608	27780626	27782266	1643	1641	98.11	+	1	3
32829223	32830862	24590478	24592118	1640	1641	98.29	+	1	3
11785985	11787629	10824615	10826263	1645	1649	98.55	+	1	3
10672645	10674778	15234293	15236418	2134	2126	98.13	+	1	4
24083467	24085599	16827451	16829576	2133	2126	98.12	+	1	4
23131890	23134035	19522691	19524826	2146	2136	98.42	+	1	4
13845929	13848074	7155726	7157871	2146	2146	98.6	+	1	4
5628195	5630342	14819211	14821361	2148	2151	98.19	+	1	4
29088876	29091594	24811166	24813886	2719	2721	98.16	+	1	5
8628723	8631451	7091775	7094503	2729	2729	98.39	+	1	5
11158445	11161192	8670257	8673001	2748	2745	98.58	+	1	5
49151381	49154131	43176676	43179426	2751	2751	98.04	+	1	5
27138246	27140995	32484293	32487049	2750	2757	98.15	+	1	5
7036572	7039593	6278854	6281869	3022	3016	98.55	+	1	6
11968829	11972888	7817576	7821625	4060	4050	98.65	+	1	7
4822397	4826424	15985257	15989311	4028	4055	98.3	+	1	7
22794293	22798350	20391178	20395243	4058	4066	98.03	+	1	7
36354072	36358160	35686261	35690345	4089	4085	98.17	+	1	7
31586797	31590898	23621647	23625744	4102	4098	98.61	+	1	7
29054527	29058633	8754036	8758138	4107	4103	98	+	1	7
45061247	45065351	39488548	39492652	4105	4105	98.13	+	1	7
20340878	20355615	16767897	16782575	14738	14679	98	+	1	8
57654045	57655540	50649794	50648302	1496	1493	98.06	-	2	1
12207687	12209177	13738632	13737152	1491	1481	98.19	-	2	1
13608745	13610224	32034774	32033298	1480	1477	98.04	-	2	1
50752619	50754100	16831165	16829689	1482	1477	98.45	-	2	1
21283259	21284725	8766659	8765193	1467	1467	98.71	-	2	1
41738101	41739550	36914872	36913420	1450	1453	98.08	-	2	1
9045130	9046579	15283461	15282015	1450	1447	98	-	2	1
57260077	57261516	51032055	51030618	1440	1438	98.06	-	2	1
25771284	25772704	12393255	12391836	1421	1420	98.03	-	2	1
23345583	23346982	18643561	18642159	1400	1403	98.15	-	2	1
6714039	6715431	6093292	6091894	1393	1399	98.43	-	2	1
21650740	21652138	31744964	31743572	1399	1393	98.22	-	2	1
21650740	21652138	196346	194955	1399	1392	98.14	-	2	1
35249851	35251001	30280382	30279232	1151	1151	98.87	-	2	2
15946798	15947944	8679859	8678712	1147	1148	98.52	-	2	2
14772343	14773480	30046565	30045430	1138	1136	98.33	-	2	2
7986163	7987290	39822054	39820922	1128	1133	98.15	-	2	2
22757170	22758300	4059356	4058225	1131	1132	98.23	-	2	2
23612707	23613832	24018864	24017736	1126	1129	98.23	-	2	2
23612708	23613832	35873084	35871960	1125	1125	98.31	-	2	2
23841393	23842504	14944802	14943690	1112	1113	98.03	-	2	2
42561304	42562412	17435248	17434140	1109	1109	98.29	-	2	2
24404371	24405481	8181790	8180682	1111	1109	98.29	-	2	2
13295861	13296966	4633139	4632041	1106	1099	98.1	-	2	2
42561305	42562397	37491954	37490862	1093	1093	98.17	-	2	2
21767989	21769078	18490033	18488942	1090	1092	98.53	-	2	2
37125226	37126309	18652324	18651239	1084	1086	98.34	-	2	2
35273564	35274643	22459586	22458505	1080	1082	99.82	-	2	2
41718994	41720075	17704881	17703801	1082	1081	98.52	-	2	2
6943792	6944868	4466188	4465112	1077	1077	98.24	-	2	2
33007232	33008306	1111719	1110646	1075	1074	98.14	-	2	2
20112878	20113945	32300032	32298964	1068	1069	98.32	-	2	2
27584499	27585562	7527089	7526023	1064	1067	98.69	-	2	2
16155659	16156725	13957441	13956375	1067	1067	98.41	-	2	2
10128284	10129336	7945413	7944361	1053	1053	98.1	-	2	2
34224460	34225516	12773549	12772498	1057	1052	98.39	-	2	2
10167813	10168856	26914220	26913174	1044	1047	98.29	-	2	2
10167813	10168855	31256569	31255527	1043	1043	98.95	-	2	2
10167813	10168855	29985565	29984524	1043	1042	99.14	-	2	2
10167813	10168855	28572557	28571516	1043	1042	98.85	-	2	2
10167813	10168856	15733576	15732535	1044	1042	98.47	-	2	2
10167813	10168856	28486863	28485823	1044	1041	99.04	-	2	2
10167813	10168855	18441382	18440342	1043	1041	98.75	-	2	2
57160292	57161331	51153179	51152141	1040	1039	99.42	-	2	2
19269011	19270045	13527671	13526639	1035	1033	98.65	-	2	2
12138146	12139171	6075762	6074739	1026	1024	98.15	-	2	2
18633187	18634206	13593816	13592797	1020	1020	98.33	-	2	2
16287821	16288836	21880842	21879828	1016	1015	98.03	-	2	2
15988872	15989880	14381677	14380669	1009	1009	98.32	-	2	2
58902287	58903292	24333406	24332402	1006	1005	98.02	-	2	2
16781992	16782995	17725835	17724832	1004	1004	98.31	-	2	2
16984235	16985236	9107945	9108945	1002	1001	98	+	2	2
31324765	31325772	26380492	26381497	1008	1006	98.32	+	2	2
25465968	25466979	20829245	20830254	1012	1010	98.42	+	2	2
30144570	30145588	25709810	25710821	1019	1012	98.43	+	2	2
14504157	14505169	11368737	11369751	1013	1015	98.03	+	2	2
9248031	9249052	20903985	20905008	1022	1024	98.05	+	2	2
7407407	7408430	6204582	6205605	1024	1024	98.44	+	2	2
29960519	29961547	25578483	25579507	1029	1025	98.35	+	2	2
26269696	26270723	31459931	31460959	1028	1029	98.25	+	2	2
23367305	23368331	21073972	21075001	1027	1030	98.06	+	2	2
20232660	20233694	13526639	13527671	1035	1033	98.45	+	2	2
26268170	26269207	6461687	6462723	1038	1037	98.07	+	2	2
11470151	11471191	28197044	28198082	1041	1039	98.37	+	2	2
25345483	25346522	17847428	17848466	1040	1039	98.66	+	2	2
40806774	40807815	6676330	6677369	1042	1040	99.14	+	2	2
10167813	10168855	11875909	11876948	1043	1040	99.04	+	2	2
10167813	10168855	3238764	3239804	1043	1041	98.95	+	2	2
10167813	10168856	6489436	6490476	1044	1041	98.85	+	2	2
16819401	16820444	12779718	12780761	1044	1044	98.56	+	2	2
11783594	11784637	2106799	2107842	1044	1044	99.52	+	2	2
12963074	12964123	10345498	10346546	1050	1049	98.48	+	2	2
11560869	11561918	19834868	19835917	1050	1050	98	+	2	2
32700961	32702010	32017813	32018863	1050	1051	98.57	+	2	2
19082626	19083679	15212602	15213655	1054	1054	98.2	+	2	2
27575674	27576737	7532986	7534047	1064	1062	98.78	+	2	2
14250064	14251127	12088682	12089745	1064	1064	98.59	+	2	2
28386286	28387348	24991074	24992137	1063	1064	98.03	+	2	2
20706120	20707186	14035628	14036699	1067	1072	98.51	+	2	2
34313704	34314773	26203107	26204178	1070	1072	98.97	+	2	2
11541199	11542270	10623414	10624486	1072	1073	98.32	+	2	2
13984706	13985772	9951780	9952854	1067	1075	98.42	+	2	2
15708284	15709359	8428008	8429082	1076	1075	98.33	+	2	2
24447805	24448880	15613855	15614930	1076	1076	98.24	+	2	2
37599478	37600556	32732909	32733986	1079	1078	98.61	+	2	2
9564280	9565360	21242988	21244068	1081	1081	98.15	+	2	2
7176862	7177944	18624666	18625747	1083	1082	98.16	+	2	2
35415640	35416725	14305074	14306159	1086	1086	98.9	+	2	2
16946082	16947163	9080222	9081308	1082	1087	98.07	+	2	2
27967269	27968357	10307709	10308796	1089	1088	98.35	+	2	2
28403910	28405000	24985673	24986761	1091	1089	98.35	+	2	2
23674390	23675478	17164086	17165175	1089	1090	98.81	+	2	2
21767989	21769078	25856218	25857309	1090	1092	98.17	+	2	2
31043019	31044113	10632916	10634010	1095	1095	98.26	+	2	2
25654383	25655486	21112832	21113935	1104	1104	98.28	+	2	2
8833517	8834623	6220716	6221822	1107	1107	98.19	+	2	2
17266570	17267675	9610635	9611742	1106	1108	98.56	+	2	2
42561305	42562412	11788335	11789442	1108	1108	98.38	+	2	2
42561305	42562412	6702858	6703965	1108	1108	98.29	+	2	2
27603529	27604633	23453645	23454753	1105	1109	98.92	+	2	2
36354653	36355761	31445782	31446890	1109	1109	98.11	+	2	2
23511858	23512970	17161090	17162201	1113	1112	98.2	+	2	2
26586081	26587193	6647717	6648828	1113	1112	98.74	+	2	2
19947327	19948440	20006966	20008079	1114	1114	98.29	+	2	2
9967741	9968855	52613785	52614899	1115	1115	98.03	+	2	2
20465412	20466524	20864520	20865634	1113	1115	98.57	+	2	2
34993784	34994907	18138745	18139862	1124	1118	98.13	+	2	2
14070803	14071923	7369276	7370395	1121	1120	98.04	+	2	2
18875102	18876223	17647773	17648893	1122	1121	98.4	+	2	2
28985065	28986187	23304228	23305352	1123	1125	98.05	+	2	2
23612708	23613832	2000365	2001490	1125	1126	98.14	+	2	2
33569737	33570864	25455875	25457000	1128	1126	98.05	+	2	2
23612708	23613832	10673860	10674986	1125	1127	98.14	+	2	2
27609526	27610655	19552732	19553858	1130	1127	98.32	+	2	2
2678705	2679833	2536293	2537420	1129	1128	98.85	+	2	2
44382025	44383153	38853606	38854735	1129	1130	98.5	+	2	2
23674347	23675478	19404482	19405614	1132	1133	98.15	+	2	2
24629554	24630688	20010920	20012054	1135	1135	98.15	+	2	2
19066064	19067204	16945854	16946988	1141	1135	98.16	+	2	2
30236188	30237322	25833310	25834446	1135	1137	98.5	+	2	2
17583889	17585028	13594631	13595769	1140	1139	98.51	+	2	2
33414050	33415190	22097979	22099117	1141	1139	98.07	+	2	2
27067183	27068319	24879331	24880469	1137	1139	98.16	+	2	2
21366606	21367746	1847465	1848605	1141	1141	98.86	+	2	2
13348200	13349341	370566	371707	1142	1142	98.34	+	2	2
11886899	11888048	10990518	10991665	1150	1148	98	+	2	2
42410545	42411692	37686897	37688047	1148	1151	98	+	2	2
19987257	19988421	13673166	13674323	1165	1158	98.8	+	2	2
19955436	19956593	20279825	20280982	1158	1158	98.53	+	2	2
33566588	33567747	25474245	25475404	1160	1160	98.36	+	2	2
28757800	28758964	6368513	6369673	1165	1161	98.03	+	2	2
21343970	21345131	21439828	21440989	1162	1162	98.45	+	2	2
21194955	21196120	2818047	2819210	1166	1164	98.71	+	2	2
28757799	28758964	30425435	30426598	1166	1164	98.11	+	2	2
25089283	25090455	149671	150839	1173	1169	98.38	+	2	2
34715280	34716450	29442200	29443369	1171	1170	98.21	+	2	2
25089282	25090455	2376170	2377342	1174	1173	98.89	+	2	2
25865860	25867034	17335863	17337036	1175	1174	98.89	+	2	2
14325998	14327173	12417675	12418848	1176	1174	98.56	+	2	2
25089282	25090455	20866051	20867225	1174	1175	99.49	+	2	2
2515442	2516627	2431105	2432284	1186	1180	98.23	+	2	2
31667514	31668691	23683234	23684413	1178	1180	98.73	+	2	2
18810034	18811211	18782085	18783267	1178	1183	98.31	+	2	2
17962147	17963330	17735611	17736794	1184	1184	98.06	+	2	2
27681990	27683176	7611317	7612505	1187	1189	98.24	+	2	2
15270207	15271394	14549841	14551029	1188	1189	98.07	+	2	2
21731259	21732446	22400286	22401474	1188	1189	98.32	+	2	2
14648757	14649947	43544284	43545473	1191	1190	98.07	+	2	2
4795765	4796951	2317787	2318976	1187	1190	98.91	+	2	2
17063343	17064534	16613488	16614678	1192	1191	98.58	+	2	2
40782054	40783246	35870396	35871588	1193	1193	98.66	+	2	2
20725107	20726296	17038521	17039713	1190	1193	98.16	+	2	2
30306544	30307740	25950206	25951401	1197	1196	98	+	2	2
21574159	21575353	2977261	2978456	1195	1196	98.08	+	2	2
21194965	21196162	2497495	2498691	1198	1197	98.66	+	2	2
28725347	28726544	8489074	8490271	1198	1198	98.17	+	2	2
23267977	23269179	16477312	16478514	1203	1203	98.67	+	2	2
12839006	12840214	8923865	8925074	1209	1210	98.35	+	2	2
25386084	25387294	20760974	20762184	1211	1211	98.6	+	2	2
16391180	16392396	8791584	8792797	1217	1214	98.36	+	2	2
27331922	27333140	5232737	5233955	1219	1219	99.26	+	2	2
21526305	21527518	12068274	12069492	1214	1219	98.85	+	2	2
15202423	15203642	5232737	5233957	1220	1221	98.77	+	2	2
19138971	19140194	15385334	15386557	1224	1224	98.12	+	2	2
13869068	13870293	7167747	7168970	1226	1224	98.37	+	2	2
5981750	5982967	5610107	5611333	1218	1227	98.29	+	2	2
59020128	59021358	20734930	20736158	1231	1229	98.05	+	2	2
28962459	28963692	23910653	23911889	1234	1237	98.22	+	2	2
27181501	27182737	7116168	7117404	1237	1237	99.11	+	2	2
33668931	33670169	28676303	28677540	1239	1238	98.06	+	2	2
36484318	36485563	35846513	35847752	1246	1240	98.48	+	2	2
41393926	41395166	36068904	36070146	1241	1243	98.15	+	2	2
26386887	26388135	18818355	18819603	1249	1249	98.4	+	2	2
35441205	35442454	27294370	27295624	1250	1255	98.33	+	2	2
31207268	31208527	30606832	30608088	1260	1257	98.1	+	2	2
5305635	5306892	5859384	5860642	1258	1259	98.25	+	2	2
12237754	12239018	31743709	31744968	1265	1260	98.74	+	2	2
12237754	12239020	195091	196352	1267	1262	98.74	+	2	2
1515875	1517133	11238275	11239536	1259	1262	98.02	+	2	2
12237754	12239020	4272442	4273704	1267	1263	98.9	+	2	2
38282925	38284190	33444645	33445908	1266	1264	98.97	+	2	2
45057571	45059219	40337511	40339160	1649	1650	98.24	+	2	3
18086457	18088115	7172395	7174049	1659	1655	98.43	+	2	3
30053672	30055327	29483917	29485572	1656	1656	98.13	+	2	3
9202663	9204323	5079812	5081470	1661	1659	98.31	+	2	3
19905938	19907605	9914384	9916048	1668	1665	98.14	+	2	3
18288361	18290025	18207013	18208682	1665	1670	98.62	+	2	3
25030470	25032148	10295019	10296694	1679	1676	98.04	+	2	3
25030470	25032148	8188106	8189781	1679	1676	98.16	+	2	3
15313724	15315410	11385422	11387103	1687	1682	98.16	+	2	3
24453121	24454813	19842789	19844480	1693	1692	99.11	+	2	3
6188941	6191096	1965424	1967576	2156	2153	98.98	+	2	4
3231269	3233427	3054081	3056242	2159	2162	98.15	+	2	4
7182612	7184775	6417804	6419965	2164	2162	98.8	+	2	4
4761033	4763195	4862120	4864282	2163	2163	98.85	+	2	4
23916093	23918275	15019144	15021325	2183	2182	98.67	+	2	4
18272024	18274203	18144376	18146558	2180	2183	98.44	+	2	4
44673754	44675944	39998653	40000837	2191	2185	98.22	+	2	4
25661050	25663237	22271349	22273535	2188	2187	98.08	+	2	4
10428906	10431102	9530603	9532797	2197	2195	98.32	+	2	4
34003500	34005704	25700065	25702268	2205	2204	98.69	+	2	4
38657111	38659320	33667423	33669632	2210	2210	98.64	+	2	4
18029891	18032102	14034671	14036882	2212	2212	99.14	+	2	4
50868220	50871032	27571775	27574588	2813	2814	98.05	+	2	5
21236738	21239558	10134844	10137670	2821	2827	98.69	+	2	5
15139049	15141906	14444255	14447123	2858	2869	98.26	+	2	5
24430706	24433574	19835180	19838050	2869	2871	99.37	+	2	5
992930	995807	23350973	23353859	2878	2887	98.1	+	2	5
33097419	33100322	12140405	12143309	2904	2905	98.14	+	2	5
32777337	32780268	32062453	32065377	2932	2925	98.19	+	2	5
7926663	7929620	19585252	19588209	2958	2958	98.79	+	2	6
16252318	16255291	21586864	21589837	2974	2974	98.79	+	2	6
27924782	27927756	27194969	27197942	2975	2974	98.32	+	2	6
24400361	24403340	19812478	19815453	2980	2976	99.23	+	2	6
6184915	6187902	1962445	1965428	2988	2984	99.2	+	2	6
7227072	7230066	3140305	3143292	2995	2988	98.1	+	2	6
26931893	26934892	22411822	22414820	3000	2999	98.24	+	2	6
2755513	2758515	2606647	2609648	3003	3002	98.24	+	2	6
29088523	29091531	8790229	8793233	3009	3005	98.21	+	2	6
15545166	15548176	11648346	11651357	3011	3012	98.54	+	2	6
24528275	24531286	19961879	19964892	3012	3014	99.37	+	2	6
6095565	6098576	17425608	17428621	3012	3014	98.37	+	2	6
6514047	6517065	6278854	6281867	3019	3014	98.68	+	2	6
11669186	11673294	16641242	16645356	4109	4115	98.11	+	2	7
44347199	44351314	39651568	39655684	4116	4117	98.35	+	2	7
10791597	10795730	9964998	9969118	4134	4121	98.04	+	2	7
29354206	29358342	25029138	25033272	4137	4135	98.26	+	2	7
12342636	12346796	11474362	11478525	4161	4164	98.8	+	2	7
4267579	4271762	1812108	1816283	4184	4176	98.09	+	2	7
34021550	34025741	25901702	25905892	4192	4191	98.12	+	2	7
42766399	42770597	37430408	37434604	4199	4197	98.29	+	2	7
35023441	35027644	13870175	13874375	4204	4201	98.67	+	2	7
31644360	31659190	23669061	23683921	14831	14861	98.29	+	2	8
59537963	59553237	49024927	49040243	15275	15317	98.2	+	2	8
29513183	29529420	26058285	26074491	16238	16207	98.07	+	2	8
12078212	12095051	5589980	5606840	16840	16861	98.06	+	2	8
29589694	29606989	28854131	28871363	17296	17233	98.08	+	2	8
4884102	4903668	4960361	4979932	19567	19572	98.15	+	2	8
49131601	49151381	43156828	43176525	19781	19698	98.29	+	2	8
9372200	9397923	3010582	3036414	25724	25833	98.47	+	2	8
10326575	10327876	1347508	1346209	1302	1300	98.16	-	3	1
49124921	49126207	27600467	27599178	1287	1290	98.22	-	3	1
14416931	14418211	12186373	12185093	1281	1281	98.59	-	3	1
12237754	12239025	16956867	16955603	1272	1265	98.51	-	3	1
12138146	12139365	419446	418226	1220	1221	98.2	-	3	2
7210362	7211580	6806377	6805157	1219	1221	98.12	-	3	2
26961189	26962407	31133361	31132142	1219	1220	98.2	-	3	2
27575679	27576896	7527080	7525864	1218	1217	99.01	-	3	2
11771228	11772429	33683605	33682404	1202	1202	98.34	-	3	2
13615930	13617130	24862302	24861108	1201	1195	98.59	-	3	2
15988518	15989880	17252423	17253786	1363	1364	98.53	+	3	3
15988519	15989880	9032519	9033882	1362	1364	98.53	+	3	3
15988519	15989881	10803949	10805312	1363	1364	98.61	+	3	3
30752733	30754092	22647165	22648530	1360	1366	98.54	+	3	3
26211209	26212574	25199267	25200633	1366	1367	98.32	+	3	3
30378808	30380174	15609966	15611333	1367	1368	98.32	+	3	3
14105769	14107124	12249281	12250648	1356	1368	98.17	+	3	3
32125290	32126660	31613221	31614591	1371	1371	98.25	+	3	3
12069087	12070462	17928854	17930227	1376	1374	98.33	+	3	3
19640434	19641812	20389975	20391352	1379	1378	98.33	+	3	3
38275535	38276915	33304695	33306074	1381	1380	98.12	+	3	3
7864435	7865814	824308	825689	1380	1382	98.05	+	3	3
27967294	27968676	10567797	10569178	1383	1382	98.19	+	3	3
27920090	27921471	13393605	13394987	1382	1383	98.26	+	3	3
27105906	27107293	19642622	19644008	1388	1387	98.06	+	3	3
16885302	16886701	9026226	9027618	1400	1393	98	+	3	3
4166531	4167932	15437342	15438735	1402	1394	98.22	+	3	3
12641039	12642432	12306061	12307455	1394	1395	98.28	+	3	3
3561076	3562469	1257223	1258617	1394	1395	98.07	+	3	3
25087893	25089289	2374632	2376027	1397	1396	98.07	+	3	3
54321606	54323004	47386732	47388130	1399	1399	99.29	+	3	3
22022932	22024335	18219833	18221236	1404	1404	98.22	+	3	3
5557547	5558955	16825576	16826982	1409	1407	98.23	+	3	3
20618087	20619505	13970085	13971496	1419	1412	98.52	+	3	3
20622057	20623473	17182710	17184122	1417	1413	98.17	+	3	3
18260249	18261664	30614605	30616018	1416	1414	98.87	+	3	3
16509923	16511348	12495356	12496784	1426	1429	98.04	+	3	3
51493878	51495311	44648565	44649998	1434	1434	98.61	+	3	3
14396795	14398230	7136838	7138274	1436	1437	98.05	+	3	3
11563403	11564841	2010643	2012080	1439	1438	98.48	+	3	3
7541394	7542830	6879553	6880990	1437	1438	98.82	+	3	3
9134341	9135785	2922730	2924170	1445	1441	98.55	+	3	3
29723581	29725020	5353522	5354962	1440	1441	98.06	+	3	3
24538148	24539590	9429454	9430897	1443	1444	98.06	+	3	3
24538146	24539590	19382315	19383758	1445	1444	98.75	+	3	3
32149558	32151020	31607330	31608787	1463	1458	98.43	+	3	3
5360009	5361467	4897771	4899230	1459	1460	98.7	+	3	3
34069993	34071446	28863438	28864898	1454	1461	98.02	+	3	3
18739499	18740971	16228793	16230269	1473	1477	98.18	+	3	3
13608745	13610224	11992666	11994144	1480	1479	98.58	+	3	3
1318030	1319514	1214615	1216101	1485	1487	98.12	+	3	3
37654262	37655748	36971959	36973446	1487	1488	98.46	+	3	3
26982986	26984472	19525775	19527262	1487	1488	98.26	+	3	3
43572250	43573750	1655650	1657145	1501	1496	98	+	3	3
16984227	16985728	16494527	16496026	1502	1500	98.8	+	3	3
25059790	25061306	20807200	20808702	1517	1503	98.09	+	3	3
6290520	6292032	5837571	5839075	1513	1505	98.15	+	3	3
14048574	14050087	13958198	13959710	1514	1513	98.15	+	3	3
18944116	18945624	19690705	19692217	1509	1513	98.09	+	3	3
33950551	33952067	36425113	36426626	1517	1514	98.68	+	3	3
38937988	38939502	34124744	34126258	1515	1515	98.75	+	3	3
17371931	17373442	28536010	28537524	1512	1515	98.15	+	3	3
15678803	15680317	7308152	7309668	1515	1517	98.09	+	3	3
24892343	24893864	21571418	21572937	1522	1520	98.29	+	3	3
13869067	13870590	7137218	7138740	1524	1523	98.95	+	3	3
13326948	13328476	24328445	24329970	1529	1526	98.37	+	3	3
13326948	13328476	4762739	4764265	1529	1527	98.24	+	3	3
13326948	13328476	11485021	11486553	1529	1533	98.5	+	3	3
37012975	37014504	32158931	32160464	1530	1534	98.04	+	3	3
24612025	24613572	20007329	20008876	1548	1548	98.64	+	3	3
29766828	29768377	25428767	25430316	1550	1550	98.26	+	3	3
3093229	3094791	20805624	20807183	1563	1560	98.66	+	3	3
3111318	3112878	20805624	20807183	1561	1560	98.59	+	3	3
4914975	4916553	531871	533445	1579	1575	98.61	+	3	3
28659903	28661483	24298361	24299937	1581	1577	98.11	+	3	3
50862527	50864109	44026406	44027984	1583	1579	98.42	+	3	3
12860146	12861729	10240613	10242192	1584	1580	98.3	+	3	3
7879827	7881411	5427567	5429148	1585	1582	98.24	+	3	3
27008852	27010431	19533624	19535210	1580	1587	98.11	+	3	3
29029960	29031555	21153370	21154961	1596	1592	98.37	+	3	3
17037069	17038659	16252877	16254469	1591	1593	98.06	+	3	3
188076	189673	33647	35243	1598	1597	98.75	+	3	3
16301122	16302724	8712493	8714095	1603	1603	98.69	+	3	3
20880705	20882301	17210304	17211906	1597	1603	98.07	+	3	3
7985689	7987291	14471140	14472743	1603	1604	98.38	+	3	3
34224039	34225641	26085623	26087226	1603	1604	98.32	+	3	3
17588367	17589975	28786160	28787764	1609	1605	98.07	+	3	3
25063731	25065337	21947454	21949058	1607	1605	98.26	+	3	3
26234898	26236503	16576276	16577881	1606	1606	98.63	+	3	3
35865087	35866695	5057180	5058786	1609	1607	98.14	+	3	3
8311179	8312789	4092111	4093718	1611	1608	98.14	+	3	3
15551502	15553112	19984682	19986292	1611	1611	98.58	+	3	3
15551502	15553113	8328934	8330545	1612	1612	98.88	+	3	3
14461631	14463245	12140716	12142328	1615	1613	98.64	+	3	3
16724032	16725643	32517158	32518770	1612	1613	98.02	+	3	3
36012579	36014193	35285927	35287543	1615	1617	98.7	+	3	3
13193555	13195174	9254129	9255746	1620	1618	98.4	+	3	3
16551842	16553457	27172259	27173877	1616	1619	98.27	+	3	3
15141805	15143435	2357033	2358653	1631	1621	98.47	+	3	3
23794026	23795650	19224124	19225749	1625	1626	98.04	+	3	3
25510445	25512546	26693757	26695858	2102	2102	98.57	+	3	4
5289041	5291156	4491645	4493759	2116	2115	99.05	+	3	4
30168632	30170748	9810643	9812768	2117	2126	98.45	+	3	4
23276813	23279428	4145384	4148000	2616	2617	98.59	+	3	5
28417048	28419668	13149284	13151903	2621	2620	98.21	+	3	5
45774401	45777025	40177432	40180052	2625	2621	98.02	+	3	5
31219780	31223767	26177063	26181052	3988	3990	98.2	+	3	6
49670927	49674947	43709746	43713772	4021	4027	98.46	+	3	6
24937787	24941818	16201037	16205076	4032	4040	98.32	+	3	6
37088443	37092502	36397157	36401204	4060	4048	98.5	+	3	6
30184744	30190170	26752806	26758241	5427	5436	98.14	+	3	7
30322524	30327959	22561924	22567365	5436	5442	98.05	+	3	7
12214660	12220195	23644609	23650119	5536	5511	98.18	+	3	7
43608153	43613688	38180322	38185858	5536	5537	98.03	+	3	7
40453169	40458762	35163711	35169302	5594	5592	98.09	+	3	7
17009838	17015441	27679299	27684893	5604	5595	98.31	+	3	7
28158352	28163992	8081471	8087102	5641	5632	98.05	+	3	7
33771158	33782380	25666355	25677603	11223	11249	98.06	+	3	8
36354072	36366360	35704331	35716619	12289	12289	98.42	+	3	8
15551507	15553112	21949057	21947454	1606	1604	98.75	-	4	1
11026576	11028133	6876965	6875408	1558	1558	98.2	-	4	1
8894578	8896124	1550	1	1547	1550	98.13	-	4	1
7996391	7997935	30477725	30476180	1545	1546	98.32	-	4	1
14066486	14068024	1862808	1861276	1539	1533	99.16	-	4	1
15988557	15989881	2778507	2779829	1325	1323	98.64	+	4	2
41742419	41743730	36753840	36755166	1312	1327	98.34	+	4	2
31309155	31310482	23484101	23485429	1328	1329	98.12	+	4	2
41789232	41790560	36733211	36734543	1329	1333	98.58	+	4	2
35515219	35516558	30587136	30588474	1340	1339	98.13	+	4	2
15988519	15989880	19684290	19685649	1362	1360	98.31	+	4	3
15988519	15989880	643014	644376	1362	1363	98.17	+	4	3
33727783	33729526	25628830	25630571	1744	1742	98.63	+	4	4
34849662	34851413	26459366	26461110	1752	1745	98	+	4	4
6562333	6564083	6359988	6361737	1751	1750	98.57	+	4	4
7161565	7163318	4698207	4699961	1754	1755	98.46	+	4	4
18906850	18908611	2157678	2159434	1762	1757	98.35	+	4	4
24467949	24469700	15637442	15639199	1752	1758	98.41	+	4	4
50929156	50930914	44137422	44139183	1759	1762	98.86	+	4	4
14092241	14094011	18485733	18487500	1771	1768	98.31	+	4	4
34318518	34320291	21746992	21748761	1774	1770	98.25	+	4	4
48813146	48814923	42888400	42890170	1778	1771	98.37	+	4	4
3827511	3829287	25675369	25677139	1777	1771	98.82	+	4	4
31787531	31789304	31205322	31207092	1774	1771	98.25	+	4	4
15751509	15753275	11861580	11863352	1767	1773	98.14	+	4	4
14410924	14412693	12388219	12389991	1770	1773	98.03	+	4	4
24594091	24595866	16852811	16854585	1776	1775	98.54	+	4	4
41164563	41166338	35843843	35845621	1776	1779	98.48	+	4	4
6998839	7000613	810378	812159	1775	1782	98.04	+	4	4
8073535	8075329	7509835	7511626	1795	1792	98.72	+	4	4
5287321	5289121	17146030	17147826	1801	1797	98.01	+	4	4
41718985	41720783	5869321	5871119	1799	1799	98	+	4	4
16256978	16258783	22560884	22562686	1806	1803	98.17	+	4	4
9268071	9269872	37785573	37787375	1802	1803	98.34	+	4	4
37375153	37376962	21882072	21883877	1810	1806	98.18	+	4	4
50610601	50612405	44686182	44687990	1805	1809	98.01	+	4	4
7575067	7576875	19153452	19155260	1809	1809	98.23	+	4	4
30943554	30945364	30198347	30200155	1811	1809	99.12	+	4	4
32288843	32290654	23892114	23893925	1812	1812	98.07	+	4	4
21735991	21737810	12244984	12246796	1820	1813	98.19	+	4	4
24480443	24482256	23077048	23078864	1814	1817	98.02	+	4	4
22833742	22835563	15816239	15818059	1822	1821	98.96	+	4	4
24434531	24436355	16712160	16713987	1825	1828	98.03	+	4	4
5583343	5585171	1345764	1347594	1829	1831	98.25	+	4	4
6665738	6667575	6458127	6459963	1838	1837	98.64	+	4	4
26474879	26476717	6490291	6492128	1839	1838	98.26	+	4	4
28582832	28584682	8485691	8487541	1851	1851	98.27	+	4	4
24446615	24448472	22958642	22960494	1858	1853	98.6	+	4	4
39934126	39935974	35046150	35048004	1849	1855	98.38	+	4	4
51039820	51041683	44156351	44158207	1864	1857	98.07	+	4	4
9893915	9895774	18122151	18124008	1860	1858	98.34	+	4	4
16989115	16990978	9234908	9236768	1864	1861	98.12	+	4	4
11683104	11684978	15910646	15912514	1875	1869	98.03	+	4	4
19207893	19209763	11900491	11902360	1871	1870	98.24	+	4	4
19207891	19209765	3112188	3114058	1875	1871	98.29	+	4	4
9512118	9513981	8492315	8494187	1864	1873	98.24	+	4	4
18999432	19001303	7920408	7922282	1872	1875	98.03	+	4	4
16261574	16263472	8733872	8735759	1899	1888	98.84	+	4	4
49400500	49402393	20746189	20748083	1894	1895	98.37	+	4	4
16940077	16941980	9380791	9382691	1904	1901	98.06	+	4	4
24469973	24471875	15639203	15641110	1903	1908	98.06	+	4	4
24573839	24575755	25598353	25600268	1917	1916	98.07	+	4	4
8071620	8073539	7506794	7508712	1920	1919	98.55	+	4	4
44344704	44346621	39649088	39651008	1918	1921	98.18	+	4	4
21780906	21782829	12356830	12358754	1924	1925	98.03	+	4	4
12186348	12188274	11460659	11462585	1927	1927	98.24	+	4	4
16849952	16851872	9419081	9421008	1921	1928	98.14	+	4	4
14488495	14490425	11429115	11431049	1931	1935	98.97	+	4	4
26675709	26677655	17707613	17709555	1947	1943	98.05	+	4	4
28537687	28539634	20903706	20905659	1948	1954	98.16	+	4	4
10214923	10216873	9209912	9211867	1951	1956	98.31	+	4	4
440846	442809	342258	344219	1964	1962	98.07	+	4	4
16299006	16300975	27168156	27170124	1970	1969	98.48	+	4	4
5951136	5953116	3510677	3512647	1981	1971	98.03	+	4	4
25362461	25364435	5852401	5854375	1975	1975	98.73	+	4	4
19958097	19960081	16422768	16424748	1985	1981	98.54	+	4	4
28388849	28390834	24963406	24965386	1986	1981	98.29	+	4	4
11034281	11036261	10260902	10262883	1981	1982	98.14	+	4	4
53252606	53254584	46393312	46395299	1979	1988	98.19	+	4	4
17621437	17623422	13628364	13630352	1986	1989	98.09	+	4	4
27986474	27988465	19784160	19786150	1992	1991	99.85	+	4	4
22420461	22422469	22276038	22278043	2009	2006	98.16	+	4	4
16849871	16851872	9400066	9402074	2002	2009	98.41	+	4	4
24217784	24219795	5068914	5070923	2012	2010	98.46	+	4	4
30027133	30029151	29310628	29312638	2019	2011	98.32	+	4	4
8413119	8415135	19868196	19870209	2017	2014	98.22	+	4	4
27984457	27986480	19781951	19783974	2024	2024	98.42	+	4	4
32235445	32237477	24171552	24173584	2033	2033	98.77	+	4	4
2434208	2436244	178939	180977	2037	2039	98.43	+	4	4
36789182	36791232	36131469	36133517	2051	2049	98.05	+	4	4
24476399	24478445	19864516	19866571	2047	2056	98.15	+	4	4
25209400	25211453	5712617	5714675	2054	2059	98.35	+	4	4
34501115	34503179	26356137	26358199	2065	2063	98.4	+	4	4
27087731	27089797	22663323	22665392	2067	2070	98.12	+	4	4
30054079	30056148	19974932	19977004	2070	2073	98.31	+	4	4
36202922	36205134	10154123	10156336	2213	2214	98.2	+	4	5
7218880	7221956	6464728	6467798	3077	3071	98.54	+	4	6
12942767	12945843	6396814	6399889	3077	3076	98.83	+	4	6
558794	561876	471550	474635	3083	3086	98.19	+	4	6
30850454	30853542	23022637	23025724	3089	3088	98.35	+	4	6
50464012	50469349	44550300	44555640	5338	5341	98.13	+	4	7
4891948	4897323	16047576	16052957	5376	5382	98.7	+	4	7
6375776	6381204	17859787	17865203	5429	5417	98.03	+	4	7
25231573	25236983	21878180	21883598	5411	5419	98.27	+	4	7
13792866	13798292	13538984	13544407	5427	5424	99.34	+	4	7
5923393	5937344	17221141	17235074	13952	13934	98.06	+	4	8
18584744	18586041	13663239	13661939	1298	1301	98.08	-	5	1
40130321	40131598	15479497	15480772	1278	1276	98.83	+	5	2
15297696	15298978	11411150	11412429	1283	1280	98.37	+	5	2
25002183	25003466	6281650	6282930	1284	1281	98.52	+	5	2
9129567	9130851	4993869	4995153	1285	1285	98.44	+	5	2
59871343	59872627	49325397	49326682	1285	1286	98.14	+	5	2
10389401	10390679	19380082	19381368	1279	1287	98.68	+	5	2
42764445	42765788	38042523	38043864	1344	1342	98.14	+	5	3
14490997	14492345	11431725	11433073	1349	1349	98.67	+	5	3
20728694	20730040	14072428	14073777	1347	1350	98.45	+	5	3
29823387	29824744	26365372	26366729	1358	1358	98.67	+	5	3
15234236	15235594	11953452	11954810	1359	1359	98.38	+	5	3
7351224	7353294	10672194	10674268	2071	2075	98.07	+	5	4
12734643	12736719	24085504	24087579	2077	2076	98.03	+	5	4
28414973	28417053	13146593	13148671	2081	2079	98.42	+	5	4
20516789	20518869	1927062	1929141	2081	2080	98.08	+	5	4
34896833	34898910	29669450	29671530	2078	2081	98.13	+	5	4
33119348	33121430	28068605	28070687	2083	2083	98.94	+	5	4
41804990	41807207	36863763	36865985	2218	2223	98.2	+	5	5
15659700	15661924	3207989	3210212	2225	2224	98.25	+	5	5
40936843	40939059	35615086	35617310	2217	2225	98.38	+	5	5
11448742	11450973	5266156	5268385	2232	2230	98.75	+	5	5
22843363	22845598	15790514	15792746	2236	2233	98.26	+	5	5
2509153	2511383	2428881	2431114	2231	2234	98.39	+	5	5
28013501	28015735	19819813	19822047	2235	2235	98.48	+	5	5
6531056	6533296	454378	456623	2241	2246	98.53	+	5	5
29341478	29343723	21122625	21124871	2246	2247	98.58	+	5	5
5338445	5340700	1017904	1020155	2256	2252	98.32	+	5	5
24949768	24952022	16206230	16208483	2255	2254	98.94	+	5	5
21296285	21298549	21397936	21400192	2265	2257	98.06	+	5	5
5640459	5642722	3180521	3182779	2264	2259	98.59	+	5	5
27478329	27480601	26338959	26341224	2273	2266	98.11	+	5	5
25050551	25052819	5588114	5590388	2269	2275	98.42	+	5	5
23823739	23826017	14782682	14784974	2279	2293	98.13	+	5	5
42743531	42745834	37408170	37410468	2304	2299	98.18	+	5	5
15767455	15769755	11841721	11844029	2301	2309	98.23	+	5	5
12505416	12507712	18591930	18594238	2297	2309	98.1	+	5	5
34232618	34234931	25772101	25774412	2314	2312	98.62	+	5	5
16304190	16306504	26373977	26376290	2315	2314	98.4	+	5	5
34761591	34763913	29497573	29499893	2323	2321	98.41	+	5	5
17935037	17937366	10004258	10006581	2330	2324	98.16	+	5	5
16988941	16991282	16546969	16549308	2342	2340	98.16	+	5	5
31962689	31965038	23956232	23958590	2350	2359	98.35	+	5	5
44745312	44747677	39224469	39226835	2366	2367	98.35	+	5	5
19671656	19674036	16037124	16039502	2381	2379	98.03	+	5	5
34398057	34400458	12955164	12957551	2402	2388	98.25	+	5	5
17935037	17937430	11204647	11207038	2394	2392	98.17	+	5	5
17935037	17937430	24434595	24436993	2394	2399	98.21	+	5	5
30762710	30765118	22658094	22660501	2409	2408	98.09	+	5	5
30159035	30161453	21539779	21542204	2419	2426	98.11	+	5	5
33116924	33119352	28065809	28068240	2429	2432	98.31	+	5	5
22001453	22003887	12583745	12586182	2435	2438	98.61	+	5	5
32280026	32282470	31778130	31780574	2445	2445	98.45	+	5	5
4527657	4530115	161004	163452	2459	2449	98.05	+	5	5
6677735	6680192	2308131	2310586	2458	2456	98.21	+	5	5
25011659	25014137	21670850	21673312	2479	2463	98.31	+	5	5
7060713	7063180	822780	825244	2468	2465	98.22	+	5	5
38515900	38518372	19875197	19877677	2473	2481	98.07	+	5	5
8621315	8623798	2287985	2290466	2484	2482	98.03	+	5	5
32008382	32010888	31496284	31498779	2507	2496	98.17	+	5	5
5098085	5100591	751056	753560	2507	2505	98.09	+	5	5
13182051	13184558	6605850	6608358	2508	2509	98.65	+	5	5
28421426	28423942	20782543	20785059	2517	2517	98.05	+	5	5
4121458	4123985	4301277	4303798	2528	2522	98.54	+	5	5
15189442	15191975	11244652	11247175	2534	2524	98.34	+	5	5
31435071	31437592	15398087	15400617	2522	2531	98.42	+	5	5
10611519	10614051	6875493	6878026	2533	2534	98.15	+	5	5
11573845	11576377	9074963	9077498	2533	2536	98.62	+	5	5
36862078	36864621	16550544	16553087	2544	2544	98.7	+	5	5
9555491	9558020	3101141	3103685	2530	2545	98.23	+	5	5
16251434	16253971	14777676	14780221	2538	2546	98.11	+	5	5
7227896	7230456	6475635	6478190	2561	2556	98.44	+	5	5
40265184	40267749	15120145	15122711	2566	2567	98.02	+	5	5
27449633	27452204	23978924	23981493	2572	2570	98.37	+	5	5
22837517	22840107	15491564	15494138	2591	2575	98.57	+	5	5
36191629	36194218	31256297	31258874	2590	2578	98.07	+	5	5
13814338	13816943	711419	714022	2606	2604	98.89	+	5	5
15579708	15582313	11676283	11678887	2606	2605	98.28	+	5	5
22247346	22249956	10583713	10586319	2611	2607	98.2	+	5	5
25150978	25153583	21831749	21834355	2606	2607	98.2	+	5	5
23483920	23486831	14393813	14396741	2912	2929	98.19	+	5	6
15046539	15049494	7854152	7857106	2956	2955	98.88	+	5	6
21562341	21566611	12079063	12083333	4271	4271	98.46	+	5	7
26130849	26135154	22662896	22667185	4306	4290	98.51	+	5	7
20715997	20720285	20367389	20371690	4289	4302	98.49	+	5	7
16611910	16613433	16083716	16082197	1524	1520	98.1	-	6	1
25251219	25252734	11805544	11804031	1516	1514	98.02	-	6	1
23354556	23356065	22603473	22601965	1510	1509	98.28	-	6	1
11772424	11773928	33681913	33680410	1505	1504	98.34	-	6	1
41744964	41746462	36962608	36961109	1499	1500	98.41	-	6	1
12237754	12239019	13738378	13737115	1266	1264	98.74	-	6	2
24404203	24405468	21039324	21038063	1266	1262	98.03	-	6	2
12237754	12239018	23073013	23071758	1265	1256	98.34	-	6	2
6221797	6223046	6762366	6761118	1250	1249	98.16	-	6	2
24759226	24760444	21658531	21657310	1219	1222	98.04	-	6	2
17513228	17514969	13439566	13441303	1742	1738	98.39	+	6	4
17513228	17514969	20514866	20516603	1742	1738	98.05	+	6	4
11954832	11957453	9521185	9523806	2622	2622	98.89	+	6	5
31432451	31435069	9331998	9334620	2619	2623	98.44	+	6	5
41743891	41746510	36755159	36757783	2620	2625	98.63	+	6	5
28605385	28608017	8512492	8515123	2633	2632	98.11	+	6	5
17725024	17728129	13740623	13743711	3106	3089	98.3	+	6	6
5286265	5289356	16586315	16589404	3092	3090	98.42	+	6	6
7477571	7480660	5009578	5012672	3090	3095	98.32	+	6	6
16551153	16554239	26373195	26376290	3087	3096	98.23	+	6	6
13065416	13068520	9112160	9115262	3105	3103	99.19	+	6	6
13525229	13528328	6889477	6892579	3100	3103	98.39	+	6	6
10782122	10785238	9692479	9695582	3117	3104	98.17	+	6	6
40583021	40586125	35684268	35687372	3105	3105	98.1	+	6	6
17137622	17140725	16271299	16274410	3104	3112	98.11	+	6	6
33876648	33879768	25572985	25576099	3121	3115	98.24	+	6	6
29545927	29549061	21326287	21329429	3135	3143	98.16	+	6	6
8619274	8622416	22511452	22514601	3143	3150	98	+	6	6
28190830	28194002	8103510	8106684	3173	3175	98.08	+	6	6
12894023	12897210	24213201	24216384	3188	3184	98.12	+	6	6
34688386	34691579	34020901	34024095	3194	3195	98.22	+	6	6
7465638	7468836	4998387	5001586	3199	3200	98.19	+	6	6
17236511	17239715	9583995	9587198	3205	3204	98.01	+	6	6
15589578	15592786	14839598	14842813	3209	3216	98.17	+	6	6
26476037	26479262	19038887	19042109	3226	3223	98.14	+	6	6
9057521	9060750	8564168	8567396	3230	3229	98.36	+	6	6
6254133	6257373	2020778	2024017	3241	3240	98.15	+	6	6
53522250	53525497	46687263	46690509	3248	3247	99.05	+	6	6
22749259	22752495	13312121	13315376	3237	3256	98.13	+	6	6
26346055	26349321	22064125	22067396	3267	3272	98.11	+	6	6
25809847	25813135	3678883	3682168	3289	3286	98.06	+	6	6
26336998	26340285	3678883	3682168	3288	3286	98.21	+	6	6
2029558	2032854	2021499	2024785	3297	3287	98	+	6	6
28183761	28187061	20006917	20010214	3301	3298	98.55	+	6	6
41742419	41745742	36926658	36929984	3324	3327	99.07	+	6	6
25491500	25494827	22088799	22092132	3328	3334	98.74	+	6	6
2396263	2399598	2326158	2329498	3336	3341	98.21	+	6	6
10160969	10164320	7425670	7429010	3352	3341	98.27	+	6	6
19790982	19794318	23713230	23716573	3337	3344	98.42	+	6	6
16947080	16950437	27602997	27606343	3358	3347	98.24	+	6	6
32762300	32765651	11871553	11874906	3352	3354	98.24	+	6	6
18386457	18389821	14467562	14470918	3365	3357	98.4	+	6	6
12776849	12780205	13468693	13472050	3357	3358	98.18	+	6	6
22018790	22022165	14996114	14999480	3376	3367	98.7	+	6	6
24910910	24914288	16188597	16191975	3379	3379	98.52	+	6	6
9572781	9576172	6826112	6829504	3392	3393	98.09	+	6	6
25586366	25589765	5855265	5858669	3400	3405	98.74	+	6	6
30708232	30711664	26298024	26301451	3433	3428	98.51	+	6	6
43033114	43036545	37657184	37660618	3432	3435	98.34	+	6	6
15263391	15266829	25199814	25203253	3439	3440	98.69	+	6	6
24956859	24960301	16218427	16221868	3443	3442	98.06	+	6	6
31376637	31380093	6966679	6970131	3457	3453	98.44	+	6	6
7641142	7644607	9570731	9574192	3466	3462	98.13	+	6	6
32844021	32847495	24682707	24686173	3475	3467	98.33	+	6	6
22808795	22812256	17984161	17987635	3462	3475	98.13	+	6	6
18104538	18108042	14113565	14117043	3505	3479	98.06	+	6	6
15336582	15340050	8111060	8114538	3469	3479	98.39	+	6	6
23549449	23552936	45913105	45916591	3488	3487	99.2	+	6	6
24505966	24509476	21095002	21098507	3511	3506	98.12	+	6	6
24449595	24453130	19838037	19841551	3536	3515	98.11	+	6	6
10324343	10327876	6312670	6316198	3534	3529	98.16	+	6	6
18307424	18310952	14384753	14388285	3529	3533	98.9	+	6	6
19363535	19367100	17878121	17881678	3566	3558	98.12	+	6	6
18259721	18263283	14346073	14349636	3563	3564	99.27	+	6	6
13133280	13136843	10518335	10521904	3564	3570	98.02	+	6	6
8843006	8846580	2584245	2587824	3575	3580	98.55	+	6	6
37898444	37902023	33063689	33067273	3580	3585	98.44	+	6	6
30205129	30208709	9871526	9875111	3581	3586	98.52	+	6	6
14742148	14745739	14043107	14046702	3592	3596	98.53	+	6	6
36296622	36300230	28191060	28194662	3609	3603	98.31	+	6	6
36867790	36871431	31871926	31875554	3642	3629	98.11	+	6	6
8756630	8760275	2401359	2405006	3646	3648	98.08	+	6	6
32295018	32298669	31799391	31803042	3652	3652	99.21	+	6	6
13603788	13607438	11987106	11990759	3651	3654	98.36	+	6	6
11056391	11060058	10314233	10317894	3668	3662	98.83	+	6	6
23267977	23271678	16767872	16771546	3702	3675	98.03	+	6	6
4801056	4804744	4880576	4884258	3689	3683	98.05	+	6	6
20684859	20688581	14031950	14035637	3723	3688	98.15	+	6	6
29817606	29821292	14353471	14357159	3687	3689	98.13	+	6	6
27840133	27843859	23331925	23335640	3727	3716	98.23	+	6	6
11023630	11027361	10235654	10239379	3732	3726	98.34	+	6	6
31376634	31380356	10009615	10013343	3723	3729	98.23	+	6	6
59554802	59558542	49040238	49043976	3741	3739	98.08	+	6	6
46787014	46790761	40952937	40956692	3748	3756	98.51	+	6	6
8325281	8329038	8050451	8054206	3758	3756	98.43	+	6	6
31956251	31960025	23934078	23937834	3775	3757	98.12	+	6	6
30748980	30752741	22643237	22646995	3762	3759	98.83	+	6	6
34592939	34596730	29334559	29338351	3792	3793	98.21	+	6	6
6038661	6042448	5692349	5696143	3788	3795	98.23	+	6	6
31866085	31869886	31342390	31346191	3802	3802	98.11	+	6	6
37903294	37907099	33067276	33071086	3806	3811	98.27	+	6	6
23267977	23271804	16144253	16148075	3828	3823	98.25	+	6	6
41974264	41978091	36606730	36610558	3828	3829	98.54	+	6	6
22018790	22022616	17534206	17538034	3827	3829	98.23	+	6	6
33524283	33528113	25384815	25388645	3831	3831	98.44	+	6	6
9384943	9388782	8366866	8370702	3840	3837	98.08	+	6	6
44705866	44709729	39186385	39190250	3864	3866	98.17	+	6	6
13486564	13490424	24831633	24835509	3861	3877	98.07	+	6	6
20832468	20836363	2290326	2294225	3896	3900	98.28	+	6	6
13184824	13189045	6608545	6612753	4222	4209	98.18	+	6	7
12017880	12030211	23408491	23420802	12332	12312	98.61	+	6	8
18032098	18044700	14039324	14051929	12603	12606	98.4	+	6	8
18054875	18067998	14061686	14074808	13124	13123	98.67	+	6	8
13736755	13750188	11004603	11018028	13434	13426	98.36	+	6	8
7329774	7331109	30216727	30215392	1336	1336	98.05	-	7	1
59215614	59216948	49316862	49315528	1335	1335	98.2	-	7	1
30452914	30454238	2787755	2786432	1325	1324	98.04	-	7	1
28416459	28417759	2926075	2924774	1301	1302	98.23	-	7	1
34925478	34926764	34254457	34255744	1287	1288	98.06	+	7	2
20807345	20808636	17102968	17104257	1292	1290	98.07	+	7	2
27333143	27334441	23034865	23036161	1299	1297	98.31	+	7	2
41849201	41850512	36733258	36734558	1312	1301	98.02	+	7	2
22473993	22475295	15109946	15111247	1303	1302	98.23	+	7	2
15988519	15989881	635185	636548	1363	1364	98.1	+	7	3
12179297	12182061	16015240	16017998	2765	2759	98.12	+	7	5
28561472	28564236	25357402	25360164	2765	2763	98.27	+	7	5
35865765	35868535	35152697	35155469	2771	2773	98.17	+	7	5
15600995	15603769	14845244	14848018	2775	2775	98.13	+	7	5
32137657	32140448	16223315	16226112	2792	2798	98.5	+	7	5
18266691	18269507	14349632	14352444	2817	2813	98.51	+	7	5
46899005	46902934	41079196	41083115	3930	3920	98.27	+	7	6
29958188	29962121	9721951	9725897	3934	3947	98.53	+	7	6
22203411	22207355	15045767	15049713	3945	3947	98.73	+	7	6
20180835	20184788	20494117	20498076	3954	3960	98.18	+	7	6
4796703	4800675	403085	407051	3973	3967	98.24	+	7	6
14713309	14717610	7495177	7499487	4302	4311	98.24	+	7	7
10908678	10912996	10066179	10070500	4319	4322	98.43	+	7	7
32693005	32697332	27656949	27661275	4328	4327	98.02	+	7	7
27762173	27766507	7687647	7691980	4335	4334	98.53	+	7	7
35783528	35787897	35072185	35076565	4370	4381	98.65	+	7	7
33191077	33195501	32420924	32425349	4425	4426	98.15	+	7	7
45200581	45204987	39617068	39621495	4407	4428	98.04	+	7	7
24475269	24479696	23462948	23467379	4428	4432	98.44	+	7	7
22008103	22012552	14985268	14989713	4450	4446	98.85	+	7	7
22008100	22012552	17513525	17517971	4453	4447	98.85	+	7	7
28423476	28427922	8316540	8320988	4447	4449	98.03	+	7	7
7117757	7122221	4627078	4631526	4465	4449	98.61	+	7	7
28193707	28198158	24780311	24784764	4452	4454	98.32	+	7	7
27550714	27555175	19491309	19495769	4462	4461	99.26	+	7	7
30765119	30769607	22660612	22665077	4489	4466	98.26	+	7	7
31061935	31066428	30331892	30336377	4494	4486	98.16	+	7	7
19033653	19038124	11456416	11460907	4472	4492	98.14	+	7	7
18902606	18907114	18886045	18890544	4509	4500	98.36	+	7	7
20677587	20682117	14020644	14025166	4531	4523	98.72	+	7	7
19313813	19318345	12551293	12555833	4533	4541	98.35	+	7	7
24531485	24536035	15609167	15613718	4551	4552	98.23	+	7	7
26336664	26341216	22142583	22147136	4553	4554	98.69	+	7	7
20593598	20598172	20925322	20929882	4575	4561	98.08	+	7	7
23727228	23731784	14612272	14616832	4557	4561	98.95	+	7	7
22356181	22360789	17678426	17683009	4609	4584	98.18	+	7	7
16589155	16593759	1829755	1834359	4605	4605	98.05	+	7	7
8720759	8725424	6101963	6106628	4666	4666	98.37	+	7	7
4247749	4252444	15464918	15469609	4696	4692	98.49	+	7	7
22655408	22660128	20227200	20231921	4721	4722	98.71	+	7	7
4511343	4516119	2014616	2019373	4777	4758	98.01	+	7	7
38329506	38334290	33354389	33359168	4785	4780	98.18	+	7	7
24056206	24060982	20606899	20611681	4777	4783	98.39	+	7	7
26054078	26058866	17860581	17865376	4789	4796	98.36	+	7	7
42238552	42243333	37300378	37305174	4782	4797	98.06	+	7	7
40821906	40826700	35510592	35515397	4795	4806	98.34	+	7	7
16790828	16795638	16357508	16362321	4811	4814	98.03	+	7	7
35307918	35312741	34587967	34592785	4824	4819	98.07	+	7	7
11451689	11456547	5284359	5289187	4859	4829	98.17	+	7	7
2321234	2326113	2307918	2312770	4880	4853	98.24	+	7	7
25809006	25813877	22035104	22039958	4872	4855	98.61	+	7	7
25796456	25801327	22128430	22133288	4872	4859	98.56	+	7	7
17165917	17170803	13078446	13083331	4887	4886	98.61	+	7	7
33587371	33592238	25497205	25502095	4868	4891	98.1	+	7	7
36962719	36967626	28864375	28869266	4908	4892	98.01	+	7	7
29979241	29984156	25559514	25564421	4916	4908	98.23	+	7	7
6713349	6718268	6508882	6513800	4920	4919	98.64	+	7	7
35385006	35389967	34682533	34687490	4962	4958	98.23	+	7	7
12382907	12387871	23760759	23765722	4965	4964	98.03	+	7	7
25809006	25813998	22142099	22147068	4993	4970	98.52	+	7	7
8499867	8504863	2187269	2192260	4997	4992	98.56	+	7	7
15513555	15518555	14759438	14764434	5001	4997	98.24	+	7	7
3626323	3631339	4129037	4134039	5017	5003	98.43	+	7	7
32299850	32304863	27338592	27343604	5014	5013	98.5	+	7	7
49775127	49780160	43810162	43815190	5034	5029	98.28	+	7	7
35777751	35782774	27670434	27675464	5024	5031	98.03	+	7	7
33408575	33413631	32660079	32665127	5057	5049	98.26	+	7	7
6270981	6276021	3865461	3870514	5041	5054	98.12	+	7	7
33833246	33838336	25749551	25754625	5091	5075	98.53	+	7	7
3260487	3265572	3083129	3088213	5086	5085	98.21	+	7	7
46781552	46786639	40947824	40952916	5088	5093	98.25	+	7	7
30307849	30312960	25974175	25979274	5112	5100	98.26	+	7	7
22958931	22964059	3852575	3857691	5129	5117	98.01	+	7	7
6211713	6216851	1988135	1993273	5139	5139	99.13	+	7	7
7513617	7518779	3446785	3451931	5163	5147	98.22	+	7	7
14223402	14228561	25564271	25569437	5160	5167	98.24	+	7	7
43954862	43960049	39263984	39269164	5188	5181	98.27	+	7	7
30360350	30365558	26021531	26026720	5209	5190	98.5	+	7	7
30307772	30312960	25951369	25956570	5189	5202	98.16	+	7	7
36967448	36972646	28869263	28874475	5199	5213	98.16	+	7	7
28170307	28175582	27428966	27434239	5276	5274	98.81	+	7	7
30338786	30344064	22574088	22579365	5279	5278	98.36	+	7	7
24972227	24977540	16249117	16254395	5314	5279	98.03	+	7	7
22983417	22988711	13600878	13606170	5295	5293	98.28	+	7	7
30307776	30313100	26020145	26025449	5325	5305	98.5	+	7	7
31999314	32013023	23992258	24005966	13710	13709	98	+	7	8
26013917	26015306	18884173	18882784	1390	1390	98.2	-	8	1
19110518	19111904	9507234	9505850	1387	1385	98.27	-	8	1
15988519	15989881	14357115	14355752	1363	1364	98.02	-	8	1
15988519	15989880	7103620	7102258	1362	1363	98.46	-	8	1
15988519	15989880	18519099	18517738	1362	1362	98.02	-	8	1
19890471	19891824	4273702	4272354	1354	1349	98.3	-	8	1
18739499	18740850	3067118	3065773	1352	1346	98.52	-	8	1
30378808	30380147	21517761	21516418	1340	1344	98.36	-	8	1
16501477	16502820	21954740	21953397	1344	1344	98.96	-	8	1
35338974	35340280	31878431	31879736	1307	1306	99.01	+	8	2
16860794	16862110	9018443	9019751	1317	1309	98.18	+	8	2
5046568	5047880	16309955	16311267	1313	1313	98.33	+	8	2
14059081	14060392	10495884	10497197	1312	1314	98.02	+	8	2
26342358	26343678	11209923	11211243	1321	1321	98.19	+	8	2
27313496	27315193	23828443	23830142	1698	1700	98.12	+	8	3
19718631	19720338	16079843	16081549	1708	1707	98.07	+	8	3
33956770	33958482	28982866	28984577	1713	1712	99.01	+	8	3
43694023	43695738	39029595	39031310	1716	1716	98.66	+	8	3
44760893	44762608	40081979	40083698	1716	1720	98.02	+	8	3
28795426	28797504	8598828	8600911	2079	2084	98.42	+	8	4
3518337	3520422	3342663	3344750	2086	2088	98.23	+	8	4
1566945	1569042	1390174	1392262	2098	2089	98	+	8	4
18027279	18029380	14032574	14034675	2102	2102	99.14	+	8	4
23402173	23404804	16489336	16491976	2632	2641	98.41	+	8	5
35752870	35755524	35041345	35044000	2655	2656	98.57	+	8	5
28385543	28388209	20746726	20749387	2667	2662	98.32	+	8	5
6202813	6205497	17612710	17615394	2685	2685	99.44	+	8	5
55488108	55490800	48580690	48583389	2693	2700	98.45	+	8	5
36982123	36984825	28884359	28887067	2703	2709	98.74	+	8	5
16140897	16143912	8789774	8792797	3016	3024	98.61	+	8	6
11161191	11164221	8673233	8676269	3031	3037	98.55	+	8	6
34297887	34300947	33552372	33555418	3061	3047	98.34	+	8	6
26346256	26349321	22150635	22153684	3066	3050	98.14	+	8	6
3480268	3483331	5252356	5255411	3064	3056	98.01	+	8	6
5901169	5904230	3464771	3467828	3062	3058	98.08	+	8	6
11154761	11157820	7012972	7016037	3060	3066	98.11	+	8	6
34065165	34069386	12696817	12701040	4222	4224	98.3	+	8	7
30809476	30813718	22980890	22985137	4243	4248	98.1	+	8	7
25503205	25507466	22101248	22105508	4262	4261	98.69	+	8	7
25503205	25507466	22121159	22125426	4262	4268	98.64	+	8	7
26125041	26130670	22657226	22662865	5630	5640	98.17	+	8	8
30742840	30748462	22637577	22643220	5623	5644	98.2	+	8	8
28210299	28215959	8134238	8139893	5661	5656	98.69	+	8	8
44675593	44681324	39155164	39160893	5732	5730	98.47	+	8	8
24061021	24066763	20611676	20617409	5743	5734	98.11	+	8	8
7920853	7926628	19579478	19585254	5776	5777	98.56	+	8	8
43754752	43760547	39084629	39090420	5796	5792	98.16	+	8	8
24239079	24244891	19645662	19651474	5813	5813	98.33	+	8	8
36944712	36950564	36272162	36278012	5853	5851	98.65	+	8	8
175369	181241	20237	26105	5873	5869	98.17	+	8	8
15859546	15865451	8438087	8443988	5906	5902	98.44	+	8	8
4974620	4980562	2566253	2572196	5943	5944	98.64	+	8	8
34851410	34857441	26461571	26467606	6032	6036	98.16	+	8	8
44548311	44554361	39870551	39876588	6051	6038	98.18	+	8	8
36335503	36341578	31427170	31433211	6076	6042	98.21	+	8	8
5050251	5056295	4625530	4631579	6045	6050	98.15	+	8	8
4619578	4625639	15840992	15847054	6062	6063	98.37	+	8	8
36452608	36458665	31586877	31592943	6058	6067	98.27	+	8	8
23296041	23302205	24445993	24452141	6165	6149	98.22	+	8	8
5093570	5099737	16362568	16368731	6168	6164	98.69	+	8	8
8649503	8655724	2320922	2327117	6222	6196	98.36	+	8	8
4067391	4073580	3883919	3890119	6190	6201	98.57	+	8	8
35439238	35445623	34730987	34737364	6386	6378	98.78	+	8	8
18354202	18360576	14428666	14435047	6375	6382	98.56	+	8	8
6741682	6748059	6594270	6600654	6378	6385	98.26	+	8	8
11585101	11591530	10710556	10716974	6430	6419	98.03	+	8	8
8942653	8949096	8453785	8460240	6444	6456	98.33	+	8	8
29188446	29194918	21300860	21307324	6473	6465	98.29	+	8	8
28491020	28497513	20854506	20860987	6494	6482	98.03	+	8	8
25800963	25807475	22283709	22290212	6513	6504	98.44	+	8	8
31752775	31759297	11282083	11288622	6523	6540	98.15	+	8	8
24903340	24909857	21578025	21584574	6518	6550	98.29	+	8	8
50216166	50222746	44270169	44276723	6581	6555	98.12	+	8	8
21723263	21729926	18032785	18039440	6664	6656	98.23	+	8	8
21595943	21602645	12111300	12118024	6703	6725	98.07	+	8	8
21548675	21555461	12071852	12078601	6787	6750	98.09	+	8	8
49248140	49254927	43264213	43271013	6788	6801	98.22	+	8	8
29939016	29945857	25503963	25510782	6842	6820	98.52	+	8	8
4118942	4125839	15406179	15413060	6898	6882	98.46	+	8	8
13186501	13193359	9247220	9254134	6859	6915	98.09	+	8	8
11448742	11455700	4609865	4616803	6959	6939	98.46	+	8	8
9717091	9724030	3228155	3235098	6940	6944	98.08	+	8	8
53556689	53563692	46720232	46727243	7004	7012	98.67	+	8	8
23288553	23295585	24438992	24446026	7033	7035	98.13	+	8	8
10872499	10879611	3915539	3922646	7113	7108	98.18	+	8	8
11256559	11263718	22572394	22579552	7160	7159	98.01	+	8	8
24625130	24632306	21223548	21230724	7177	7177	98.58	+	8	8
24530888	24538148	23366889	23374135	7261	7247	98.22	+	8	8
24530888	24538148	6053387	6060638	7261	7252	98.05	+	8	8
5567368	5574679	1320695	1327999	7312	7305	98.09	+	8	8
34890659	34898017	29614163	29621512	7359	7350	98.1	+	8	8
31895743	31903130	23847539	23854918	7388	7380	98.11	+	8	8
35332881	35340279	767657	775075	7399	7419	98.32	+	8	8
35332882	35340279	38929764	38937183	7398	7420	98.31	+	8	8
59863820	59871272	49317955	49325411	7453	7457	98.61	+	8	8
49240663	49248143	43256356	43263818	7481	7463	98.05	+	8	8
20619377	20626928	13971433	13978985	7552	7553	99.02	+	8	8
22914493	22922066	20791160	20798748	7574	7589	98.64	+	8	8
17722107	17729720	9659102	9666713	7614	7612	98.24	+	8	8
29963417	29971348	9725896	9733819	7932	7924	98.59	+	8	8
33013462	33021403	12079188	12087152	7942	7965	98.32	+	8	8
7239318	7247311	6486859	6494849	7994	7991	98	+	8	8
7760396	7768496	1375480	1383547	8101	8068	98.69	+	8	8
21508435	21516483	12060207	12068279	8049	8073	98.57	+	8	8
8557304	8565447	4347787	4355890	8144	8104	98.03	+	8	8
7602419	7610548	3521319	3529492	8130	8174	98.15	+	8	8
38029847	38038028	8322359	8330543	8182	8185	98.13	+	8	8
60101271	60109494	49561538	49569745	8224	8208	98.26	+	8	8
7822012	7830353	1517597	1525956	8342	8360	98.29	+	8	8
34540757	34549256	26089800	26098289	8500	8490	98.27	+	8	8
4112506	4121044	1682474	1690983	8539	8510	98.28	+	8	8
12976904	12985516	10353662	10362263	8613	8602	98.16	+	8	8
35471388	35480003	34754716	34763350	8616	8635	98.1	+	8	8
23753268	23761993	14688483	14697226	8726	8744	99.04	+	8	8
7646674	7655632	1517817	1526809	8959	8993	98.27	+	8	8
44022545	44031759	39341156	39350363	9215	9208	98.17	+	8	8
6142360	6151642	3751658	3760964	9283	9307	98.2	+	8	8
51496084	51505592	44653387	44662890	9509	9504	98.21	+	8	8
13722395	13731864	10989019	10998526	9470	9508	98.22	+	8	8
7574824	7584465	1373972	1383547	9642	9576	98.22	+	8	8
30595873	30605741	22493083	22502950	9869	9868	98.08	+	8	8
33791840	33801728	28791194	28801108	9889	9915	98.11	+	8	8
24369764	24379839	19788413	19798532	10076	10120	98.11	+	8	8
31597203	31607555	23632020	23642354	10353	10335	98.72	+	8	8
3491398	3501801	1169566	1179958	10404	10393	98.98	+	8	8
60374545	60385054	49692572	49703042	10510	10471	98.03	+	8	8
21689188	21699760	18000078	18010632	10573	10555	98.15	+	8	8
31759450	31770063	11288622	11299214	10614	10593	98.32	+	8	8
8071620	8082570	7740868	7751823	10951	10956	98.48	+	8	8
31809715	31820915	23759830	23771058	11201	11229	98.28	+	8	8
Note: Pcon: Prunus conradinae, Pavi: P. avium.

## Sheet: Table S12
Table S12. Genome syntenic blocks between Prunus conradinae and P. serrulata.
Pser_start_position	Pser_end_position	Pcon_start_position	Pcon_end_position	Pser_length	Pcon_length	indentity	strand	Pser_Chr	Pcon_Chr
20143173	20162504	22085638	22066298	19332	19341	98.01	-	1	1
1162722	1176105	1076185	1062801	13384	13385	98.73	-	1	1
19925448	19933250	22251604	22243794	7803	7811	99.18	-	1	1
10265064	10271076	34591231	34585205	6013	6027	98.28	-	1	1
23056390	23062306	19414207	19408311	5917	5897	98.61	-	1	1
46130356	46135644	32966454	32961169	5289	5286	99.09	-	1	1
19914792	19918957	22367681	22363510	4166	4172	98.18	-	1	1
39329775	39333908	25009086	25004961	4134	4126	98.24	-	1	1
21193938	21198039	21038673	21034564	4102	4110	98.06	-	1	1
19949580	19953583	33438238	33434232	4004	4007	98.01	-	1	1
777949	781706	17691423	17687666	3758	3758	98.67	-	1	1
14082893	14086571	45814517	45810846	3679	3672	98.31	-	1	1
28171134	28174665	41868639	41865084	3532	3556	98.07	-	1	1
7937035	7939976	31174899	31171954	2942	2946	98.31	-	1	1
26289210	26291929	28923587	28920870	2720	2718	98.02	-	1	1
19989961	19992648	22210957	22208271	2688	2687	99.07	-	1	1
16269407	16272107	24234280	24231598	2701	2683	98.07	-	1	1
19937579	19939867	22242901	22240609	2289	2293	98.17	-	1	1
1215913	1218102	1016957	1014772	2190	2186	98.08	-	1	1
10657745	10659802	11843766	11841721	2058	2046	98.2	-	1	1
19925700	19927719	22355876	22353857	2020	2020	99.41	-	1	1
32353133	32355145	35411530	35409518	2013	2013	98.31	-	1	1
19797078	19799038	22287058	22285102	1961	1957	98.42	-	1	1
46395366	46397175	17427544	17425734	1810	1811	98.18	-	1	1
15164287	15166089	46610552	46608750	1803	1803	98.17	-	1	1
9965521	9967171	9912197	9910547	1651	1651	98.55	-	1	1
18916029	18917593	18652813	18651239	1565	1575	98.35	-	1	1
17056591	17058114	10445830	10444307	1524	1524	98.04	-	1	1
19811117	19812406	22528148	22526860	1290	1289	98.37	-	1	1
19784001	19785274	22358184	22356903	1274	1282	98.05	-	1	1
17311745	17312997	29985775	29984524	1253	1252	98.09	-	1	1
21848064	21849286	20527766	20526544	1223	1223	98.69	-	1	1
22231753	22232969	20106638	20105427	1217	1212	98.19	-	1	1
44475409	44476599	43545473	43544284	1191	1190	98.32	-	1	1
19927795	19928973	22353861	22352683	1179	1179	99.49	-	1	1
14086543	14087606	45810830	45809768	1064	1063	98.03	-	1	1
7371793	7372839	6944174	6943126	1047	1049	99.05	-	1	1
22177838	22178852	20189206	20188192	1015	1015	98.33	-	1	1
13825793	13826796	11445505	11446508	1004	1004	98.21	+	1	1
1664383	1665406	1307596	1308619	1024	1024	98.14	+	1	1
10300066	10301105	10325544	10326587	1040	1044	98.56	+	1	1
5172757	5173814	4993869	4994926	1058	1058	98.58	+	1	1
9152435	9153506	9127888	9128957	1072	1070	98.79	+	1	1
7754794	7755911	7447847	7448962	1118	1116	98.04	+	1	1
6619233	6620351	6466030	6467148	1119	1119	98.21	+	1	1
29068634	29069769	32245157	32246293	1136	1137	98.59	+	1	1
38011230	38012368	40957493	40958631	1139	1139	99.12	+	1	1
36626086	36627259	39592023	39593186	1174	1164	98.04	+	1	1
43303991	43305159	46228487	46229652	1169	1166	98.29	+	1	1
42867692	42868869	45777369	45778544	1178	1176	98.22	+	1	1
38931755	38932952	41914319	41915524	1198	1206	98.09	+	1	1
16542231	16543472	15981019	15982260	1242	1242	99.44	+	1	1
28379891	28381137	31416253	31417499	1247	1247	98.64	+	1	1
20849865	20851118	24106158	24107411	1254	1254	98.72	+	1	1
18268003	18269262	17926862	17928121	1260	1260	99.05	+	1	1
7398352	7399613	6970015	6971276	1262	1262	99.37	+	1	1
25735634	25736900	28363028	28364293	1267	1266	98.58	+	1	1
5389833	5391104	5210372	5211643	1272	1272	99.06	+	1	1
7519551	7520830	7097833	7099111	1280	1279	98.75	+	1	1
34039437	34040713	37267446	37268725	1277	1280	98.44	+	1	1
7954216	7955506	5198317	5199602	1291	1286	98.76	+	1	1
8070434	8071743	7806363	7807670	1310	1308	98.47	+	1	1
10495532	10496856	10524891	10526213	1325	1323	98.12	+	1	1
15951385	15952707	15498398	15499722	1323	1325	98.42	+	1	1
10331998	10333329	10346080	10347414	1332	1335	98.13	+	1	1
8204004	8205348	8096922	8098266	1345	1345	98.22	+	1	1
14311534	14312879	13823932	13825278	1346	1347	98.59	+	1	1
5703890	5705257	5599467	5600829	1368	1363	98.25	+	1	1
32108180	32109549	35322632	35324001	1370	1370	98.98	+	1	1
38692970	38694344	41663841	41665215	1375	1375	98.62	+	1	1
32719492	32720876	35913739	35915120	1385	1382	98.27	+	1	1
43961657	43963048	46806503	46807890	1392	1388	98.42	+	1	1
32314284	32315679	35485589	35486980	1396	1392	98.21	+	1	1
5994080	5995482	5869191	5870593	1403	1403	99	+	1	1
29069761	29071178	32247291	32248698	1418	1408	98.45	+	1	1
47430450	47431865	50370479	50371891	1416	1413	98.94	+	1	1
34051265	34052712	37277004	37278451	1448	1448	98.62	+	1	1
44871573	44873027	47979376	47980825	1455	1450	98.21	+	1	1
47200460	47201910	50156460	50157910	1451	1451	99.17	+	1	1
1003184	1004651	699675	701140	1468	1466	98.5	+	1	1
32674812	32676304	35842357	35843842	1493	1486	98.26	+	1	1
15334646	15336149	14839973	14841476	1504	1504	98.27	+	1	1
38023939	38025458	40974979	40976494	1520	1516	99.01	+	1	1
49286573	49288093	52240642	52242165	1521	1524	98.16	+	1	1
38471775	38473314	41400794	41402331	1540	1538	99.03	+	1	1
38722029	38723584	41674355	41675916	1556	1562	98.27	+	1	1
48477005	48478573	51534151	51535719	1569	1569	99.43	+	1	1
33234003	33235587	36420230	36421811	1585	1582	98.17	+	1	1
30434918	30436507	33564887	33566479	1590	1593	98.31	+	1	1
2637239	2638834	2363895	2365490	1596	1596	98.93	+	1	1
47582796	47584398	50538421	50540021	1603	1601	98.01	+	1	1
13557092	13558696	13500216	13501818	1605	1603	98.88	+	1	1
41688669	41690281	44648257	44649865	1613	1609	98.82	+	1	1
25280594	25282202	27816584	27818193	1609	1610	98.2	+	1	1
35665258	35666874	38771460	38773075	1617	1616	98.64	+	1	1
46678177	46679836	49618814	49620471	1660	1658	98.62	+	1	1
49508045	49509718	52479741	52481416	1674	1676	98.87	+	1	1
28497965	28499643	31538478	31540156	1679	1679	99.29	+	1	1
21491962	21493641	7493117	7494797	1680	1681	98.4	+	1	1
42489669	42491363	45330532	45332226	1695	1695	98.23	+	1	1
36937556	36939271	39899685	39901401	1716	1717	98.2	+	1	1
14142136	14143859	14291677	14293398	1724	1722	98.21	+	1	1
8277506	8279250	8160884	8162630	1745	1747	98.91	+	1	1
16141220	16142994	15738828	15740600	1775	1773	98.82	+	1	1
17476913	17478686	16817201	16818974	1774	1774	98.37	+	1	1
32676415	32678189	35843844	35845621	1775	1778	98.99	+	1	1
10673724	10675506	18507784	18509565	1783	1782	98.1	+	1	1
7937035	7938836	12646247	12648042	1802	1796	98.12	+	1	1
15164287	15166088	21303229	21305028	1802	1800	98.39	+	1	1
17865062	17866870	31165451	31167261	1809	1811	98.4	+	1	1
41044192	41046023	44102332	44104170	1832	1839	98.64	+	1	1
10762557	10764399	10882979	10884820	1843	1842	98.7	+	1	1
14336996	14338846	13872087	13873936	1851	1850	98	+	1	1
5583440	5585307	5442763	5444629	1868	1867	98.07	+	1	1
31155520	31157407	34396876	34398755	1888	1880	98.31	+	1	1
24138866	24140766	26363826	26365727	1901	1902	98.58	+	1	1
27269892	27271795	30077803	30079713	1904	1911	98.17	+	1	1
36362888	36364820	37005245	37007168	1933	1924	98.55	+	1	1
39469869	39471787	42448407	42450333	1919	1927	98.34	+	1	1
47152236	47154166	50064378	50066305	1931	1928	98.65	+	1	1
49024830	49026760	52160689	52162619	1931	1931	99.43	+	1	1
13809270	13811226	13710823	13712776	1957	1954	98.26	+	1	1
28767110	28769082	31904122	31906089	1973	1968	98.53	+	1	1
13664356	13666346	13628364	13630352	1991	1989	98.64	+	1	1
14776777	14778773	14339611	14341602	1997	1992	98.7	+	1	1
21569897	21571925	17439726	17441725	2029	2000	98.13	+	1	1
31811706	31813742	35011258	35013289	2037	2032	98.23	+	1	1
31024581	31026632	34262830	34264880	2052	2051	98.68	+	1	1
46187419	46189495	49288664	49290732	2077	2069	98.03	+	1	1
31966864	31968931	35172428	35174502	2068	2075	98.41	+	1	1
40919024	40921127	43897225	43899325	2104	2101	98.43	+	1	1
47436222	47438349	50378034	50380155	2128	2122	98.69	+	1	1
36404652	36406805	16047431	16049583	2154	2153	98.2	+	1	1
48474791	48476957	51531982	51534154	2167	2173	99.31	+	1	1
15926586	15928787	15466260	15468445	2202	2186	98.05	+	1	1
36920005	36922205	39881108	39883309	2201	2202	98.5	+	1	1
16543467	16545693	15982693	15984923	2227	2231	99.19	+	1	1
13838316	13840549	13829611	13831844	2234	2234	98.39	+	1	1
17478683	17480934	16819330	16821572	2252	2243	98.53	+	1	1
47203849	47206087	50160112	50162354	2239	2243	98.44	+	1	1
46674958	46677246	49616512	49618799	2289	2288	98	+	1	1
43075772	43078065	45997070	45999364	2294	2295	98.56	+	1	1
27112780	27115080	29915680	29917980	2301	2301	99.22	+	1	1
4295829	4298124	4092100	4094418	2296	2319	98.36	+	1	1
43685955	43688288	46570613	46572946	2334	2334	99.23	+	1	1
11307943	11310307	11511832	11514195	2365	2364	98.4	+	1	1
8000097	8002468	7727913	7730288	2372	2376	98.82	+	1	1
14557689	14560065	14440155	14442531	2377	2377	98.02	+	1	1
30681959	30684350	33856824	33859209	2392	2386	98.12	+	1	1
15540269	15542720	15078234	15080687	2452	2454	98.25	+	1	1
6630264	6632751	31122734	31125224	2488	2491	98.44	+	1	1
12667615	12670107	12922802	12925292	2493	2491	98.24	+	1	1
13707899	13710415	13676498	13679006	2517	2509	98.45	+	1	1
15535409	15537942	15072932	15075461	2534	2530	98.5	+	1	1
13813604	13816149	13792309	13794843	2546	2535	98.19	+	1	1
44931499	44934089	48032203	48034786	2591	2584	99	+	1	1
23364020	23366622	25333122	25335721	2603	2600	98.85	+	1	1
25553869	25556491	28105334	28107962	2623	2629	98.14	+	1	1
30098324	30100969	33236848	33239493	2646	2646	98.19	+	1	1
11197022	11199699	11411150	11413819	2678	2670	98.02	+	1	1
43247451	43250114	46160069	46162738	2664	2670	98.09	+	1	1
35627096	35629790	38734018	38736712	2695	2695	98.26	+	1	1
38109954	38112665	41083701	41086417	2712	2717	98.16	+	1	1
6139902	6142623	6104400	6107117	2722	2718	98.02	+	1	1
24333821	24336564	26681028	26683763	2744	2736	98.07	+	1	1
8188617	8191360	8083089	8085830	2744	2742	98.07	+	1	1
33712214	33714996	36923498	36926277	2783	2780	98.24	+	1	1
36401732	36404550	16044617	16047434	2819	2818	99.22	+	1	1
37743539	37746375	40667370	40670208	2837	2839	98.11	+	1	1
13604141	13606986	13575438	13578282	2846	2845	98.35	+	1	1
15508008	15510851	15010430	15013275	2844	2846	99.37	+	1	1
43004097	43006989	45913084	45915971	2893	2888	98.1	+	1	1
5629174	5632085	5497762	5500664	2912	2903	98.18	+	1	1
14865517	14868447	14467562	14470483	2931	2922	98.94	+	1	1
46378386	46381359	44397642	44400608	2974	2967	98.15	+	1	1
44991471	44994442	48073294	48076269	2972	2976	98.25	+	1	1
2829961	2832948	2550037	2553014	2988	2978	98.63	+	1	1
11074804	11077861	11170944	11174005	3058	3062	98.96	+	1	1
47486820	47489919	50430690	50433770	3100	3081	98.2	+	1	1
37775057	37778140	40717291	40720372	3084	3082	98.28	+	1	1
36127407	36130492	39255688	39258786	3086	3099	98.42	+	1	1
11140393	11143498	11231545	11234658	3106	3114	98.3	+	1	1
46302401	46305515	49390344	49393457	3115	3114	99.17	+	1	1
13808449	13811597	13785947	13789081	3149	3135	98.01	+	1	1
36576054	36579198	39525230	39528376	3145	3147	98.28	+	1	1
13872973	13876108	13881839	13884987	3136	3149	99.05	+	1	1
18101500	18104651	17724428	17727583	3152	3156	98.42	+	1	1
45304429	45307604	48405965	48409139	3176	3175	98.43	+	1	1
27101907	27105096	29912143	29915335	3190	3193	98.34	+	1	1
12416731	12419950	12675532	12678754	3220	3223	98.33	+	1	1
48875802	48879039	52000307	52003544	3238	3238	98.21	+	1	1
2334346	2337581	2020778	2024017	3236	3240	98.21	+	1	1
28202348	28205585	31234771	31238021	3238	3251	98.16	+	1	1
13144446	13147697	13064385	13067638	3252	3254	98.47	+	1	1
41033183	41036456	43937048	43940323	3274	3276	98.72	+	1	1
12482142	12485426	12742180	12745457	3285	3278	98.57	+	1	1
7369494	7372783	6937118	6940401	3290	3284	99.67	+	1	1
35695465	35698750	38825006	38828304	3286	3299	98.24	+	1	1
34462074	34465371	37657184	37660487	3298	3304	98.25	+	1	1
2322901	2326219	2008945	2012278	3319	3334	98.08	+	1	1
921124	924459	561676	565010	3336	3335	98.89	+	1	1
38756093	38759441	41711318	41714660	3349	3343	98.09	+	1	1
2652859	2656202	2380227	2383572	3344	3346	98.27	+	1	1
46142323	46145673	49246292	49249642	3351	3351	99.49	+	1	1
48598169	48601558	51781781	51785178	3390	3398	98.76	+	1	1
9804129	9807544	9771606	9775019	3416	3414	98.02	+	1	1
38670210	38673723	41651777	41655285	3514	3509	98.18	+	1	1
15488615	15492156	14992023	14995544	3542	3522	98.06	+	1	1
46182792	46186406	49285058	49288667	3615	3610	98.09	+	1	1
15550456	15554155	15112737	15116415	3700	3679	99	+	1	1
11023781	11027474	11155051	11158740	3694	3690	98.06	+	1	1
47476811	47480558	50418244	50421982	3748	3739	98.16	+	1	1
46591346	46595136	49592797	49596592	3791	3796	98.5	+	1	1
32195283	32199100	35380717	35384514	3818	3798	98.06	+	1	1
40241724	40245541	43252405	43256217	3818	3813	98.51	+	1	1
44873018	44876825	47981788	47985604	3808	3817	98.09	+	1	1
29031055	29034885	32187716	32191538	3831	3823	98.3	+	1	1
10042398	10046225	10008560	10012390	3828	3831	98.85	+	1	1
33425021	33428851	36606730	36610563	3831	3834	98.8	+	1	1
36146667	36150503	39224469	39228330	3837	3862	98.14	+	1	1
17522961	17526833	16868487	16872349	3873	3863	98.71	+	1	1
4964513	4968375	4829678	4833544	3863	3867	98.04	+	1	1
41159773	41163653	44137171	44141053	3881	3883	99.18	+	1	1
5191523	5195417	5015360	5019271	3895	3912	98.57	+	1	1
27115435	27119358	29917986	29921904	3924	3919	98.27	+	1	1
43847079	43851014	46687263	46691199	3936	3937	98.25	+	1	1
29794829	29798765	32912581	32916519	3937	3939	98.1	+	1	1
4303789	4307730	4099674	4103614	3942	3941	98.58	+	1	1
42039375	42043340	45025755	45029719	3966	3965	98.37	+	1	1
33143923	33147907	36334630	36338617	3985	3988	98.18	+	1	1
28247460	28251477	31259169	31263194	4018	4026	98.54	+	1	1
45625298	45629290	48753567	48757601	3993	4035	98.24	+	1	1
48275933	48279958	51326333	51330374	4026	4042	98.39	+	1	1
27986469	27990541	31012762	31016843	4073	4082	98.68	+	1	1
3658181	3662273	3447794	3451889	4093	4096	98.9	+	1	1
38105868	38109969	41079196	41083311	4102	4116	98.5	+	1	1
47431861	47436038	50373818	50377972	4178	4155	98.78	+	1	1
28039372	28043580	31069085	31073314	4209	4230	98.01	+	1	1
7899356	7903594	7595963	7600199	4239	4237	98.52	+	1	1
3836286	3840575	3628508	3632798	4290	4291	98.67	+	1	1
42581658	42586000	45479142	45483496	4343	4355	98.05	+	1	1
43518866	43523314	17882670	17887116	4449	4447	98.92	+	1	1
4560528	4564970	4358742	4363204	4443	4463	98.23	+	1	1
27607314	27611865	30520342	30524892	4552	4551	98.05	+	1	1
36520913	36525475	39461675	39466232	4563	4558	98.01	+	1	1
25532936	25537484	28068605	28073168	4549	4564	98.64	+	1	1
11557484	11562046	11749061	11753632	4563	4572	98.43	+	1	1
36056606	36061199	39186384	39190959	4594	4576	98.37	+	1	1
28326756	28331388	31339261	31343887	4633	4627	98.6	+	1	1
9153547	9158218	9128956	9133634	4672	4679	98.7	+	1	1
39900473	39905215	42885457	42890170	4743	4714	98.15	+	1	1
41538607	41543309	44503283	44508002	4703	4720	98.16	+	1	1
41748715	41753470	44712022	44716773	4756	4752	98.09	+	1	1
26965977	26970762	29783552	29788335	4786	4784	98.08	+	1	1
29610057	29614872	32708262	32713087	4816	4826	98.05	+	1	1
23591910	23596770	25615137	25619990	4861	4854	98.17	+	1	1
47273596	47278510	50185011	50189884	4915	4874	98.17	+	1	1
32853184	32858068	36038651	36043535	4885	4885	98.22	+	1	1
46395366	46400308	31835442	31840373	4943	4932	98.57	+	1	1
30005168	30010109	33146370	33151308	4942	4939	98.34	+	1	1
28544330	28549299	31605997	31610963	4970	4967	98.21	+	1	1
45899923	45904935	49018162	49023184	5013	5023	98.47	+	1	1
8191903	8196995	8085828	8090897	5093	5070	98.43	+	1	1
1090794	1095922	788675	793788	5129	5114	98.85	+	1	1
15127907	15133034	14549540	14554654	5128	5115	98.38	+	1	1
2273457	2278606	1962445	1967576	5150	5132	98.1	+	1	1
362461	367766	347878	353195	5306	5318	98.24	+	1	1
7666443	7671764	7290441	7295768	5322	5328	98.2	+	1	1
47392541	47397981	50311971	50317391	5441	5421	98.35	+	1	1
17142659	17148118	16488005	16493433	5460	5429	98.1	+	1	1
36519619	36525090	39487279	39492727	5472	5449	98.05	+	1	1
35572628	35578107	38665369	38670844	5480	5476	98.11	+	1	1
26099121	26104630	28818213	28823713	5510	5501	98.42	+	1	1
2586133	2591664	2325114	2330619	5532	5506	98.14	+	1	1
27980876	27986392	31004221	31009736	5517	5516	98.59	+	1	1
36665387	36670922	39633350	39638879	5536	5530	98.65	+	1	1
7408362	7413942	6980208	6985784	5581	5577	99.27	+	1	1
24495228	24500805	26857497	26863075	5578	5579	98.23	+	1	1
49666972	49672545	52646725	52652314	5574	5590	98.11	+	1	1
16813955	16819560	16267240	16272852	5606	5613	98.52	+	1	1
31958154	31963779	35163688	35169302	5626	5615	98.58	+	1	1
32300760	32306399	35476122	35481761	5640	5640	98.18	+	1	1
8975727	8981378	8948598	8954245	5652	5648	98.13	+	1	1
31813734	31819374	35015244	35020894	5641	5651	98.69	+	1	1
36289466	36295167	39335570	39341269	5702	5700	98.46	+	1	1
14047245	14052978	14126804	14132558	5734	5755	98.44	+	1	1
35178132	35183924	38303788	38309585	5793	5798	98.07	+	1	1
12749351	12755174	12625439	12631266	5824	5828	98.83	+	1	1
26093190	26099020	28812380	28818207	5831	5828	98.12	+	1	1
32260589	32266401	35430935	35436776	5813	5842	98.24	+	1	1
47016083	47021949	49904611	49910496	5867	5886	98.8	+	1	1
32040950	32046928	35269808	35275780	5979	5973	98.07	+	1	1
26926834	26932842	29771394	29777409	6009	6016	98.01	+	1	1
5830571	5836604	5727743	5733765	6034	6023	98.08	+	1	1
2075399	2081502	1764047	1770152	6104	6106	98.49	+	1	1
7327555	7333682	6926250	6932374	6128	6125	99.43	+	1	1
29565840	29571959	32658387	32664536	6120	6150	98.36	+	1	1
5995479	6001651	5870752	5876924	6173	6173	98.09	+	1	1
40097697	40103904	43083988	43090184	6208	6197	98.83	+	1	1
10147969	10154231	10062978	10069214	6263	6237	98.58	+	1	1
37056526	37062760	39982344	39988583	6235	6240	98.24	+	1	1
16774746	16781010	16226554	16232808	6265	6255	99.24	+	1	1
41176078	41182378	44153313	44159607	6301	6295	98.75	+	1	1
16546875	16553311	15984921	15991328	6437	6408	98.53	+	1	1
7316780	7323264	6915083	6921541	6485	6459	98.29	+	1	1
48574236	48580766	51758554	51765065	6531	6512	98.03	+	1	1
34853944	34860492	37963108	37969624	6549	6517	98.38	+	1	1
31524441	31530967	34720885	34727413	6527	6529	98.29	+	1	1
42835916	42842450	45753644	45760189	6535	6546	98.06	+	1	1
48961929	48968529	52104936	52111533	6601	6598	98.38	+	1	1
401471	408164	386726	393437	6694	6712	98.15	+	1	1
35498032	35504767	38597980	38604699	6736	6720	98.22	+	1	1
37225824	37232612	40151485	40158292	6789	6808	98.65	+	1	1
3709871	3716693	3499315	3506136	6823	6822	98.26	+	1	1
48755586	48762452	51977963	51984828	6867	6866	98.24	+	1	1
11477348	11484257	11671992	11678885	6910	6894	98.15	+	1	1
26135211	26142078	28887153	28894049	6868	6897	98.05	+	1	1
38759585	38766501	41714722	41721655	6917	6934	98.75	+	1	1
43945818	43952734	46790845	46797791	6917	6947	98.4	+	1	1
15355779	15362673	14862120	14869090	6895	6971	98.08	+	1	1
37628645	37635721	40560966	40568029	7077	7064	98.14	+	1	1
1002661	1009842	706394	713538	7182	7145	98.32	+	1	1
12013731	12021031	12248116	12255386	7301	7271	98.33	+	1	1
37472143	37479478	40406708	40414040	7336	7333	98.91	+	1	1
40253034	40260376	43264216	43271555	7343	7340	98.52	+	1	1
40075088	40082444	43060712	43068132	7357	7421	98.37	+	1	1
48768182	48775606	51991226	51998664	7425	7439	98	+	1	1
40245543	40253038	43256332	43263820	7496	7489	98.74	+	1	1
25538425	25546054	28073161	28080773	7630	7613	98.22	+	1	1
15257398	15265149	14736501	14744271	7752	7771	98.19	+	1	1
33609278	33617091	36783747	36791590	7814	7844	98.01	+	1	1
41923562	41931403	44906458	44914319	7842	7862	98.51	+	1	1
29184981	29192886	32351467	32359350	7906	7884	98.19	+	1	1
29103905	29111807	32260205	32268113	7903	7909	98.35	+	1	1
36222040	36230230	39262060	39270245	8191	8186	98.29	+	1	1
48252522	48260814	51301851	51310159	8293	8309	98.41	+	1	1
29541446	29549759	32633773	32642095	8314	8323	98.11	+	1	1
45590388	45598790	48708185	48716574	8403	8390	98.08	+	1	1
36130669	36139095	39210353	39218795	8427	8443	98.13	+	1	1
30844101	30852632	34036692	34045188	8532	8497	98.17	+	1	1
10528326	10536837	10565702	10574221	8512	8520	98.99	+	1	1
40734236	40742805	43726136	43734707	8570	8572	98.05	+	1	1
38097237	38105885	41070331	41078963	8649	8633	98.31	+	1	1
48133582	48142303	51147561	51156280	8722	8720	98.55	+	1	1
43209263	43218081	46125193	46134009	8819	8817	98.05	+	1	1
5661946	5670812	5555607	5564451	8867	8845	98.09	+	1	1
32279046	32287951	35449494	35458400	8906	8907	98.71	+	1	1
24163195	24172176	26388121	26397095	8982	8975	98.32	+	1	1
41504007	41512997	44469092	44478072	8991	8981	98.24	+	1	1
1107381	1116442	813893	822953	9062	9061	98.62	+	1	1
36406923	36415988	16049585	16058647	9066	9063	98.15	+	1	1
28436245	28445461	31468079	31477274	9217	9196	98.35	+	1	1
55539	64842	30875	40222	9304	9348	98.02	+	1	1
48746003	48755397	51968537	51977970	9395	9434	98.08	+	1	1
45046431	45055920	48131478	48140951	9490	9474	98.37	+	1	1
11618607	11628122	11813714	11823234	9516	9521	98.12	+	1	1
28426694	28436248	31458262	31467799	9555	9538	98.5	+	1	1
24100880	24110575	26296156	26305857	9696	9702	98.44	+	1	1
46908532	46918394	49810922	49820774	9863	9853	98.18	+	1	1
9581462	9591532	9567074	9577155	10071	10082	98.11	+	1	1
8206110	8216447	8098265	8108566	10338	10302	98.25	+	1	1
34664889	34675183	37852236	37862539	10295	10304	98.48	+	1	1
15362670	15373008	14869153	14879498	10339	10346	98.61	+	1	1
47840924	47851430	50782715	50793223	10507	10509	98.05	+	1	1
14546788	14557406	14428692	14439390	10619	10699	98.18	+	1	1
43480075	43490824	46396526	46407286	10750	10761	98.39	+	1	1
35369302	35380157	38476265	38487123	10856	10859	98.53	+	1	1
36653267	36664188	39622420	39633318	10922	10899	98.59	+	1	1
28944753	28955769	32097232	32108271	11017	11040	98.77	+	1	1
30151477	30162722	33239617	33250839	11246	11223	98.23	+	1	1
46251640	46263032	49339499	49350900	11393	11402	98.36	+	1	1
27476898	27488427	30366905	30378379	11530	11475	98.18	+	1	1
49201891	49213566	52227603	52239283	11676	11681	98.22	+	1	1
26974782	26986499	29789887	29801643	11718	11757	98.13	+	1	1
10135861	10147898	10050701	10062733	12038	12033	98.04	+	1	1
45612232	45624337	48733834	48745902	12106	12069	98.07	+	1	1
3271280	3283649	3057096	3069469	12370	12374	98.07	+	1	1
42377057	42389478	45227144	45239540	12422	12397	98.23	+	1	1
11498771	11511516	11695817	11708549	12746	12733	98.25	+	1	1
29516832	29529839	32602787	32615776	13008	12990	98.37	+	1	1
47154488	47167513	50066303	50079322	13026	13020	99.15	+	1	1
34641802	34654912	37829996	37843097	13111	13102	98.42	+	1	1
42645525	42658681	45552693	45565877	13157	13185	98.55	+	1	1
43851150	43864950	46691266	46705043	13801	13778	98.45	+	1	1
28501254	28515102	31540206	31554031	13849	13826	98.18	+	1	1
13150122	13164168	13069291	13083315	14047	14025	98.16	+	1	1
40082736	40096990	43068137	43082434	14255	14298	98.29	+	1	1
29589567	29603881	32687681	32702052	14315	14372	98.03	+	1	1
24579345	24593959	26973831	26988412	14615	14582	98.17	+	1	1
48916309	48931049	52049670	52064386	14741	14717	98.07	+	1	1
10093294	10108141	10009940	10024773	14848	14834	98.41	+	1	1
24075571	24090787	26262989	26278170	15217	15182	98.11	+	1	1
46145642	46160776	49249666	49264850	15135	15185	98.1	+	1	1
45339804	45355114	48436578	48451780	15311	15203	98.73	+	1	1
48941119	48956571	52076023	52091503	15453	15481	98.59	+	1	1
41691629	41707162	44653387	44668875	15534	15489	98.19	+	1	1
34188595	34204139	37361905	37377421	15545	15517	98.37	+	1	1
17408398	17424444	16768026	16784026	16047	16001	98.08	+	1	1
46521648	46537677	49515421	49531555	16030	16135	98.27	+	1	1
12533320	12549735	12779718	12796093	16416	16376	98.54	+	1	1
14739433	14755882	14300236	14316722	16450	16487	98.26	+	1	1
48116312	48133285	51130660	51147552	16974	16893	98.45	+	1	1
47341912	47359458	50260632	50278125	17547	17494	98.51	+	1	1
29986427	30004224	33128574	33146374	17798	17801	98.14	+	1	1
14028536	14046711	14106426	14124610	18176	18185	98.55	+	1	1
47154505	47172709	50095891	50114079	18205	18189	98.91	+	1	1
7378485	7398215	6950339	6970031	19731	19693	98.32	+	1	1
47779753	47799729	50735528	50755510	19977	19983	98.28	+	1	1
45013772	45034246	48099119	48119563	20475	20445	98.13	+	1	1
33212626	33233382	36399431	36420231	20757	20801	98.51	+	1	1
41931644	41952850	44914309	44935500	21207	21192	98.24	+	1	1
14778772	14800859	14346073	14368133	22088	22061	98.72	+	1	1
18129997	18152260	17767283	17789571	22264	22289	98.23	+	1	1
16781011	16810036	16231767	16260765	29026	28999	99.17	+	1	1
47359552	47392126	50278126	50310706	32575	32581	98.71	+	1	1
16690279	16726421	16138401	16174539	36143	36139	98.75	+	1	1
18325744	18368037	17799857	17842312	42294	42456	98	+	1	1
48397325	48446601	51459212	51508486	49277	49275	98.42	+	1	1
13951232	14025173	14019938	14093789	73942	73852	98.77	+	1	1
46129653	46135645	23813990	23808011	5993	5980	98.44	-	1	2
31730297	31732842	29519929	29517367	2546	2563	98.17	-	1	2
26568238	26570245	26721451	26719446	2008	2006	98.31	-	1	2
38061971	38063486	29895727	29894208	1516	1520	98.29	-	1	2
25242625	25244049	9835180	9833755	1425	1426	98.32	-	1	2
33346707	33348022	4085163	4083846	1316	1318	98.48	-	1	2
7375491	7376710	10496233	10495019	1220	1215	98.52	-	1	2
17006463	17007628	26349057	26350219	1166	1163	98.8	+	1	2
12026917	12028166	22753702	22754950	1250	1249	98.08	+	1	2
17311745	17312997	22753700	22754950	1253	1251	98.56	+	1	2
28470769	28472046	12292977	12294259	1278	1283	98.14	+	1	2
13722545	13723836	4603905	4605194	1292	1290	98.45	+	1	2
18950155	18951561	24047631	24049032	1407	1402	98.09	+	1	2
46395366	46397169	37785573	37787377	1804	1805	98.4	+	1	2
14913131	14915001	5353522	5355388	1871	1867	98.56	+	1	2
18866241	18868166	16535577	16537504	1926	1928	98.19	+	1	2
17266400	17269503	13375031	13378134	3104	3104	98.75	+	1	2
6693952	6697551	24864469	24868068	3600	3600	98.03	+	1	2
46395366	46404881	26510953	26520466	9516	9514	98.23	+	1	2
46129654	46135644	18655196	18649204	5991	5993	98.77	-	1	3
43518866	43523315	1834207	1829758	4450	4450	98.88	-	1	3
32308467	32310515	1876244	1874217	2049	2028	98.54	-	1	3
14913131	14915001	7922282	7920408	1871	1875	98.99	-	1	3
14913130	14915002	5417914	5416053	1873	1862	98.08	-	1	3
30131807	30133614	28104085	28102273	1808	1813	98.02	-	1	3
22448788	22450570	30279849	30278066	1783	1784	98.43	-	1	3
21491964	21493628	17980947	17979275	1665	1673	98.03	-	1	3
1982658	1983760	16327617	16326520	1103	1098	98.37	-	1	3
13722545	13723836	18699526	18700815	1292	1290	98.3	+	1	3
21491964	21493644	1781180	1782863	1681	1684	98.1	+	1	3
21491964	21493652	6586001	6587686	1689	1686	98.93	+	1	3
15156590	15158392	24532617	24534417	1803	1801	98.17	+	1	3
14096009	14098563	28101491	28104050	2555	2560	98.02	+	1	3
26567453	26570245	5609446	5612240	2793	2795	98.07	+	1	3
22438818	22441635	1372720	1375542	2818	2823	98.3	+	1	3
22439857	22443163	1367694	1371000	3307	3307	98.58	+	1	3
6693952	6697551	14353557	14357159	3600	3603	98.09	+	1	3
30117191	30122683	1846072	1851556	5493	5485	98.57	+	1	3
46708742	46714442	20403883	20409618	5701	5736	98.03	+	1	3
14348723	14357020	27862443	27870742	8298	8300	98.27	+	1	3
46129654	46135644	21281648	21275670	5991	5979	98.92	-	1	4
46403071	46404884	27304643	27302828	1814	1816	98.08	-	1	4
17857352	17859158	16535844	16534037	1807	1808	98.01	-	1	4
23655210	23656988	27033004	27031218	1779	1787	98.49	-	1	4
23655210	23656989	27720850	27719067	1780	1784	98.15	-	1	4
16558633	16560396	21420982	21419217	1764	1766	99.04	-	1	4
45998273	45999943	18299416	18297743	1671	1674	98.09	-	1	4
19637323	19638525	10799942	10798744	1203	1199	98.09	-	1	4
17006460	17007630	5572623	5571463	1171	1161	98.47	-	1	4
22284950	22286045	31584387	31583292	1096	1096	98.27	-	1	4
16532586	16533625	17340781	17339746	1040	1036	98.27	-	1	4
17026545	17027651	9740911	9742005	1107	1095	98.1	+	1	4
17026485	17027651	7624958	7626109	1167	1152	98.03	+	1	4
16549412	16551035	24868634	24870255	1624	1622	98.21	+	1	4
10673725	10675506	30441236	30443015	1782	1780	98.21	+	1	4
15164287	15166089	27295149	27296959	1803	1811	98.18	+	1	4
31180442	31184214	4480815	4484574	3773	3760	98.73	+	1	4
46402377	46404882	21884569	21882072	2506	2498	98.13	-	1	5
7416147	7418296	14238285	14236155	2150	2131	98	-	1	5
14913130	14915001	11902361	11900491	1872	1871	99.25	-	1	5
11740639	11742339	19944879	19943182	1701	1698	98.71	-	1	5
10214225	10215613	8641749	8640349	1389	1401	98.01	-	1	5
49339868	49341135	1057953	1056691	1268	1263	99.05	-	1	5
17026485	17027651	9395038	9393886	1167	1153	98.11	-	1	5
17006458	17007628	11136599	11137771	1171	1173	98.98	+	1	5
15156590	15158391	7803538	7805340	1802	1803	98.34	+	1	5
15034647	15037176	15008323	15010852	2530	2530	98.3	+	1	5
31174261	31184198	26341224	26331291	9938	9934	98.8	-	1	6
14097270	14100138	12280719	12277838	2869	2882	98.65	-	1	6
13773159	13775297	31668053	31665916	2139	2138	98.51	-	1	6
20223702	20225793	24294647	24292545	2092	2103	98.01	-	1	6
12900295	12902297	11886542	11884540	2003	2003	98.9	-	1	6
24277330	24279267	22235966	22234031	1938	1936	98.66	-	1	6
14913131	14914999	28201789	28199922	1869	1868	99.2	-	1	6
17865062	17866870	11038191	11036383	1809	1809	98.02	-	1	6
15164286	15166089	6593805	6592003	1804	1803	98.5	-	1	6
15022988	15024675	21327496	21325810	1688	1687	98.05	-	1	6
18153179	18154577	33193571	33192178	1399	1394	98	-	1	6
31255053	31256356	31879735	31878430	1304	1306	98.62	-	1	6
28351126	28352341	6386181	6384965	1216	1217	98.44	-	1	6
18089444	18090659	21157740	21156525	1216	1216	98.44	-	1	6
17006463	17007621	30296179	30295020	1159	1160	99.31	-	1	6
22284951	22286045	16940043	16941137	1095	1095	98.27	+	1	6
17056384	17057487	11956215	11957320	1104	1106	98.1	+	1	6
3357551	3358878	17483873	17485195	1328	1323	98.27	+	1	6
21491964	21493641	16443027	16444704	1678	1678	98.51	+	1	6
14096842	14098563	10025519	10027246	1722	1728	98.44	+	1	6
7937035	7938836	17146030	17147826	1802	1797	98.56	+	1	6
46403071	46404876	18454110	18455916	1806	1807	98.07	+	1	6
14082893	14084801	11625298	11627206	1909	1909	98.38	+	1	6
22327866	22329800	17790970	17792901	1935	1932	98.04	+	1	6
7416147	7418299	31678742	31680883	2153	2142	98.1	+	1	6
8201194	8203530	25868203	25870541	2337	2339	99.19	+	1	6
39330535	39333581	9693023	9696057	3047	3035	98.04	+	1	6
26770639	26774291	12047350	12051016	3653	3667	98.06	+	1	6
48379063	48382759	19004989	19008674	3697	3686	98.41	+	1	6
38284744	38289259	14060662	14065189	4516	4528	98.24	+	1	6
3555158	3558526	4759997	4756637	3369	3361	98.46	-	1	7
32308462	32311794	23705792	23702458	3333	3335	98.92	-	1	7
3578730	3581633	4753591	4750692	2904	2900	98.52	-	1	7
26021764	26024375	22996163	22993541	2612	2623	98.28	-	1	7
17531035	17533485	6809886	6807434	2451	2453	98.13	-	1	7
10673725	10675506	12589184	12587403	1782	1782	98.15	-	1	7
11295253	11296898	6804259	6802612	1646	1648	98.79	-	1	7
41098167	41099778	21845062	21843453	1612	1610	98.64	-	1	7
12738785	12740028	3461369	3460126	1244	1244	98.23	-	1	7
33149800	33150837	12339463	12338425	1038	1039	98.66	-	1	7
28351126	28352340	7417460	7418670	1215	1211	98.93	+	1	7
7944727	7945987	5859384	5860642	1261	1259	98.89	+	1	7
38737757	38739264	4746111	4747617	1508	1507	98.28	+	1	7
22536866	22538413	10100262	10101813	1548	1552	98.26	+	1	7
38712000	38713959	12234566	12236532	1960	1967	98.23	+	1	7
38712000	38713959	12229472	12231439	1960	1968	98.33	+	1	7
15275646	15277652	6095715	6097714	2007	2000	98.06	+	1	7
15275646	15277653	6103495	6105496	2008	2002	98.06	+	1	7
7943948	7946557	5868542	5871143	2610	2602	98.28	+	1	7
46397171	46401208	2193688	2197722	4038	4035	98.02	+	1	7
46395366	46401208	25465322	25471156	5843	5835	98.05	+	1	7
46395366	46404886	17988202	17997718	9521	9517	98.64	+	1	7
46395366	46404876	9613240	9603741	9511	9500	98.08	-	1	8
46395390	46404883	21061305	21051816	9494	9490	98.19	-	1	8
46129654	46135647	15422764	15416766	5994	5999	98.67	-	1	8
32308463	32312635	16059479	16055308	4173	4172	98.73	-	1	8
10820526	10823928	12902458	12899050	3403	3409	98.68	-	1	8
36401731	36404677	26383098	26380135	2947	2964	98.12	-	1	8
14913131	14915001	3114056	3112190	1871	1867	99.31	-	1	8
15164286	15166089	18671797	18669985	1804	1813	98.57	-	1	8
29930049	29931637	13625919	13624329	1589	1591	98.43	-	1	8
19542733	19544139	14683000	14681594	1407	1407	99.36	-	1	8
17311745	17312923	1835001	1833828	1179	1174	98.05	-	1	8
22284951	22286045	14170441	14169344	1095	1098	98.18	-	1	8
41098167	41099188	7636223	7635207	1022	1017	98.05	-	1	8
19797701	19798889	26724502	26725689	1189	1188	98.15	+	1	8
16120876	16122522	27945819	27947466	1647	1648	98.3	+	1	8
46395366	46397169	10745190	10746994	1804	1805	98.18	+	1	8
46403071	46404884	10737531	10739340	1814	1810	98.35	+	1	8
7416146	7417988	26596363	26598206	1843	1844	98.59	+	1	8
36362888	36364827	12505280	12507218	1940	1939	98.2	+	1	8
14096582	14098563	15450018	15452008	1982	1991	98.2	+	1	8
16256598	16258739	4836642	4838788	2142	2147	98.05	+	1	8
30404164	30409027	21744206	21749060	4864	4855	98.15	+	1	8
18928080	18930598	10104974	10102459	2519	2516	99.36	-	2	1
589983	592002	30381151	30379135	2020	2017	98.12	-	2	1
14382833	14384709	14397686	14395812	1877	1875	99.31	-	2	1
18190281	18192149	41110418	41108544	1869	1875	98.77	-	2	1
9413014	9414797	47682327	47680544	1784	1784	98.32	-	2	1
9413014	9414799	10763540	10761760	1786	1781	98.27	-	2	1
22724980	22726671	26121785	26120090	1692	1696	98.11	-	2	1
18389091	18390572	41753361	41751883	1482	1479	98.32	-	2	1
18389091	18390570	36899745	36898272	1480	1474	98.24	-	2	1
18389093	18390572	2746362	2744890	1480	1473	98.11	-	2	1
19288791	19290238	31395833	31394384	1448	1450	98.69	-	2	1
8510955	8512183	25111377	25110144	1229	1234	98.14	-	2	1
31675550	31676769	2171154	2169935	1220	1220	99.1	-	2	1
4150660	4151863	51593738	51592533	1204	1206	99.17	-	2	1
25138379	25139583	19012749	19011545	1205	1205	98.59	-	2	1
4150660	4151863	51547595	51546396	1204	1200	99.25	-	2	1
4150660	4151863	51656424	51655226	1204	1199	99	-	2	1
6755881	6757072	18654003	18652812	1192	1192	98.99	-	2	1
6181974	6182994	21572893	21573915	1021	1023	98.34	+	2	1
31675550	31676769	16797734	16798947	1220	1214	98.53	+	2	1
31675550	31676769	27811328	27812542	1220	1215	98.04	+	2	1
18145399	18146871	12623969	12625437	1473	1469	98.24	+	2	1
8563896	8565372	25371183	25372659	1477	1477	98.78	+	2	1
3513262	3514846	17181016	17182598	1585	1583	98.55	+	2	1
1021581	1023198	37760173	37761787	1618	1615	98.09	+	2	1
4921819	4923460	19446924	19448565	1642	1642	98.12	+	2	1
22724980	22726671	23484038	23485726	1692	1689	98.29	+	2	1
22724980	22726671	24915569	24917258	1692	1690	98.05	+	2	1
22724980	22726671	23475039	23476732	1692	1694	98.29	+	2	1
9413014	9414797	642595	644376	1784	1782	98.21	+	2	1
9413013	9414797	634765	636547	1785	1783	98.27	+	2	1
14316987	14318789	44391315	44393116	1803	1802	98.28	+	2	1
14147768	14149581	15336524	15338337	1814	1814	98.13	+	2	1
14147761	14149579	15329056	15330870	1819	1815	98.02	+	2	1
3809101	3810954	9626207	9628062	1854	1856	98.22	+	2	1
19365111	19367321	43784107	43786313	2211	2207	98.51	+	2	1
18183554	18186386	31410838	31413678	2833	2841	98.25	+	2	1
10186593	10244145	11131481	11073942	57553	57540	98.07	-	2	2
24411903	24433349	31769819	31748461	21447	21359	98.17	-	2	2
215282	231519	3036414	3020081	16238	16334	98.6	-	2	2
476289	490554	2645752	2631475	14266	14278	98.04	-	2	2
10117789	10131866	11215878	11201771	14078	14108	98.08	-	2	2
2970318	2984209	4137290	4123386	13892	13905	98.76	-	2	2
10105359	10117084	10835598	10823862	11726	11737	98.43	-	2	2
2947006	2958120	4154894	4143826	11115	11069	98.27	-	2	2
3986341	3997188	3375960	3365076	10848	10885	98.35	-	2	2
673804	684171	2460060	2449714	10368	10347	98.73	-	2	2
894374	904565	2205926	2195783	10192	10144	98.05	-	2	2
232520	241999	3020083	3010582	9480	9502	98.62	-	2	2
10105359	10114382	11245708	11236673	9024	9036	98.19	-	2	2
490547	499457	2631199	2622265	8911	8935	98.1	-	2	2
10810018	10818458	11963189	11954761	8441	8429	98.3	-	2	2
10658123	10666348	12103749	12095496	8226	8254	98.19	-	2	2
3237097	3244205	3922646	3915539	7109	7108	98.22	-	2	2
29654998	29661385	36798260	36791929	6388	6332	98	-	2	2
37889	43722	3225085	3219259	5834	5827	98.43	-	2	2
3178760	3184479	4166307	4160593	5720	5715	98.1	-	2	2
29655652	29661240	36766040	36760441	5589	5600	98.49	-	2	2
668496	673803	2465231	2459930	5308	5302	99.55	-	2	2
714267	718297	2405006	2400971	4031	4036	98.37	-	2	2
10818458	10822288	11934027	11930162	3831	3866	98.35	-	2	2
12145887	12149738	10294183	10290347	3852	3837	98.7	-	2	2
244988	248686	3010580	3006898	3699	3683	98.62	-	2	2
11660117	11663371	20945687	20942451	3255	3237	98.07	-	2	2
1437409	1440450	3447440	3444400	3042	3041	98.75	-	2	2
18183521	18186385	7199023	7196149	2865	2875	98.02	-	2	2
1936223	1938776	14058193	14055644	2554	2550	98.16	-	2	2
3726583	3728993	3611059	3608664	2411	2396	98.01	-	2	2
248687	251059	3006943	3004573	2373	2371	99.24	-	2	2
14382570	14384709	18884051	18881915	2140	2137	98.6	-	2	2
10184509	10186599	11146235	11144148	2091	2088	99.57	-	2	2
29661383	29663386	36927215	36925213	2004	2003	99.4	-	2	2
29661383	29663387	36754398	36752396	2005	2003	99.05	-	2	2
24399207	24401200	31779111	31777119	1994	1993	98.25	-	2	2
502143	504107	2618856	2616894	1965	1963	98.38	-	2	2
12143834	12145778	10298765	10296823	1945	1943	98.46	-	2	2
10858226	10860141	11898113	11896206	1916	1908	98.54	-	2	2
14147768	14149577	22562684	22560880	1810	1805	98.23	-	2	2
8788651	8790449	37617671	37615870	1799	1802	98	-	2	2
9413011	9414797	18385223	18383439	1787	1785	98.27	-	2	2
9413014	9414801	18377355	18375571	1788	1785	98.49	-	2	2
10220665	10222423	32459239	32457476	1759	1764	98.07	-	2	2
22724980	22726671	12992064	12990376	1692	1689	98.35	-	2	2
10928906	10930573	11828021	11826352	1668	1670	98.69	-	2	2
8563894	8565372	13217998	13216519	1479	1480	98.65	-	2	2
18389092	18390572	11626782	11625307	1481	1476	98.25	-	2	2
18389093	18390572	15098874	15097400	1480	1475	98.38	-	2	2
10187372	10188776	10967511	10966107	1405	1405	98.29	-	2	2
1444050	1445380	3444404	3443074	1331	1331	98.72	-	2	2
11941130	11942412	15181527	15180250	1283	1278	98.6	-	2	2
10664764	10665928	12268314	12267151	1165	1164	99.74	-	2	2
22936277	22937428	30280382	30279232	1152	1151	98.18	-	2	2
8511146	8512210	12949146	12948079	1065	1068	98.31	-	2	2
6527168	6528233	11302610	11301551	1066	1060	98.31	-	2	2
17865141	17866140	37791340	37790341	1000	1000	98	-	2	2
15933000	15933999	23775071	23776070	1000	1000	98.1	+	2	2
24211093	24212110	31560097	31561110	1018	1014	98.23	+	2	2
12165380	12166395	15820836	15821851	1016	1016	98.13	+	2	2
20031377	20032392	27078028	27079044	1016	1017	98.03	+	2	2
19756105	19757115	26733697	26734714	1011	1018	98.62	+	2	2
18098651	18099676	25578483	25579507	1026	1025	98.54	+	2	2
12674765	12675806	17113835	17114875	1042	1041	99.14	+	2	2
24056569	24057619	31400615	31401663	1051	1049	98.38	+	2	2
24974864	24975922	16606327	16607381	1059	1055	98.21	+	2	2
13764293	13765346	21220679	21221734	1054	1056	99.15	+	2	2
18535460	18536514	26114812	26115867	1055	1056	98.48	+	2	2
27042447	27043508	34228728	34229790	1062	1063	98.4	+	2	2
27042447	27043520	34264215	34265288	1074	1074	98.33	+	2	2
12588645	12589731	19191116	19192197	1087	1082	98.25	+	2	2
15144107	15145187	22591278	22592362	1081	1085	98.16	+	2	2
2383743	2384838	1458363	1459457	1096	1095	98.36	+	2	2
16009633	16010721	23847534	23848629	1089	1096	98.54	+	2	2
29542018	29543112	36911775	36912870	1095	1096	98.54	+	2	2
18535460	18536587	26188180	26189308	1128	1129	98.05	+	2	2
12054078	12055218	15476245	15477383	1141	1139	98.25	+	2	2
28178634	28179774	35444031	35445171	1141	1141	98.77	+	2	2
8478548	8479709	9113352	9114514	1162	1163	98.28	+	2	2
22356000	22357169	29453875	29455047	1170	1173	98.21	+	2	2
8324163	8325337	8931900	8933074	1175	1175	98.3	+	2	2
13122892	13124078	20020141	20021325	1187	1185	98.23	+	2	2
8017649	8018845	8712493	8713689	1197	1197	98.5	+	2	2
22408781	22409992	29492898	29494109	1212	1212	98.6	+	2	2
4639348	4640565	5232737	5233954	1218	1218	99.1	+	2	2
14001707	14002920	20695257	20696474	1214	1218	98.93	+	2	2
24718039	24719259	31811791	31813011	1221	1221	98.04	+	2	2
5521217	5522445	6435195	6436418	1229	1224	98.45	+	2	2
32329762	32331015	40021602	40022860	1254	1259	98.25	+	2	2
5522527	5523799	6436416	6437684	1273	1269	98.04	+	2	2
11992221	11993491	17709235	17710507	1271	1273	98.66	+	2	2
13140990	13142272	19879210	19880487	1283	1278	98.6	+	2	2
19113020	19114308	26505391	26506680	1289	1290	98.06	+	2	2
31161878	31163196	38847299	38848613	1319	1315	98.18	+	2	2
32547497	32548863	40252655	40254017	1367	1363	98.54	+	2	2
19711498	19712864	26672729	26674092	1367	1364	98.76	+	2	2
1651298	1652671	446154	447530	1374	1377	98.04	+	2	2
8298848	8300224	8908809	8910185	1377	1377	99.27	+	2	2
9060187	9061563	9979811	9981187	1377	1377	99.49	+	2	2
25469602	25470979	32655705	32657082	1378	1378	98.84	+	2	2
15595705	15597088	23387933	23389315	1384	1383	98.56	+	2	2
13945652	13947131	21166988	21168462	1480	1475	98.04	+	2	2
13945652	13947131	21286997	21288474	1480	1478	98.31	+	2	2
8563894	8565372	20576194	20577675	1479	1482	98.45	+	2	2
5180993	5182508	6111710	6113224	1516	1515	98.16	+	2	2
26926913	26928428	34124742	34126258	1516	1517	98.55	+	2	2
30666939	30668493	38291079	38292629	1555	1551	98.65	+	2	2
22713960	22715505	29906092	29907644	1546	1553	98.2	+	2	2
22688757	22690339	29861773	29863354	1583	1582	98.61	+	2	2
4237109	4238698	4369352	4370945	1590	1594	98.25	+	2	2
22685503	22687102	30036877	30038478	1600	1602	98.63	+	2	2
7159813	7161415	7792206	7793811	1603	1606	98.26	+	2	2
17312229	17313852	25128857	25130479	1624	1623	98.09	+	2	2
32634267	32635915	40337511	40339160	1649	1650	98.55	+	2	2
18951175	18952856	17560738	17562415	1682	1678	98.1	+	2	2
31266000	31267685	38950390	38952073	1686	1684	98.87	+	2	2
12661870	12663556	17105706	17107394	1687	1689	98.11	+	2	2
22724980	22726671	36107790	36109480	1692	1691	98.41	+	2	2
22724979	22726671	12555544	12557234	1693	1691	98.82	+	2	2
22724980	22726671	9302142	9303833	1692	1692	98.29	+	2	2
8212966	8214685	8597443	8599163	1720	1721	98.66	+	2	2
19480906	19482636	26504376	26506105	1731	1730	99.08	+	2	2
9517534	9519276	10626366	10628103	1743	1738	98.85	+	2	2
9591170	9592918	10705580	10707326	1749	1747	98.52	+	2	2
29769663	29771409	37096499	37098252	1747	1754	98.4	+	2	2
12086102	12087862	17766446	17768205	1761	1760	98.53	+	2	2
1937012	1938776	27716737	27718497	1765	1761	98.14	+	2	2
8427423	8429180	9400147	9401918	1758	1772	98.08	+	2	2
9413015	9414797	34818531	34820311	1783	1781	98.54	+	2	2
9413015	9414797	22635417	22637198	1783	1782	98.71	+	2	2
11993493	11995279	17709979	17711765	1787	1787	98.21	+	2	2
4442104	4443916	5285562	5287374	1813	1813	98.84	+	2	2
14147767	14149582	32293044	32294856	1816	1813	98.07	+	2	2
4442104	4443916	4614018	4615836	1813	1819	98.85	+	2	2
4447171	4448990	5287369	5289187	1820	1819	98.74	+	2	2
4479214	4481040	5331058	5332878	1827	1821	98.74	+	2	2
13233037	13234857	20007329	20009156	1821	1828	98.09	+	2	2
12084757	12086608	17766250	17768098	1852	1849	98.27	+	2	2
31252741	31254589	38942131	38943980	1849	1850	98.92	+	2	2
21720881	21722736	29005753	29007607	1856	1855	98.87	+	2	2
15597088	15598960	5353522	5355388	1873	1867	98.3	+	2	2
11432535	11434425	14630667	14632554	1891	1888	98.31	+	2	2
25055845	25057760	32193891	32195803	1916	1913	98.07	+	2	2
12690700	12692686	17132019	17134003	1987	1985	99.4	+	2	2
589983	592003	20568367	20570387	2021	2021	98.22	+	2	2
4204127	4206164	4329271	4331304	2038	2034	98.87	+	2	2
5725779	5727837	6619978	6622037	2059	2060	98.16	+	2	2
14985656	14987723	22415232	22417292	2068	2061	98.22	+	2	2
6410082	6412155	7371853	7373924	2074	2072	99.47	+	2	2
30285326	30287412	37878372	37880459	2087	2088	98.47	+	2	2
4148558	4150660	4253299	4255400	2103	2102	98.81	+	2	2
19839550	19841681	26821753	26823888	2132	2136	98.36	+	2	2
12229874	12232037	15691908	15694069	2164	2162	98.3	+	2	2
28165792	28167949	35432487	35434650	2158	2164	98.38	+	2	2
15145713	15147887	22593735	22595913	2175	2179	98.21	+	2	2
22869037	22871271	30258428	30260654	2235	2227	98.48	+	2	2
7771132	7773365	8281306	8283537	2234	2232	98.26	+	2	2
7452207	7454461	8089139	8091391	2255	2253	98.45	+	2	2
4455356	4457617	5325505	5327765	2262	2261	98.19	+	2	2
15640827	15643116	23439849	23442139	2290	2291	98.69	+	2	2
12085543	12087862	17977705	17980025	2320	2321	98.37	+	2	2
13702063	13704560	20537990	20540487	2498	2498	98.36	+	2	2
4963194	4965711	5693860	5696367	2518	2508	98.09	+	2	2
4836966	4839539	5624577	5627160	2574	2584	98.11	+	2	2
19703306	19705951	26668119	26670751	2646	2633	98.94	+	2	2
28796984	28799642	36015057	36017710	2659	2654	98.01	+	2	2
9492762	9495403	10584951	10587605	2642	2655	98.01	+	2	2
30380579	30383260	37975754	37978426	2682	2673	98.25	+	2	2
18257409	18260080	25707340	25710016	2672	2677	98.06	+	2	2
17071847	17074542	25041196	25043891	2696	2696	98.89	+	2	2
5102967	5105675	6015978	6018684	2709	2707	98.01	+	2	2
14417639	14420347	21112832	21115548	2709	2717	98.31	+	2	2
31891726	31894447	39569003	39571742	2722	2740	98.14	+	2	2
4474772	4477613	5327766	5330610	2842	2845	98.28	+	2	2
24284744	24287608	31636488	31639347	2865	2860	98.19	+	2	2
18252556	18255461	25702748	25705640	2906	2893	98.18	+	2	2
13527748	13530670	21401619	21404533	2923	2915	98.09	+	2	2
19474374	19477311	26501435	26504380	2938	2946	98.64	+	2	2
12428072	12431045	16145096	16148075	2974	2980	98.12	+	2	2
5646118	5649098	6523413	6526400	2981	2988	98.26	+	2	2
12273724	12276712	15837554	15840541	2989	2988	99.43	+	2	2
32213591	32216598	39898869	39901866	3008	2998	98.57	+	2	2
12083594	12086608	15800975	15803989	3015	3015	98.48	+	2	2
12516065	12519105	16834091	16837124	3041	3034	98.36	+	2	2
30109503	30112532	37456855	37459890	3030	3036	98.16	+	2	2
29832131	29835203	37173998	37177081	3073	3084	98.09	+	2	2
23318829	23321919	30593169	30596261	3091	3093	98.68	+	2	2
21711031	21714226	28943375	28946590	3196	3216	98.35	+	2	2
25657429	25660750	32792348	32795673	3322	3326	98.8	+	2	2
13743605	13747088	7431869	7435331	3484	3463	98.4	+	2	2
4972037	4975540	5741738	5745237	3504	3500	98.26	+	2	2
11423500	11427017	14614231	14617744	3518	3514	98.81	+	2	2
20033371	20036877	27079438	27082954	3507	3517	98.07	+	2	2
14105840	14109356	20757451	20760975	3517	3525	98.5	+	2	2
21512296	21515852	28733918	28737474	3557	3557	98.45	+	2	2
18042177	18045752	25528979	25532558	3576	3580	98.3	+	2	2
16248567	16252251	24027261	24030951	3685	3691	98.05	+	2	2
6120999	6124744	7098814	7102534	3746	3721	98.13	+	2	2
11817227	11820979	17364467	17368222	3753	3756	98.96	+	2	2
13282885	13286828	20057298	20061228	3944	3931	98.4	+	2	2
24861288	24865227	32004609	32008556	3940	3948	98.28	+	2	2
32688040	32692033	40393017	40396989	3994	3973	98.08	+	2	2
13325144	13329157	20110649	20114656	4014	4008	98.14	+	2	2
29962754	29966803	37305290	37309351	4050	4062	98.62	+	2	2
14021614	14025711	20706188	20710285	4098	4098	99.68	+	2	2
29765543	29769667	37091831	37095941	4125	4111	98.64	+	2	2
29749021	29753237	37066217	37070473	4217	4257	98.17	+	2	2
22402582	22406888	29486411	29490712	4307	4302	98.42	+	2	2
29673343	29677684	36976237	36980569	4342	4333	98.44	+	2	2
18099725	18104062	25579478	25583829	4338	4352	98.39	+	2	2
12137883	12142244	17982347	17986714	4362	4368	98.24	+	2	2
21057984	21062355	28203058	28207428	4372	4371	98.24	+	2	2
12137863	12142244	15810328	15814710	4382	4383	98.11	+	2	2
11906304	11910717	15070417	15074823	4414	4407	98.8	+	2	2
1963670	1968147	809779	814253	4478	4475	98.84	+	2	2
32695101	32699609	40399614	40404122	4509	4509	98.87	+	2	2
4374744	4379262	4546362	4550874	4519	4513	98.02	+	2	2
13187891	13192595	19961879	19966587	4705	4709	99.38	+	2	2
27869903	27874663	35154264	35159011	4761	4748	98.09	+	2	2
17168968	17173748	25089225	25094001	4781	4777	98.12	+	2	2
7897465	7902334	8439106	8443988	4870	4883	98.49	+	2	2
14384709	14389634	21074238	21079149	4926	4912	98.56	+	2	2
29040866	29045796	36214372	36219298	4931	4927	98.08	+	2	2
29439767	29444763	36617077	36622068	4997	4992	98.18	+	2	2
4199129	4204129	4323117	4328111	5001	4995	99.56	+	2	2
31147127	31152124	38832616	38837612	4998	4997	98.56	+	2	2
18749320	18754338	26296447	26301451	5019	5005	98.57	+	2	2
9414798	9419885	10515325	10520408	5088	5084	99.29	+	2	2
31348409	31353545	39024020	39029130	5137	5111	98.09	+	2	2
31596726	31601904	39263984	39269146	5179	5163	98.32	+	2	2
25943054	25948250	33102946	33108131	5197	5186	98.29	+	2	2
18423995	18429216	26020097	26025311	5222	5215	98.32	+	2	2
30383401	30388652	37978506	37983765	5252	5260	98.1	+	2	2
20266159	20271461	27338592	27343906	5303	5315	98.14	+	2	2
32124264	32129748	39790441	39795928	5485	5488	98.29	+	2	2
31429670	31435209	39099508	39105007	5540	5500	98.05	+	2	2
18560319	18565835	26199623	26205150	5517	5528	98.09	+	2	2
6254407	6259981	7207523	7213094	5575	5572	98.31	+	2	2
12605056	12610621	19221148	19226733	5566	5586	98.02	+	2	2
8107038	8112811	8720997	8726747	5774	5751	98.01	+	2	2
31389221	31394980	39065758	39071522	5760	5765	98.3	+	2	2
9407224	9413015	10509560	10515330	5792	5771	98.24	+	2	2
5321904	5327857	6286256	6292180	5954	5925	98.39	+	2	2
27194256	27200205	34421561	34427506	5950	5946	98.46	+	2	2
9141666	9147721	10060765	10066811	6056	6047	98.06	+	2	2
6330746	6336811	7284935	7291010	6066	6076	98.21	+	2	2
4880668	4886749	5656021	5662111	6082	6091	98	+	2	2
14093166	14099268	20728826	20734927	6103	6102	98.19	+	2	2
12053910	12060112	15478616	15484819	6203	6204	99.26	+	2	2
11900088	11906304	17601593	17607829	6217	6237	98.05	+	2	2
11900088	11906304	15064090	15070326	6217	6237	98.18	+	2	2
8151310	8157621	8789413	8795717	6312	6305	98.56	+	2	2
22986390	22992756	30337715	30344068	6367	6354	98.2	+	2	2
13051003	13057445	19751391	19757816	6443	6426	98.04	+	2	2
32627671	32634140	40331043	40337501	6470	6459	98.52	+	2	2
31885115	31891588	39562395	39568890	6474	6496	98.22	+	2	2
22315222	22321712	29406931	29413429	6491	6499	99.12	+	2	2
26881536	26888035	34026261	34032760	6500	6500	98.68	+	2	2
24796122	24802904	31937887	31944650	6783	6764	98.42	+	2	2
20024463	20031232	27071244	27078016	6770	6773	98.63	+	2	2
4662003	4668843	5422761	5429568	6841	6808	98	+	2	2
2811736	2818548	1914646	1921467	6813	6822	98.21	+	2	2
4858667	4865560	5645902	5652774	6894	6873	98.26	+	2	2
4402993	4409842	5237130	5244012	6850	6883	98.18	+	2	2
24048011	24055005	31393054	31400041	6995	6988	98.9	+	2	2
5530562	5537654	6450792	6457898	7093	7107	98.06	+	2	2
22324294	22331476	29413424	29420584	7183	7161	98.2	+	2	2
29238761	29245917	36423578	36430747	7157	7170	98.96	+	2	2
15546474	15553670	23338999	23346182	7197	7184	98.19	+	2	2
32549005	32556306	40254120	40261434	7302	7315	98.34	+	2	2
22523506	22530851	29614164	29621512	7346	7349	98.44	+	2	2
4425992	4433451	5260932	5268385	7460	7454	98.25	+	2	2
8141830	8149405	8781862	8789418	7576	7557	98.26	+	2	2
1493945	1501500	341606	349182	7556	7577	98.18	+	2	2
18490225	18498267	26092112	26100149	8043	8038	98.72	+	2	2
8114173	8122477	8728499	8736737	8305	8239	98.53	+	2	2
22587579	22595826	29725568	29733829	8248	8262	98.41	+	2	2
32369081	32377379	40061197	40069488	8299	8292	98.26	+	2	2
30946447	30954757	38608505	38616801	8311	8297	98.61	+	2	2
5341027	5349452	6303299	6311719	8426	8421	98.41	+	2	2
2450444	2458932	1517597	1526097	8489	8501	98.52	+	2	2
11469853	11478419	14660062	14668599	8567	8538	98.32	+	2	2
5974495	5983096	6908043	6916590	8602	8548	98.06	+	2	2
22575130	22583743	29716968	29725567	8614	8600	99.13	+	2	2
5330856	5339493	6294660	6303303	8638	8644	98.55	+	2	2
11846951	11855725	17529270	17538034	8775	8765	99.03	+	2	2
8406528	8415534	9327767	9336754	9007	8988	98.67	+	2	2
22617069	22626545	29764723	29774195	9477	9473	98.89	+	2	2
4227174	4236784	4359851	4369354	9611	9504	98.39	+	2	2
18622983	18632474	26261878	26271381	9492	9504	98.77	+	2	2
2802003	2811745	1899385	1909133	9743	9749	98.16	+	2	2
6368067	6378161	7337870	7347957	10095	10088	98.34	+	2	2
7662447	7672771	8183617	8193910	10325	10294	98.71	+	2	2
22085177	22095516	29230760	29241089	10340	10330	98.37	+	2	2
27857681	27868194	35143432	35153958	10514	10527	98.25	+	2	2
22350235	22360824	29436420	29446997	10590	10578	98.81	+	2	2
18452279	18462945	26004741	26015403	10667	10663	98.13	+	2	2
14102617	14113370	21603325	21614087	10754	10763	98.03	+	2	2
4892332	4903158	5672524	5683386	10827	10863	98.16	+	2	2
29649313	29660485	36949727	36960892	11173	11166	98.64	+	2	2
14090586	14101965	21585577	21596952	11380	11376	98.02	+	2	2
14404956	14416711	21916622	21928335	11756	11714	98.05	+	2	2
4349131	4360967	4509114	4520976	11837	11863	99.14	+	2	2
15554489	15566441	23346326	23358205	11953	11880	98.83	+	2	2
1255208	1267190	144292	156245	11983	11954	98.33	+	2	2
29211764	29223931	36378906	36391054	12168	12149	98.47	+	2	2
7091890	7104485	7728747	7741324	12596	12578	98.58	+	2	2
9128999	9141672	10046211	10058888	12674	12678	98.22	+	2	2
26192706	26205988	33320158	33333448	13283	13291	98.31	+	2	2
18072324	18085691	25550707	25564015	13368	13309	98.66	+	2	2
22710935	22724979	30108070	30122189	14045	14120	98.26	+	2	2
26864028	26878225	34004312	34018508	14198	14197	98.91	+	2	2
25415656	25430083	32593957	32608363	14428	14407	98.49	+	2	2
4206157	4220599	4332060	4346554	14443	14495	98.5	+	2	2
2783515	2798039	1884816	1899383	14525	14568	98.66	+	2	2
11840119	11855275	14984331	14999480	15157	15150	98.39	+	2	2
4411918	4427010	4588331	4603485	15093	15155	98.13	+	2	2
2010613	2025788	852590	867869	15176	15280	98.12	+	2	2
6153326	6168794	7141216	7156677	15469	15462	98.39	+	2	2
22299648	22315264	29391305	29406928	15617	15624	98.16	+	2	2
7243449	7260196	7876385	7893167	16748	16783	99.37	+	2	2
7204793	7222174	7851345	7868773	17382	17429	98.96	+	2	2
23116117	23133537	30382554	30399997	17421	17444	98.03	+	2	2
30991308	31011796	38655300	38675700	20489	20401	98.03	+	2	2
4268600	4289164	4406500	4427024	20565	20525	99.05	+	2	2
7183475	7204453	7830326	7851343	20979	21018	98.22	+	2	2
4678814	4700610	5440993	5462769	21797	21777	98.37	+	2	2
4385079	4408822	4559370	4583135	23744	23766	98.35	+	2	2
6124741	6149512	7116420	7141214	24772	24795	98.71	+	2	2
9152605	9177509	10068097	10093080	24905	24984	98.2	+	2	2
26322044	26349284	33443912	33471151	27241	27240	98.26	+	2	2
13098790	13126677	19828979	19856913	27888	27935	98.73	+	2	2
5419711	5447660	6396814	6424772	27950	27959	98.17	+	2	2
4805628	4835488	5594695	5624584	29861	29890	98.67	+	2	2
8654990	8685332	9496171	9526546	30343	30376	98.39	+	2	2
32648645	32679670	40351209	40382262	31026	31054	98.07	+	2	2
18373394	18411026	25923372	25961000	37633	37629	98.73	+	2	2
4161291	4199136	4283836	4321710	37846	37875	98.76	+	2	2
13060364	13098796	19779482	19817825	38433	38344	98.04	+	2	2
4102546	4144990	4210892	4253301	42445	42410	98.5	+	2	2
22726671	22774413	30122184	30169890	47743	47707	98.51	+	2	2
8843280	8845735	11562201	11559741	2456	2461	98.82	-	2	3
19357853	19359776	1483822	1481898	1924	1925	98.81	-	2	3
14147766	14149579	33796362	33794551	1814	1812	98.35	-	2	3
9413011	9414801	303129	301343	1791	1787	98.05	-	2	3
11079088	11080865	31349807	31348027	1778	1781	98.38	-	2	3
11079088	11080865	30669278	30667498	1778	1781	98.32	-	2	3
9413013	9414798	17587298	17585520	1786	1779	98.32	-	2	3
22724980	22726671	28704838	28703149	1692	1690	98.29	-	2	3
18389093	18390572	2484629	2483160	1480	1470	98.24	-	2	3
9413458	9414797	33490445	33489107	1340	1339	98.58	-	2	3
15512770	15514001	18057694	18056465	1232	1230	98.3	-	2	3
15512771	15514000	18050009	18048784	1230	1226	98.54	-	2	3
31675550	31676769	33948502	33947283	1220	1220	98.37	-	2	3
11881196	11882250	28619615	28618558	1055	1058	98.3	-	2	3
12634505	12635558	25127107	25128165	1054	1059	98.21	+	2	3
9475279	9476632	4272354	4273702	1354	1349	98.38	+	2	3
14688559	14689914	4272354	4273704	1356	1351	98.31	+	2	3
14383292	14384711	7105867	7107286	1420	1420	98.31	+	2	3
18145399	18146872	2477636	2479106	1474	1471	98.37	+	2	3
22724980	22726671	28952002	28953690	1692	1689	98.23	+	2	3
14316986	14318788	27318110	27319913	1803	1804	98.12	+	2	3
14147767	14149577	5898998	5900807	1811	1810	98.35	+	2	3
4921816	4923643	16827526	16829353	1828	1828	98.42	+	2	3
589983	592002	31788369	31790386	2020	2018	98.47	+	2	3
7222175	7224966	15028288	15031078	2792	2791	98.32	+	2	3
13744162	13747087	3352510	3355452	2926	2943	98.78	+	2	3
28760400	28764683	12017135	12012846	4284	4290	98.19	-	2	4
27951779	27954543	25360164	25357401	2765	2764	98.63	-	2	4
1817050	1819572	32392778	32390257	2523	2522	98.06	-	2	4
190050	192209	15505042	15502884	2160	2159	98.61	-	2	4
6970200	6972052	22277887	22276038	1853	1850	98.39	-	2	4
9413015	9414798	30443015	30441235	1784	1781	98.26	-	2	4
18389093	18390573	12938713	12937238	1481	1476	98.31	-	2	4
18389093	18390572	26904219	26902746	1480	1474	98.18	-	2	4
18389092	18390572	6225818	6224348	1481	1471	98.04	-	2	4
15512771	15514001	30991450	30990222	1231	1229	99.43	-	2	4
4150660	4151863	22925501	22924303	1204	1199	99.17	-	2	4
10757405	10758483	21311542	21310466	1079	1077	98.24	-	2	4
9413787	9414798	14381677	14380668	1012	1010	98.91	-	2	4
11881181	11882250	23743473	23744546	1070	1074	98.88	+	2	4
8594704	8595957	24002769	24004020	1254	1252	98.41	+	2	4
8589300	8590671	24002771	24004138	1372	1368	98.11	+	2	4
9475113	9476632	31743455	31744968	1520	1514	98.03	+	2	4
3973960	3975544	8765074	8766659	1585	1586	99.31	+	2	4
13987311	13988915	1494456	1496061	1605	1606	98.32	+	2	4
9413013	9414797	4083752	4085530	1785	1779	98.49	+	2	4
15597088	15598963	4482713	4484577	1876	1865	98.03	+	2	4
29575757	29585228	22103382	22093927	9472	9456	98.09	-	2	5
589983	592002	8070382	8068364	2020	2019	98.37	-	2	5
28760400	28762269	17657877	17656008	1870	1870	98.45	-	2	5
9413014	9414797	14357534	14355753	1784	1782	98.32	-	2	5
9413015	9414797	6613451	6611672	1783	1780	98.21	-	2	5
9413014	9414797	14349701	14347925	1784	1777	98.32	-	2	5
14317013	14318788	4694102	4692329	1776	1774	98.09	-	2	5
22724980	22726671	8345877	8344180	1692	1698	98.35	-	2	5
22724980	22726671	8354896	8353205	1692	1692	98.17	-	2	5
22724980	22726671	8336864	8335173	1692	1692	98.35	-	2	5
9475112	9476632	13738632	13737116	1521	1517	98.69	-	2	5
14645776	14647007	7387160	7385934	1232	1227	98.13	-	2	5
4150661	4151863	4567538	4566340	1203	1199	99.25	-	2	5
8571029	8572128	7350333	7349239	1100	1095	98	-	2	5
18372302	18373393	17703801	17704891	1092	1091	98.63	+	2	5
4150661	4151863	2756541	2757727	1203	1187	98.67	+	2	5
4150661	4151863	5839655	5840850	1203	1196	99.17	+	2	5
14697360	14698552	10855019	10856215	1193	1197	98	+	2	5
8510954	8512210	850231	851486	1257	1256	98.33	+	2	5
19328754	19330182	14305303	14306730	1429	1428	98.74	+	2	5
8571026	8572508	7007926	7009406	1483	1481	98.52	+	2	5
8510955	8512682	13741780	13743510	1728	1731	98.15	+	2	5
9413014	9414797	593045	594825	1784	1781	98.21	+	2	5
9413015	9414797	9683168	9684948	1783	1781	98.15	+	2	5
9413014	9414797	9032101	9033882	1784	1782	98.43	+	2	5
9413015	9414797	9024245	9026028	1783	1784	98.04	+	2	5
14114592	14116575	5230040	5232028	1984	1989	98.39	+	2	5
6463723	6466045	30477725	30475406	2323	2320	98.49	-	2	6
15754960	15757059	2501866	2499756	2100	2111	98.77	-	2	6
15754959	15757059	2493828	2491725	2101	2104	98.81	-	2	6
8564930	8566999	18152465	18150397	2070	2069	98.02	-	2	6
13087227	13089184	21042765	21040812	1958	1954	98.06	-	2	6
9413015	9414797	17935419	17933636	1783	1784	98.38	-	2	6
9413014	9414797	13194136	13192354	1784	1783	98.82	-	2	6
9413014	9414797	17927558	17925776	1784	1783	98.32	-	2	6
9413015	9414797	22923325	22921548	1783	1778	98.09	-	2	6
8510953	8512682	17619307	17617583	1730	1725	98.15	-	2	6
22724980	22726671	9865800	9864106	1692	1695	98.11	-	2	6
22724980	22726671	11029619	11027927	1692	1693	98.17	-	2	6
19281780	19283302	16783976	16782454	1523	1523	98.23	-	2	6
18389093	18390572	20709353	20707879	1480	1475	98.65	-	2	6
19285519	19286967	5439760	5438313	1449	1448	98.69	-	2	6
19281784	19283230	16774145	16772700	1447	1446	98.76	-	2	6
19328754	19330182	10339601	10338175	1429	1427	98.81	-	2	6
14383293	14384709	28760770	28759355	1417	1416	99.29	-	2	6
9475114	9476495	9507234	9505850	1382	1385	98.27	-	2	6
11881006	11882250	8908738	8907492	1245	1247	98.08	-	2	6
11881007	11882250	8917688	8916444	1244	1245	98.24	-	2	6
15512771	15514001	32994260	32995492	1231	1233	99.35	+	2	6
15512771	15514001	33002095	33003329	1231	1235	99.51	+	2	6
6837453	6838702	26087609	26088860	1250	1252	98.01	+	2	6
18389092	18390572	6981832	6983307	1481	1476	98.72	+	2	6
22724980	22726671	22717741	22719431	1692	1691	98.41	+	2	6
9413015	9414797	19676040	19677818	1783	1779	98.6	+	2	6
9413014	9414799	19683871	19685651	1786	1781	98.6	+	2	6
9413014	9414797	22090563	22092345	1784	1783	98.38	+	2	6
15754960	15757059	21968556	21970654	2100	2099	98.48	+	2	6
15754959	15757060	21976622	21978727	2102	2106	98.67	+	2	6
7222175	7224317	2351561	2353700	2143	2140	98.56	+	2	6
7233757	7235897	2351561	2353700	2141	2140	98.61	+	2	6
7233757	7235905	2343441	2345587	2149	2147	98.75	+	2	6
190047	192209	21325341	21327496	2163	2156	98.02	+	2	6
1437409	1440450	10910514	10913552	3042	3039	98.23	+	2	6
3809101	3810954	3210212	3208357	1854	1856	98.06	-	2	7
18371593	18373393	21985189	21983389	1801	1801	98	-	2	7
9413015	9414797	1050025	1048246	1783	1780	98.26	-	2	7
9413015	9414797	13950547	13948768	1783	1780	98.43	-	2	7
9413014	9414797	12873002	12871226	1784	1777	98.1	-	2	7
22724980	22726671	2255739	2254049	1692	1691	98.52	-	2	7
22724980	22726671	10548096	10546407	1692	1690	98.29	-	2	7
4150660	4151864	6676330	6675126	1205	1205	99.59	-	2	7
15512970	15514001	19830768	19831800	1032	1033	99.52	+	2	7
31675550	31676769	10053258	10054476	1220	1219	98.04	+	2	7
18389095	18390572	3860889	3862361	1478	1473	98.51	+	2	7
18192785	18194343	12340242	12341789	1559	1548	98.46	+	2	7
22724980	22726671	9977243	9978931	1692	1689	98.05	+	2	7
14147768	14149579	11737994	11739800	1812	1807	98.35	+	2	7
7233757	7235904	20699345	20701488	2148	2144	99.35	+	2	7
14316198	14318788	5868533	5871119	2591	2587	98.69	+	2	7
7222175	7224966	20683083	20685870	2792	2788	98.39	+	2	7
8149403	8151266	3477726	3475865	1864	1862	99.3	-	2	8
14316981	14318788	1018989	1017180	1808	1810	98.45	-	2	8
9413014	9414797	7104039	7102258	1784	1782	98.49	-	2	8
18145399	18146872	18973014	18971544	1474	1471	98.1	-	2	8
19288788	19290235	6333919	6332470	1448	1450	98.01	-	2	8
14025706	14027145	15289745	15288305	1440	1441	98.89	-	2	8
9404999	9406389	17927513	17926125	1391	1389	98.07	-	2	8
12677059	12678368	5167306	5165995	1310	1312	99.01	-	2	8
14034856	14036032	9878060	9876887	1177	1174	98.81	-	2	8
8940027	8941158	22266779	22265648	1132	1132	98.85	-	2	8
13097308	13098415	8181790	8180682	1108	1109	98.47	-	2	8
6883771	6884797	6176720	6175694	1027	1027	99.42	-	2	8
4150660	4151863	19293903	19295108	1204	1206	98.19	+	2	8
18887040	18888294	17384755	17386004	1255	1250	98.17	+	2	8
18389093	18390572	18971544	18973014	1480	1471	98.31	+	2	8
19281783	19283288	6319448	6320949	1506	1502	98.08	+	2	8
67043	68600	22398754	22400307	1558	1554	98.2	+	2	8
4373163	4374746	28017361	28018937	1584	1577	98.55	+	2	8
22724980	22726671	4544305	4545994	1692	1690	98.23	+	2	8
8445319	8447029	20147796	20149506	1711	1711	98.36	+	2	8
9413015	9414799	15259230	15261009	1785	1780	98.94	+	2	8
9413015	9414797	10803532	10805311	1783	1780	98.54	+	2	8
19504969	19506777	4458895	4460703	1809	1809	98.01	+	2	8
21135838	21137662	12505630	12507460	1825	1831	98.91	+	2	8
19545992	19550862	18123373	18128264	4871	4892	98.13	+	2	8
12522437	12524382	52177697	52175757	1946	1941	98	-	3	1
11587131	11588921	43125320	43123537	1791	1784	99.39	-	3	1
11587131	11588913	43133184	43131409	1783	1776	99.44	-	3	1
10831135	10832804	46684877	46683209	1670	1669	98.32	-	3	1
15357106	15358713	23752306	23750697	1608	1610	98.14	-	3	1
14439903	14440996	24102597	24103690	1094	1094	99.45	+	3	1
6480759	6482557	28963825	28965623	1799	1799	98	+	3	1
5028115	5030003	16899393	16901285	1889	1893	98.1	+	3	1
18222382	18225029	33438698	33441348	2648	2651	98.94	+	3	1
18227297	18232032	33441358	33446086	4736	4729	98.15	+	3	1
20959712	20967541	19013190	19005353	7830	7838	98.12	-	3	2
10375124	10381761	17471481	17464832	6638	6650	98.38	-	3	2
10402345	10408569	17464217	17457988	6225	6230	98.65	-	3	2
18232048	18235057	15454543	15451535	3010	3009	98.18	-	3	2
6531221	6533241	13544514	13542492	2021	2023	98.27	-	3	2
6480766	6482557	37617663	37615870	1792	1794	98.5	-	3	2
11587130	11588913	12258838	12257056	1784	1783	99.05	-	3	2
11587131	11588913	29657382	29655605	1783	1778	98.21	-	3	2
11174500	11176047	20807183	20805624	1548	1560	98.01	-	3	2
14887968	14889112	28001059	27999916	1145	1144	98.87	-	3	2
14439903	14440996	28001188	28000096	1094	1093	99.63	-	3	2
11587131	11588187	12250977	12249925	1057	1053	99.15	-	3	2
18951772	18952959	27805364	27806550	1188	1187	98.07	+	3	2
23711857	23713061	748342	749547	1205	1206	98.42	+	3	2
10874026	10875380	9956201	9957552	1355	1352	98.01	+	3	2
9283	11064	17118065	17119845	1782	1781	98.04	+	3	2
6531221	6533241	13005380	13007404	2021	2025	98.27	+	3	2
6531221	6533242	13032518	13034544	2022	2027	98.18	+	3	2
5956551	5960132	20283996	20280404	3582	3593	98.17	-	3	3
6742077	6744181	23260136	23258040	2105	2097	98.34	-	3	3
11587131	11588913	11044270	11042492	1783	1779	98.43	-	3	3
6628406	6629907	10592091	10590584	1502	1508	98.54	-	3	3
6628407	6629908	10598935	10597430	1502	1506	98.67	-	3	3
19176832	19178054	7527089	7525864	1223	1226	98.45	-	3	3
24706339	24707394	12773549	12772498	1056	1052	98.58	-	3	3
24240293	24241323	12375966	12377000	1031	1035	98.55	+	3	3
26408858	26409893	14616315	14617350	1036	1036	98.65	+	3	3
25058946	25060020	13184029	13185107	1075	1079	98.24	+	3	3
2421105	2422191	18172321	18173407	1087	1087	98.53	+	3	3
25675972	25677064	13811158	13812253	1093	1096	98.27	+	3	3
2907649	2908774	18697651	18698775	1126	1125	98.49	+	3	3
1711298	1712439	17294717	17295858	1142	1142	99.91	+	3	3
4886787	4887939	20788582	20789727	1153	1146	98.01	+	3	3
25682433	25683579	13829103	13830250	1147	1148	98.26	+	3	3
15780449	15781619	4258010	4259183	1171	1174	98.47	+	3	3
1388030	1389226	16949502	16950699	1197	1198	98.5	+	3	3
16983614	16984835	5226655	5227878	1222	1224	98.78	+	3	3
7050687	7051910	23586136	23587365	1224	1230	98.21	+	3	3
18255397	18256663	6495415	6496680	1267	1266	98.5	+	3	3
12226896	12228176	32929334	32930606	1281	1273	98.28	+	3	3
9600878	9602168	27337993	27339287	1291	1295	98.07	+	3	3
15986347	15987650	4225720	4227023	1304	1304	98.24	+	3	3
9600878	9602180	27301287	27302593	1303	1307	98.24	+	3	3
18837689	18839029	7213469	7214812	1341	1344	98.51	+	3	3
2440338	2441687	18188273	18189620	1350	1348	98.59	+	3	3
13345291	13346653	2177982	2179343	1363	1362	98.39	+	3	3
1576834	1578199	17121184	17122550	1366	1367	98.17	+	3	3
21374306	21375678	9712281	9713651	1373	1371	98.25	+	3	3
8819340	8820767	25381888	25383305	1428	1418	98.04	+	3	3
13350801	13352239	2179338	2180776	1439	1439	98.82	+	3	3
18145342	18146784	6363387	6364825	1443	1439	99.38	+	3	3
21322295	21323748	9611852	9613297	1454	1446	98.83	+	3	3
26120771	26122232	14202012	14203467	1462	1456	99.32	+	3	3
1396452	1397912	16941591	16943049	1461	1459	98.15	+	3	3
1710022	1711505	17309725	17311207	1484	1483	98.65	+	3	3
15763125	15764610	4244570	4246060	1486	1491	98.39	+	3	3
13537908	13539495	2207976	2209563	1588	1588	98.74	+	3	3
18252457	18254057	6492259	6493855	1601	1597	99.06	+	3	3
18799954	18801557	7067565	7069163	1604	1599	98.13	+	3	3
2792259	2793898	18658601	18660238	1640	1638	99.02	+	3	3
25851314	25853104	14053244	14055038	1791	1795	98.27	+	3	3
627662	629481	15998560	16000375	1820	1816	98.03	+	3	3
18249259	18251092	6490292	6492128	1834	1837	98.53	+	3	3
25680596	25682437	13826387	13828234	1842	1848	98.65	+	3	3
2720416	2722276	18547242	18549102	1861	1861	99.68	+	3	3
18157522	18159388	6397509	6399374	1867	1866	98.34	+	3	3
2441680	2443599	18189990	18191907	1920	1918	98.85	+	3	3
2654499	2656408	18418381	18420301	1910	1921	98.28	+	3	3
18995624	18997548	7427167	7429090	1925	1924	98.03	+	3	3
22611081	22613037	10949225	10951183	1957	1959	98.37	+	3	3
2840100	2842087	18882598	18884590	1988	1993	98.2	+	3	3
7906232	7908240	24455973	24457975	2009	2003	98.56	+	3	3
23377239	23379312	11416884	11418953	2074	2070	98.32	+	3	3
8558973	8561054	25166492	25168570	2082	2079	98.28	+	3	3
1681801	1683877	17242922	17245004	2077	2083	98.03	+	3	3
192466	194552	15604713	15606799	2087	2087	98.13	+	3	3
6608054	6610162	22834126	22836228	2109	2103	98.25	+	3	3
1105439	1107551	4491646	4493759	2113	2114	99.05	+	3	3
6703692	6705811	23080433	23082547	2120	2115	98.21	+	3	3
268888	271015	15657036	15659167	2128	2132	98.22	+	3	3
18548190	18550324	6808426	6810559	2135	2134	98.6	+	3	3
18188843	18190982	6304202	6306339	2140	2138	98.04	+	3	3
18849727	18851903	7232289	7234470	2177	2182	98.72	+	3	3
26878889	26881074	15103215	15105408	2186	2194	98.09	+	3	3
21404809	21407075	9726684	9728947	2267	2264	98.33	+	3	3
7270753	7273043	23765721	23768008	2291	2288	98.91	+	3	3
13068389	13070696	1854994	1857307	2308	2314	98.01	+	3	3
15789066	15791405	4282419	4284749	2340	2331	98.34	+	3	3
23687658	23690024	11760802	11763168	2367	2367	98.61	+	3	3
25714461	25716845	13879346	13881731	2385	2386	98.16	+	3	3
3831187	3833674	19647218	19649704	2488	2487	98.31	+	3	3
9627216	9629803	27344476	27347070	2588	2595	98.15	+	3	3
17356002	17358663	5588114	5590779	2662	2666	98.01	+	3	3
20343543	20346250	8568857	8571566	2708	2710	98.08	+	3	3
3466559	3469297	19477190	19479930	2739	2741	98.5	+	3	3
9781283	9784026	27580867	27583609	2744	2743	98.11	+	3	3
13453275	13456047	2290360	2293135	2773	2776	98.02	+	3	3
4215142	4218135	20092284	20095272	2994	2989	99.27	+	3	3
18136707	18139710	6360374	6363392	3004	3019	98.81	+	3	3
18256926	18260028	6496671	6499779	3103	3109	98.78	+	3	3
23958286	23961461	12080520	12083700	3176	3181	98.68	+	3	3
19181207	19184443	7522635	7525867	3237	3233	98.15	+	3	3
19354891	19358141	7688615	7691855	3251	3241	99.05	+	3	3
21878171	21881472	10205472	10208767	3302	3296	99.15	+	3	3
750217	753577	16118132	16121499	3361	3368	99.38	+	3	3
4897150	4900561	20813576	20816985	3412	3410	98.71	+	3	3
9725735	9729303	27528007	27531561	3569	3555	98.29	+	3	3
18079763	18083362	19713148	19716741	3600	3594	98.06	+	3	3
4985406	4988990	20898930	20902526	3585	3597	98.2	+	3	3
736079	739679	16104452	16108054	3601	3603	98.7	+	3	3
8335692	8339320	24831105	24834739	3629	3635	99.06	+	3	3
24458456	24462142	12573413	12577109	3687	3697	98.32	+	3	3
1988516	1992288	17656917	17660682	3773	3766	98.81	+	3	3
26300444	26304317	14496779	14500662	3874	3884	98.15	+	3	3
25950107	25953966	14148911	14152800	3860	3890	98.25	+	3	3
18795293	18799323	7062037	7066067	4031	4031	98.05	+	3	3
194790	198927	15606787	15610910	4138	4124	98.31	+	3	3
82928	87042	15448887	15453012	4115	4126	98.52	+	3	3
12977333	12981499	1538462	1542619	4167	4158	98.44	+	3	3
4437215	4441427	20297111	20301322	4213	4212	98.01	+	3	3
2588834	2593081	18363618	18367868	4248	4251	98.12	+	3	3
1582833	1587110	17128199	17132481	4278	4283	98.28	+	3	3
12145068	12149376	32460056	32464367	4309	4312	98.01	+	3	3
4494556	4498872	20360938	20365282	4317	4345	98.04	+	3	3
8511729	8516086	25091212	25095567	4358	4356	98.05	+	3	3
14929089	14933470	3243314	3247694	4382	4381	98.47	+	3	3
962855	967228	16433681	16438070	4374	4390	98.2	+	3	3
11156631	11161050	29335604	29340024	4420	4421	98.13	+	3	3
20329436	20333909	8555814	8560283	4474	4470	98.46	+	3	3
25357102	25361664	13475607	13480171	4563	4565	98.34	+	3	3
10315039	10319687	28447070	28451707	4649	4638	98.97	+	3	3
25442806	25447498	13538674	13543361	4693	4688	98	+	3	3
137115	141849	15548996	15553720	4735	4725	98.61	+	3	3
3147392	3152132	19136822	19141549	4741	4728	98.11	+	3	3
8293771	8298507	24784613	24789368	4737	4756	98.3	+	3	3
17598869	17603648	5854375	5859163	4780	4789	98.69	+	3	3
25700990	25705794	13865128	13869934	4805	4807	98.88	+	3	3
26894278	26899083	15116541	15121349	4806	4809	98.28	+	3	3
7265735	7270708	23760759	23765722	4974	4964	98.29	+	3	3
26761923	26767172	14969519	14974781	5250	5263	98.69	+	3	3
404570	409873	15792595	15797917	5304	5323	98.42	+	3	3
4209776	4215148	20086702	20092101	5373	5400	98.23	+	3	3
1975867	1981275	17645158	17650560	5409	5403	98.54	+	3	3
2138926	2144352	17859798	17865203	5427	5406	98.29	+	3	3
19956651	19962247	8134296	8139893	5597	5598	98.7	+	3	3
21811418	21817107	10069839	10075520	5690	5682	98.51	+	3	3
629470	635148	16002410	16008100	5679	5691	99.28	+	3	3
15696735	15702426	4164025	4169726	5692	5702	98.86	+	3	3
15863207	15868933	4392150	4397883	5727	5734	98.24	+	3	3
15509358	15515338	3921996	3927982	5981	5987	98.63	+	3	3
2888500	2894491	18875179	18881175	5992	5997	98.27	+	3	3
4397541	4403528	20184413	20190409	5988	5997	98.27	+	3	3
26881072	26887161	15105501	15111586	6090	6086	98.9	+	3	3
22371802	22377939	10715945	10722076	6138	6132	98.11	+	3	3
20353971	20360180	8571888	8578074	6210	6187	98.07	+	3	3
2888500	2894842	18790072	18796421	6343	6350	98.04	+	3	3
21365082	21371444	9698955	9705306	6363	6352	98.13	+	3	3
912528	918929	16362331	16368731	6402	6401	99.06	+	3	3
26293775	26300309	14488183	14494724	6535	6542	98.58	+	3	3
635354	641994	16008175	16014841	6641	6667	98.47	+	3	3
18595784	18602450	6875667	6882336	6667	6670	98.04	+	3	3
7823276	7829985	24366035	24372710	6710	6676	98.02	+	3	3
1079049	1085940	16548341	16555242	6892	6902	98.42	+	3	3
8723171	8730337	25375106	25382256	7167	7151	98.02	+	3	3
7476106	7483286	24008198	24015376	7181	7179	98.62	+	3	3
26286368	26293630	14480846	14488108	7263	7263	98.83	+	3	3
20829217	20836560	9043558	9050882	7344	7325	98.25	+	3	3
24272437	24279768	12407588	12414922	7332	7335	98.57	+	3	3
7112611	7119997	23642225	23649627	7387	7403	98.15	+	3	3
13292212	13299698	2110661	2118129	7487	7469	98.83	+	3	3
17969100	17976591	5983593	5991066	7492	7474	98.31	+	3	3
25245781	25253245	13352462	13359950	7465	7489	98.77	+	3	3
4887935	4895566	20804298	20811939	7632	7642	98.51	+	3	3
16745927	16753929	4993201	5001160	8003	7960	98.04	+	3	3
172901	180915	15584441	15592444	8015	8004	98	+	3	3
26209307	26217388	14373007	14381077	8082	8071	98.62	+	3	3
1713319	1721679	17295853	17304253	8361	8401	98.61	+	3	3
19458516	19466982	7773223	7781673	8467	8451	98.71	+	3	3
26432509	26441022	14642781	14651304	8514	8524	98.27	+	3	3
27094346	27102900	15334626	15343176	8555	8551	98.46	+	3	3
7155670	7164307	23661530	23670190	8638	8661	98.06	+	3	3
25113947	25122603	13238747	13247416	8657	8670	98.29	+	3	3
3769919	3778684	19579478	19588209	8766	8732	98.09	+	3	3
22554878	22563640	10890695	10899446	8763	8752	98.48	+	3	3
24775574	24784694	12901135	12910237	9121	9103	98.16	+	3	3
2310166	2319420	18028307	18037551	9255	9245	98.24	+	3	3
9953295	9963161	27603165	27613017	9867	9853	98.01	+	3	3
21276355	21286287	9569703	9579563	9933	9861	98.52	+	3	3
677413	687603	16047576	16057767	10191	10192	99.11	+	3	3
15769367	15780453	4246581	4257642	11087	11062	98.01	+	3	3
19973768	19984857	8151404	8162474	11090	11071	98.14	+	3	3
17636522	17647646	5878417	5889552	11125	11136	98.43	+	3	3
39003	50283	15403601	15414849	11281	11249	98.27	+	3	3
24763109	24774823	12888391	12900140	11715	11750	98.4	+	3	3
4970751	4982647	20886997	20898936	11897	11940	98.37	+	3	3
753574	765563	16121574	16133554	11990	11981	98.44	+	3	3
15236096	15248438	3588861	3601195	12343	12335	98.4	+	3	3
146154	159080	15558297	15571183	12927	12887	98.17	+	3	3
22829422	22843857	11151281	11165670	14436	14390	98.02	+	3	3
59120	73750	15421889	15436511	14631	14623	98.11	+	3	3
687602	702403	16057996	16072675	14802	14680	98.13	+	3	3
1659960	1675350	17221141	17236500	15391	15360	98.03	+	3	3
7030134	7045681	23567478	23583028	15548	15551	98.38	+	3	3
2259091	2274868	17991809	18007570	15778	15762	98.04	+	3	3
1089873	1105753	16573497	16589404	15881	15908	98.09	+	3	3
23222273	23239409	11282083	11299214	17137	17132	98.64	+	3	3
17580611	17598637	5836524	5854376	18027	17853	98.1	+	3	3
2041074	2060012	17714691	17733730	18939	19040	98.12	+	3	3
8274439	8293776	24765023	24784344	19338	19322	98.16	+	3	3
3109228	3141098	19104980	19136839	31871	31860	98.06	+	3	3
23317875	23355360	11370714	11408169	37486	37456	98.22	+	3	3
23117445	23120718	12031716	12028439	3274	3278	98.3	-	3	4
10057562	10060755	5932584	5929395	3194	3190	98.07	-	3	4
9247194	9249206	11262707	11260694	2013	2014	98.91	-	3	4
5028115	5030003	23599931	23598044	1889	1888	98.1	-	3	4
14439903	14440996	23665796	23664700	1094	1097	99.27	-	3	4
12225390	12226433	20134260	20133217	1044	1044	98.28	-	3	4
551821	557749	20017211	20023138	5929	5928	98.69	+	3	4
10874026	10876545	14384920	14382398	2520	2523	98.18	-	3	5
10874026	10876545	21900568	21898049	2520	2520	98.22	-	3	5
11587131	11588913	15670397	15668615	1783	1783	98.55	-	3	5
7982738	7984279	7994370	7992829	1542	1542	98.25	-	3	5
10874026	10875380	7797203	7795853	1355	1351	98.31	-	3	5
14439903	14440996	5803394	5804487	1094	1094	99.36	+	3	5
3284027	3285420	15059108	15060498	1394	1391	98.71	+	3	5
18227297	18232031	31269701	31264965	4735	4737	98.05	-	3	6
9029396	9033541	30477661	30473510	4146	4152	98.24	-	3	6
2861069	2864386	15237624	15234294	3318	3331	98.02	-	3	6
18222381	18225029	31272358	31269711	2649	2648	98.94	-	3	6
7136101	7138731	29990247	29987616	2631	2632	98.48	-	3	6
2861284	2862857	32589360	32587782	1574	1579	98.23	-	3	6
14134513	14135533	25949540	25948519	1021	1022	98.34	-	3	6
4193023	4194090	26915765	26916832	1068	1068	98.04	+	3	6
23182252	23190378	5103715	5111843	8127	8129	98.23	+	3	6
9155304	9166043	10230684	10241436	10740	10753	98.79	+	3	6
18226196	18229499	24459377	24456078	3304	3300	98.88	-	3	7
18229494	18232031	24452554	24450032	2538	2523	98.54	-	3	7
5028115	5030003	1713077	1711192	1889	1886	98.36	-	3	7
6480757	6482557	2201181	2199388	1801	1794	98	-	3	7
11587133	11588915	2916912	2915133	1783	1780	98.21	-	3	7
10874026	10875377	24010715	24009366	1352	1350	98.45	-	3	7
24602130	24603229	7984314	7983210	1100	1105	98.46	-	3	7
24602130	24603229	8271580	8272681	1100	1102	98.1	+	3	7
6480756	6482557	21983388	21985188	1802	1801	98.5	+	3	7
6480756	6482559	13310725	13312525	1804	1801	98.28	+	3	7
5028115	5030003	755597	757486	1889	1890	98.05	+	3	7
17966699	17969108	7838547	7840961	2410	2415	98.93	+	3	7
5028115	5030003	3546995	3545106	1889	1890	98.36	-	3	8
12221828	12222832	8292042	8293047	1005	1006	98.31	+	3	8
14439903	14440996	16670003	16671095	1094	1093	98.91	+	3	8
4926110	4927215	2788545	2789654	1106	1110	99.28	+	3	8
11587131	11588914	5179452	5181230	1784	1779	98.32	+	3	8
18488706	18491940	23923931	23927174	3235	3244	98.43	+	3	8
7552697	7555710	39536507	39533501	3014	3007	98.01	-	4	1
13850781	13852901	2162665	2160545	2121	2121	98.12	-	4	1
7551048	7553031	16906792	16904813	1984	1980	98.29	-	4	1
3770076	3771970	26921561	26919666	1895	1896	98.26	-	4	1
8549726	8551532	31300118	31298308	1807	1811	98.07	-	4	1
7787695	7789434	8193902	8192157	1740	1746	98.05	-	4	1
19063919	19065329	17879537	17878121	1411	1417	98.52	-	4	1
498196	499804	16576272	16577881	1609	1610	98.39	+	4	1
7552697	7555710	38934181	38937183	3014	3003	98.14	+	4	1
1877325	1887468	23122158	23132336	10144	10179	98.05	+	4	1
1877328	1887468	25667122	25656940	10141	10183	98.04	-	4	2
4511136	4517028	6374380	6368522	5893	5859	98	-	4	2
10209181	10212433	39639458	39636206	3253	3253	98.74	-	4	2
10226837	10230037	10669737	10666526	3201	3212	98.05	-	4	2
14330928	14333141	6989458	6987246	2214	2213	98.02	-	4	2
6306883	6309029	22937878	22935730	2147	2149	99.12	-	4	2
8863239	8865118	9042832	9040954	1880	1879	98.09	-	4	2
10199029	10200862	39641277	39639454	1834	1824	98.2	-	4	2
12250506	12251982	2493771	2492293	1477	1479	98.65	-	4	2
26086247	26087459	16454000	16452788	1213	1213	98.11	-	4	2
19654668	19655835	23084423	23083255	1168	1169	98.12	-	4	2
28269699	28270845	8679859	8678712	1147	1148	98.52	-	4	2
13079820	13081075	23400627	23401879	1256	1253	98.17	+	4	2
22887181	22888656	21800873	21802349	1476	1477	98.18	+	4	2
15256465	15258065	16551476	16553075	1601	1600	98.38	+	4	2
11895445	11897182	2465227	2466964	1738	1738	98.04	+	4	2
8248505	8250296	5796689	5798482	1792	1794	98.05	+	4	2
28785906	28787401	234859	233363	1496	1497	98	-	4	3
2806388	2807427	18638092	18637055	1040	1038	98.08	-	4	3
6958002	6959268	27172592	27173859	1267	1268	98.5	+	4	3
19856110	19857398	27599178	27600463	1289	1286	98.14	+	4	3
18281806	18284853	23350973	23354029	3048	3057	98.11	+	4	3
10226838	10230036	1741669	1744861	3199	3193	98.47	+	4	3
10226838	10230036	34103175	34106369	3199	3195	98.53	+	4	3
5817090	5821238	9800800	9804941	4149	4142	98.32	+	4	3
8052961	8061862	7875838	7866942	8902	8897	98.23	-	4	4
7957836	7964593	7948047	7941312	6758	6736	98.05	-	4	4
12722716	12727440	12204045	12199336	4725	4710	98.46	-	4	4
21253128	21256378	21800081	21796833	3251	3249	98.46	-	4	4
7552697	7555710	1457758	1454756	3014	3003	98.01	-	4	4
19344263	19346613	26887406	26885060	2351	2347	98.43	-	4	4
15022027	15024181	14183050	14180892	2155	2159	98.15	-	4	4
26329517	26330877	27131679	27130321	1361	1359	98.31	-	4	4
23239153	23240495	16525452	16524110	1343	1343	99.55	-	4	4
7896687	7897990	7851277	7849972	1304	1306	98.47	-	4	4
13283275	13284568	11937028	11935736	1294	1293	98.15	-	4	4
13074497	13075749	9595574	9594325	1253	1250	98.09	-	4	4
23533721	23534930	19413189	19411980	1210	1210	98.27	-	4	4
12051119	12052153	11096439	11097471	1035	1033	98.36	+	4	4
7526201	7527239	7172506	7173545	1039	1040	98.18	+	4	4
35166	36221	7384136	7385184	1056	1049	98.39	+	4	4
3405361	3406410	3381590	3382639	1050	1050	98	+	4	4
2646453	2647514	2633130	2634192	1062	1063	98.02	+	4	4
579466	580536	276243	277313	1071	1071	99.44	+	4	4
1591158	1592237	10739652	10740728	1080	1077	98.52	+	4	4
29919212	29920292	31097431	31098510	1081	1080	98.15	+	4	4
11528883	11529965	10623414	10624501	1083	1088	98.07	+	4	4
20242903	20244001	20169837	20170943	1099	1107	98.19	+	4	4
16826856	16827995	15598494	15599631	1140	1138	98.86	+	4	4
30743132	30744277	3637988	3639135	1146	1148	98.44	+	4	4
4120205	4121462	15619271	15620526	1258	1256	98.01	+	4	4
14616612	14617885	13811674	13812946	1274	1273	98.12	+	4	4
29891288	29892565	19153932	19155207	1278	1276	98.05	+	4	4
24834510	24835795	26045951	26047241	1286	1291	98.37	+	4	4
15563250	15564543	14320314	14321605	1294	1292	99	+	4	4
20234815	20236111	20095637	20096928	1297	1292	98.15	+	4	4
16825416	16826739	15597162	15598481	1324	1320	98.79	+	4	4
25253434	25254767	26421006	26422340	1334	1335	98.43	+	4	4
2539768	2541105	2458214	2459552	1338	1339	98.21	+	4	4
11658240	11659618	10706887	10708267	1379	1381	98.26	+	4	4
16901213	16902611	15795095	15796495	1399	1401	98.86	+	4	4
6396624	6398038	5869502	5870918	1415	1417	98.38	+	4	4
25934472	25935911	27537424	27538875	1440	1452	98.14	+	4	4
4987267	4988765	4634649	4636137	1499	1489	98.73	+	4	4
9849594	9851106	8961241	8962753	1513	1513	98.28	+	4	4
12353187	12354704	11443520	11445038	1518	1519	98.75	+	4	4
10635202	10636794	9924426	9926017	1593	1592	99.37	+	4	4
8630658	8632248	8244015	8245608	1591	1594	98.87	+	4	4
2387168	2388778	2307915	2309523	1611	1609	98.7	+	4	4
1907601	1909206	1747821	1749430	1606	1610	98.45	+	4	4
20159349	20160960	19930928	19932540	1612	1613	98.21	+	4	4
6689986	6691611	6462957	6464586	1626	1630	98.28	+	4	4
9392099	9393729	8803839	8805468	1631	1630	98.41	+	4	4
9392093	9393729	8746244	8747880	1637	1637	98.78	+	4	4
24568555	24570249	25784053	25785744	1695	1692	98.23	+	4	4
9286857	9288558	8636313	8638014	1702	1702	98.24	+	4	4
6676244	6677973	6448827	6450551	1730	1725	98.44	+	4	4
2112234	2113965	1988206	1989942	1732	1737	98.45	+	4	4
29281555	29283342	30741208	30742994	1788	1787	98.71	+	4	4
7628582	7630374	7509835	7511626	1793	1792	98.61	+	4	4
20212897	20214731	19998206	20000038	1835	1833	98.04	+	4	4
20173787	20175620	19945440	19947274	1834	1835	98.58	+	4	4
5658247	5660107	5273060	5274921	1861	1862	98.39	+	4	4
12700910	12702784	12306061	12307935	1875	1875	98.24	+	4	4
9395140	9397086	8805464	8807408	1947	1945	98.25	+	4	4
1656020	1657970	1401701	1403648	1951	1948	98.05	+	4	4
18880196	18882158	18306645	18308605	1963	1961	98.06	+	4	4
29966861	29968922	31149832	31151893	2062	2062	98.55	+	4	4
6415098	6417164	6133984	6136050	2067	2067	98.84	+	4	4
6415097	6417164	5907347	5909415	2068	2069	98.7	+	4	4
18631492	18633562	17947415	17949483	2071	2069	98.31	+	4	4
576466	578540	270789	272888	2075	2100	98.14	+	4	4
5561436	5563541	5173275	5175387	2106	2113	98.16	+	4	4
13474132	13476262	12752795	12754925	2131	2131	98.55	+	4	4
3308748	3310894	3290588	3292721	2147	2134	98.46	+	4	4
10728614	10730758	10019719	10021877	2145	2159	98.01	+	4	4
8895309	8897522	8429878	8432087	2214	2210	98.6	+	4	4
22256086	22258312	23351806	23354017	2227	2212	98.16	+	4	4
12447985	12450204	11476306	11478525	2220	2220	99.28	+	4	4
13590990	13593224	12899085	12901316	2235	2232	98.03	+	4	4
1624048	1626307	1432287	1434551	2260	2265	98.72	+	4	4
13810519	13812784	13104918	13107189	2266	2272	98.24	+	4	4
19344263	19346613	18820330	18822673	2351	2344	98.26	+	4	4
1765757	1768175	1626835	1629247	2419	2413	98.39	+	4	4
11274519	11276952	10330439	10332872	2434	2434	98.15	+	4	4
6543589	6546061	6278973	6281438	2473	2466	98.54	+	4	4
21132155	21134632	21273197	21275674	2478	2478	98.59	+	4	4
21009748	21012226	20948980	20951458	2479	2479	98.07	+	4	4
6444560	6447059	6175181	6177676	2500	2496	98.72	+	4	4
18132656	18135191	17217859	17220379	2536	2521	98.03	+	4	4
20703658	20706227	20664194	20666762	2570	2569	98.68	+	4	4
2172950	2175539	2086855	2089444	2590	2590	98.73	+	4	4
12029353	12031986	11076915	11079541	2634	2627	98.03	+	4	4
9669900	9672529	8828823	8831452	2630	2630	98.33	+	4	4
2134230	2136869	2048664	2051308	2640	2645	98.56	+	4	4
16017387	16020074	14729151	14731835	2688	2685	98.29	+	4	4
14103721	14106472	13345316	13348064	2752	2749	98.84	+	4	4
16113537	16116309	14845244	14848018	2773	2775	98.56	+	4	4
17977436	17980237	17057827	17060620	2802	2794	98.86	+	4	4
21093482	21096278	21243099	21245895	2797	2797	98.39	+	4	4
6331066	6333940	6033544	6036403	2875	2860	98.09	+	4	4
17925579	17928450	16970764	16973634	2872	2871	99.23	+	4	4
3015993	3018875	3043513	3046392	2883	2880	98.89	+	4	4
21089431	21092313	21221214	21224096	2883	2883	98.1	+	4	4
25935906	25938836	27538927	27541846	2931	2920	98.7	+	4	4
30302165	30305100	31517762	31520704	2936	2943	98.37	+	4	4
6461937	6464905	6196544	6199497	2969	2954	98.35	+	4	4
6691613	6694683	6464728	6467798	3071	3071	99.41	+	4	4
9311459	9314542	8657911	8660999	3084	3089	98.35	+	4	4
12257175	12260294	7323876	7327019	3120	3144	98.03	+	4	4
11484224	11487378	10553730	10556888	3155	3159	98.3	+	4	4
612641	615810	306909	310081	3170	3173	98.46	+	4	4
1509973	1513218	1259624	1262863	3246	3240	98.03	+	4	4
5392864	5396131	4980930	4984206	3268	3277	98.38	+	4	4
6493346	6496623	6225817	6229093	3278	3277	98.9	+	4	4
1584668	1588006	1336013	1339348	3339	3336	98.98	+	4	4
418687	422072	101204	104594	3386	3391	98.47	+	4	4
28868281	28871698	30191559	30194975	3418	3417	98.16	+	4	4
1726172	1729670	1600883	1604385	3499	3503	98.2	+	4	4
10629688	10633226	9918759	9922294	3539	3536	98.33	+	4	4
16343798	16347326	15016987	15020532	3529	3546	98.11	+	4	4
10595169	10598717	9896515	9900073	3549	3559	98.79	+	4	4
7489025	7492604	7191489	7195072	3580	3584	98.3	+	4	4
14920479	14924140	14043608	14047257	3662	3650	98.17	+	4	4
6052567	6056224	5692349	5696016	3658	3668	98.15	+	4	4
48912	52642	7234919	7238633	3731	3715	98.07	+	4	4
13527437	13531215	12814758	12818535	3779	3778	98.13	+	4	4
28902677	28906497	30191598	30195421	3821	3824	98.28	+	4	4
17301102	17304955	16338430	16342287	3854	3858	98.91	+	4	4
9872230	9876092	8984484	8988343	3863	3860	98.91	+	4	4
10115558	10119443	9251613	9255489	3886	3877	98.25	+	4	4
24570243	24574140	25786299	25790182	3898	3884	98.03	+	4	4
17046895	17050828	15960641	15964573	3934	3933	98.2	+	4	4
612713	616680	330575	334515	3968	3941	98.11	+	4	4
11128201	11132225	10191868	10195892	4025	4025	98.34	+	4	4
2376378	2380415	2289895	2293932	4038	4038	98.25	+	4	4
2509959	2514009	2428881	2432925	4051	4045	98.3	+	4	4
855211	859297	612099	616169	4087	4071	98.19	+	4	4
373859	378058	58182	62363	4200	4182	98.29	+	4	4
17672395	17676579	16813462	16817657	4185	4196	98.62	+	4	4
1952271	1956491	1818529	1822756	4221	4228	99.01	+	4	4
10271126	10275340	9439261	9443495	4215	4235	98.87	+	4	4
19837325	19841578	19499861	19504121	4254	4261	98.5	+	4	4
20297009	20301326	20288168	20292487	4318	4320	98.27	+	4	4
11489502	11493836	10556883	10561227	4335	4345	98.05	+	4	4
22124183	22128536	23202586	23206937	4354	4352	98.05	+	4	4
1779674	1784028	1639534	1643887	4355	4354	98.31	+	4	4
345254	349608	27740	32101	4355	4362	98.85	+	4	4
3587092	3591511	3604527	3608947	4420	4421	98.06	+	4	4
17822195	17826681	16884633	16889097	4487	4465	98.2	+	4	4
17058470	17062980	15983342	15987851	4511	4510	98.18	+	4	4
12722716	12727269	12351412	12355951	4554	4540	98.64	+	4	4
15404193	15408785	14108564	14113138	4593	4575	98.13	+	4	4
11829547	11834177	10876291	10880920	4631	4630	98.25	+	4	4
17244929	17249577	16260448	16265091	4649	4644	98.3	+	4	4
796695	801467	556768	561527	4773	4760	98.06	+	4	4
28533917	28538801	29937482	29942331	4885	4850	98.38	+	4	4
9194914	9199804	8526262	8531147	4891	4886	98.14	+	4	4
16820469	16825410	15591797	15596736	4942	4940	98.1	+	4	4
2132795	2137798	2040906	2045907	5004	5002	98.16	+	4	4
18343252	18348290	17580003	17585044	5039	5042	98.3	+	4	4
25603700	25608782	26789120	26794182	5083	5063	98.19	+	4	4
28457613	28462694	29870364	29875444	5082	5081	98.23	+	4	4
2923308	2928463	2952409	2957573	5156	5165	98.36	+	4	4
22714538	22719848	23884595	23889886	5311	5292	98.51	+	4	4
7395572	7401004	7100988	7106416	5433	5429	98.53	+	4	4
8682575	8688077	8301980	8307480	5503	5501	98.44	+	4	4
11383621	11389212	10431925	10437525	5592	5601	98.59	+	4	4
8647880	8653467	8263387	8269025	5588	5639	98.35	+	4	4
17016599	17022332	15942160	15947913	5734	5754	98.22	+	4	4
18614508	18620336	17887591	17893428	5829	5838	98.2	+	4	4
17826956	17832870	16889894	16895833	5915	5940	98.37	+	4	4
4978180	4984242	4625530	4631579	6063	6050	99.03	+	4	4
5830793	5836881	5427503	5433570	6089	6068	98.64	+	4	4
6400521	6406606	5880702	5886787	6086	6086	98.43	+	4	4
17987685	17993780	17068581	17074673	6096	6093	98.74	+	4	4
17032101	17038382	15951170	15957444	6282	6275	98.25	+	4	4
13982786	13989272	13237059	13243542	6487	6484	98.6	+	4	4
10720210	10726726	10000069	10006581	6517	6513	98.17	+	4	4
12465165	12471742	11494904	11501502	6578	6599	98.24	+	4	4
16356818	16363490	15030275	15036939	6673	6665	98.31	+	4	4
23980300	23986937	25360164	25366849	6638	6686	98.06	+	4	4
9814351	9821076	8916884	8923607	6726	6724	98.21	+	4	4
21096274	21103011	21245940	21252675	6738	6736	98.73	+	4	4
23534931	23541989	24857223	24864224	7059	7002	98.02	+	4	4
384179	391291	65205	72264	7113	7060	98	+	4	4
16704698	16711880	15437071	15444262	7183	7192	98.24	+	4	4
25938829	25946062	27542265	27549493	7234	7229	98.32	+	4	4
2868641	2875935	2899854	2907131	7295	7278	98.45	+	4	4
3950166	3957553	3974813	3982187	7388	7375	98.57	+	4	4
27667281	27674784	29260028	29267515	7504	7488	98.24	+	4	4
27695945	27703520	29289726	29297320	7576	7595	98.96	+	4	4
16659996	16667928	15401336	15409253	7933	7918	98.17	+	4	4
30589603	30597579	31900934	31908899	7977	7966	98.16	+	4	4
6711413	6719400	6486859	6494849	7988	7991	98.38	+	4	4
14813337	14821385	13933410	13941447	8049	8038	98.41	+	4	4
6703305	6711417	6478467	6486517	8113	8051	98.14	+	4	4
6644946	6653006	6417796	6425872	8061	8077	98.48	+	4	4
25120126	25128314	26311147	26319334	8189	8188	98.01	+	4	4
16786931	16795449	15557114	15565638	8519	8525	98.06	+	4	4
12949547	12958225	12605747	12614476	8679	8730	98.26	+	4	4
7269737	7278734	6973661	6982687	8998	9027	98.11	+	4	4
9615325	9624352	8746604	8755635	9028	9032	98.69	+	4	4
6046691	6055844	5650007	5659160	9154	9154	98.17	+	4	4
12787526	12796710	12382168	12391357	9185	9190	98.2	+	4	4
5784605	5793932	5390434	5399759	9328	9326	98.2	+	4	4
6037264	6046692	5640464	5649895	9429	9432	99.32	+	4	4
3601662	3611115	3618440	3627908	9454	9469	98.33	+	4	4
17007103	17016587	15933006	15942514	9485	9509	98.01	+	4	4
4667003	4676942	4309071	4319010	9940	9940	98.44	+	4	4
6023830	6034687	5624491	5635359	10858	10869	99.03	+	4	4
10675118	10687272	9963915	9976093	12155	12179	98.41	+	4	4
12382616	12395240	11465392	11477929	12625	12538	98.03	+	4	4
10789599	10802118	10060882	10073432	12520	12551	98.42	+	4	4
27681634	27694378	29277001	29289736	12745	12736	98.87	+	4	4
4744606	4758333	4388815	4402499	13728	13685	98.12	+	4	4
3961946	3976402	3986300	4000754	14457	14455	98.02	+	4	4
20282470	20297026	20273401	20287948	14557	14548	98.88	+	4	4
7606224	7621130	7485544	7500378	14907	14835	98.12	+	4	4
5852960	5869094	5450603	5466700	16135	16098	98.13	+	4	4
6614496	6630650	6394603	6410753	16155	16151	98.43	+	4	4
7623755	7640969	7737934	7755152	17215	17219	98.02	+	4	4
9821074	9839332	8924304	8942553	18259	18250	98.52	+	4	4
625155	644744	392616	412195	19590	19580	98.17	+	4	4
9851600	9872240	8962787	8983431	20641	20645	98.67	+	4	4
12855637	12876419	12454786	12475514	20783	20729	98.53	+	4	4
27905151	27927383	29495701	29517943	22233	22243	98.42	+	4	4
6316867	6321271	19950570	19946166	4405	4405	98.19	-	4	5
23419102	23420102	18600678	18601678	1001	1001	98.01	+	4	5
4511136	4517028	30431324	30425445	5893	5880	98.14	-	4	6
7552697	7555707	30437687	30434692	3011	2996	98.04	-	4	6
22305886	22308016	33589955	33587826	2131	2130	98.92	-	4	6
25100967	25102191	20712830	20711604	1225	1227	98.54	-	4	6
17937424	17938528	25852961	25851861	1105	1101	98.01	-	4	6
9932444	9933457	2181473	2182487	1014	1015	98.03	+	4	6
19442241	19443326	5372658	5373743	1086	1086	98.26	+	4	6
13944677	13945887	4312724	4313935	1211	1212	98.77	+	4	6
13074535	13075750	17492443	17493655	1216	1213	98.28	+	4	6
24786323	24787743	12391836	12393255	1421	1420	99.37	+	4	6
7552697	7554273	31876858	31878431	1577	1574	98.42	+	4	6
13766150	13767757	32517160	32518770	1608	1611	98.64	+	4	6
7553031	7555710	772407	775075	2680	2669	98.13	+	4	6
13847930	13852901	14155809	14150834	4972	4976	98.17	-	4	7
10226838	10230037	7273241	7270031	3200	3211	98.17	-	4	7
7032342	7035366	1523080	1520055	3025	3026	98.94	-	4	7
7821147	7822956	11488540	11486728	1810	1813	98.62	-	4	7
6357000	6358588	17050278	17048689	1589	1590	98.43	-	4	7
23998750	24000210	10569694	10568232	1461	1463	98.29	-	4	7
11885244	11886692	5513637	5512196	1449	1442	98.28	-	4	7
6022477	6023829	16628297	16626941	1353	1357	98.38	-	4	7
23533721	23534930	2470783	2471991	1210	1209	98.27	+	4	7
14330928	14333344	1495139	1497557	2417	2419	98.19	+	4	7
13079820	13081075	12205649	12204397	1256	1253	98.09	-	4	8
19167056	19168141	6176533	6175447	1086	1087	98.53	-	4	8
950463	951733	3789361	3790631	1271	1271	98.51	+	4	8
950463	951999	3780850	3782381	1537	1532	98.18	+	4	8
30743132	30744705	8157960	8159531	1574	1572	99.62	+	4	8
13074497	13076810	18807562	18809866	2314	2305	98.06	+	4	8
8824689	8832826	6080533	6072398	8138	8136	98.58	-	5	1
1029379	1034337	16699873	16694903	4959	4971	98.25	-	5	1
380783	383711	14717822	14714883	2929	2940	98.37	-	5	1
17592451	17595247	23716573	23713780	2797	2794	98.32	-	5	1
7705985	7707491	52164726	52163216	1507	1511	98.28	-	5	1
12857322	12858691	48393854	48392486	1370	1369	99.34	-	5	1
1021879	1023134	16701108	16699856	1256	1253	98.73	-	5	1
17452675	17453880	19012750	19011545	1206	1206	98.09	-	5	1
8097248	8098334	35560342	35561426	1087	1085	98.35	+	5	1
4712106	4713358	36750979	36752229	1253	1251	98.96	+	5	1
12857005	12858692	32240358	32242049	1688	1692	98.17	+	5	1
7279867	7281669	12638561	12640359	1803	1799	98.18	+	5	1
7279866	7281667	33772277	33774078	1802	1802	98.01	+	5	1
22551520	22554345	54499	57319	2826	2821	98.06	+	5	1
17035822	17038729	31009856	31012765	2908	2910	98.66	+	5	1
3726449	3730249	50495624	50499415	3801	3792	98.16	+	5	1
12856687	12858691	28129902	28127899	2005	2004	99.2	-	5	2
12856687	12858691	27999915	27997912	2005	2004	99.3	-	5	2
23051405	23053408	1950347	1948344	2004	2004	98.16	-	5	2
16021263	16022989	12509094	12507371	1727	1724	99.48	-	5	2
16021263	16022985	13376617	13374897	1723	1721	99.13	-	5	2
1299461	1300576	16551972	16553087	1116	1116	98.03	+	5	2
4627494	4629292	11912590	11914384	1799	1795	98.17	+	5	2
8700331	8702288	22627089	22629052	1958	1964	98.42	+	5	2
12856687	12858698	1956239	1958251	2012	2013	99.16	+	5	2
17035813	17038729	23890576	23893502	2917	2927	98.36	+	5	2
7534289	7538234	22514601	22510653	3946	3949	98.26	-	5	3
17592440	17595247	11499883	11497078	2808	2806	98.04	-	5	3
7517953	7520539	22530264	22527674	2587	2591	98.58	-	5	3
7511821	7513013	22534186	22532993	1193	1194	98.32	-	5	3
16021263	16022978	189727	191432	1716	1706	98.02	+	5	3
7279867	7281667	3939878	3938076	1801	1803	98.01	-	5	4
23034193	23035589	25546465	25545064	1397	1402	98.5	-	5	4
7279867	7281669	30996141	30997952	1803	1812	98.01	+	5	4
12856687	12858686	11272692	11274691	2000	2000	99.3	+	5	4
12856687	12858691	11260694	11262698	2005	2005	99.4	+	5	4
12856687	12858691	13060758	13062762	2005	2005	99.4	+	5	4
12856687	12858692	13073426	13075431	2006	2006	99.45	+	5	4
3750383	3766354	4108598	4092616	15972	15983	98.13	-	5	5
10955394	10964686	12069492	12060207	9293	9286	99.17	-	5	5
10509318	10515380	12535890	12529856	6063	6035	98.17	-	5	5
6548378	6554009	7458365	7452727	5632	5639	99.15	-	5	5
10847788	10852011	12137510	12133321	4224	4190	98.13	-	5	5
9772376	9776535	10772610	10768449	4160	4162	98.68	-	5	5
10645562	10649638	12400373	12396304	4077	4070	98.85	-	5	5
11036926	11039660	11989423	11986689	2735	2735	98.1	-	5	5
10465632	10468064	12586182	12583745	2433	2438	98.44	-	5	5
7889419	7891853	9726616	9724204	2435	2413	98.28	-	5	5
10842347	10844265	12139416	12137503	1919	1914	98.7	-	5	5
918557	920457	935514	933610	1901	1905	98.01	-	5	5
24161078	24162881	26392125	26390325	1804	1801	98.01	-	5	5
10463905	10465639	12589271	12587537	1735	1735	98.33	-	5	5
10468059	10469745	12582558	12580867	1687	1692	98.52	-	5	5
19749821	19751478	21419689	21418033	1658	1657	98.43	-	5	5
10660044	10661694	12358475	12356830	1651	1646	98.12	-	5	5
9022302	9023654	11140187	11138836	1353	1352	98.52	-	5	5
7128161	7129427	7621477	7620211	1267	1267	98.26	-	5	5
7815564	7816819	5025759	5024510	1256	1250	98.65	-	5	5
11033773	11034849	11991835	11990754	1077	1082	98.62	-	5	5
10843200	10844265	12133322	12132258	1066	1065	98.59	-	5	5
9345222	9346273	11364862	11365908	1052	1047	98.1	+	5	5
22308793	22309839	24502832	24503878	1047	1047	98.76	+	5	5
16665260	16666313	18779867	18780919	1054	1053	98.2	+	5	5
22835744	22836803	24183171	24184229	1060	1059	98.96	+	5	5
13643763	13644838	15613855	15614930	1076	1076	98.24	+	5	5
7896644	7897737	9783825	9784918	1094	1094	99.09	+	5	5
19749835	19750965	21800621	21801752	1131	1132	98.23	+	5	5
13402805	13403940	15343144	15344279	1136	1136	98.5	+	5	5
11603560	11604719	13176770	13177924	1160	1155	98.36	+	5	5
13325669	13326820	15234063	15235218	1152	1156	98.79	+	5	5
22370152	22371329	24564536	24565716	1178	1181	98.56	+	5	5
12966078	12967257	14906240	14907421	1180	1182	98.56	+	5	5
6314800	6316053	6653693	6654945	1254	1253	98.33	+	5	5
12078494	12079751	13662030	13663288	1258	1259	98.81	+	5	5
19411282	19412576	21509945	21511244	1295	1300	98.54	+	5	5
21279890	21281213	23539046	23540369	1324	1324	98.04	+	5	5
25045660	25046989	22007953	22009277	1330	1325	98.05	+	5	5
15275430	15276767	16881661	16883008	1338	1348	98	+	5	5
19871381	19872739	22003986	22005342	1359	1357	98.75	+	5	5
20435253	20436615	22647165	22648530	1363	1366	98.32	+	5	5
2086321	2087726	2430842	2432248	1406	1407	98.29	+	5	5
1141500	1142943	1210902	1212342	1444	1441	98.13	+	5	5
16424238	16425711	18592781	18594256	1474	1476	98.71	+	5	5
17609967	17611473	19684752	19686263	1507	1512	98.15	+	5	5
17753193	17754801	19784365	19785972	1609	1608	98.38	+	5	5
19749821	19751478	21789915	21791570	1658	1656	98.55	+	5	5
21078245	21079957	23316038	23317746	1713	1709	98.13	+	5	5
24387210	24389047	26455840	26457669	1838	1830	98.53	+	5	5
15555673	15557512	17456083	17457922	1840	1840	99.02	+	5	5
12326858	12328775	14146055	14147967	1918	1913	98.02	+	5	5
15603086	15605030	17497184	17499130	1945	1947	98.82	+	5	5
4575241	4577237	4983852	4985846	1997	1995	98.4	+	5	5
15168452	15170496	16816973	16818996	2045	2024	98.04	+	5	5
13166131	13168254	15019150	15021273	2124	2124	98.82	+	5	5
22546812	22549054	24766086	24768331	2243	2246	98.44	+	5	5
19019094	19021337	21122625	21124871	2244	2247	98.4	+	5	5
18222573	18224818	20337780	20340028	2246	2249	98.09	+	5	5
14182096	14184364	16028869	16031135	2269	2267	98.72	+	5	5
14334036	14336313	16206230	16208506	2278	2277	98.95	+	5	5
14415522	14417799	16206230	16208506	2278	2277	98.81	+	5	5
18821618	18823898	20925979	20928266	2281	2288	98.65	+	5	5
1278704	1280992	1384900	1387191	2289	2292	98.43	+	5	5
1051378	1053704	1058591	1060912	2327	2322	99.31	+	5	5
24573758	24576130	26640311	26642664	2373	2354	98.02	+	5	5
13074813	13077329	14847030	14849549	2517	2520	98.89	+	5	5
5524204	5526818	5683023	5685619	2615	2597	98.09	+	5	5
21407099	21409779	23694816	23697487	2681	2672	98.06	+	5	5
1169823	1172534	1254932	1257645	2712	2714	99.19	+	5	5
16740530	16743236	18865832	18868545	2707	2714	98.67	+	5	5
18026731	18029516	20130691	20133456	2786	2766	98.39	+	5	5
24311969	24314745	26383407	26386189	2777	2783	98.31	+	5	5
13882668	13885467	15631913	15634711	2800	2799	98.82	+	5	5
13968196	13971002	15773782	15776586	2807	2805	98.19	+	5	5
7373430	7376239	8653973	8656784	2810	2812	98.19	+	5	5
12104880	12107798	13756005	13758906	2919	2902	98.15	+	5	5
13940829	13943844	15740737	15743771	3016	3035	98.12	+	5	5
24532215	24535236	26595597	26598633	3022	3037	98.16	+	5	5
23675918	23679027	25753437	25756524	3110	3088	98.1	+	5	5
24891006	24894176	21829940	21833107	3171	3168	98.36	+	5	5
18078774	18081925	20189633	20192804	3152	3172	98.11	+	5	5
21640240	21643490	23918187	23921436	3251	3250	98.07	+	5	5
15993509	15996813	18340167	18343473	3305	3307	98.58	+	5	5
18593112	18596470	19726375	19729771	3359	3397	98.03	+	5	5
17855218	17858631	19959786	19963205	3414	3420	98.22	+	5	5
12905209	12908635	14762306	14765731	3427	3426	98.17	+	5	5
12977220	12980646	14762306	14765731	3427	3426	98.02	+	5	5
1172532	1176085	1257695	1261256	3554	3562	98.79	+	5	5
22304219	22307840	24492392	24495994	3622	3603	98.57	+	5	5
12122281	12125937	13775908	13779556	3657	3649	98.06	+	5	5
12690316	12694268	14560935	14564861	3953	3927	98.05	+	5	5
4588912	4593050	4985839	4989973	4139	4135	98.29	+	5	5
9824902	9829097	11797757	11801934	4196	4178	98.41	+	5	5
24935554	24939975	21876155	21880581	4422	4427	98.89	+	5	5
17318106	17322571	19491311	19495769	4466	4459	99.22	+	5	5
12139335	12143839	13793487	13797980	4505	4494	98.23	+	5	5
11728580	11733159	13310926	13315506	4580	4581	98.06	+	5	5
17127733	17132390	19247455	19252104	4658	4650	98.09	+	5	5
16825815	16830575	18933872	18938630	4761	4759	98.64	+	5	5
401358	406138	370240	375007	4781	4768	98.08	+	5	5
1376750	1381634	1467603	1472450	4885	4848	98.28	+	5	5
11668976	11673845	13238102	13242972	4870	4871	98.38	+	5	5
8144285	8149241	9979319	9984273	4957	4955	98.19	+	5	5
13126820	13131893	14955428	14960501	5074	5074	98.92	+	5	5
982602	987765	980887	986058	5164	5172	99.44	+	5	5
14364698	14370014	16249105	16254395	5317	5291	98.67	+	5	5
13665527	13670853	15637442	15642753	5327	5312	98.16	+	5	5
14344044	14349377	16222465	16227798	5334	5334	98.76	+	5	5
13885461	13890769	15637454	15642788	5309	5335	98.13	+	5	5
9885561	9891017	11822893	11828345	5457	5453	98.39	+	5	5
21611448	21616958	23890866	23896383	5511	5518	98.01	+	5	5
20838863	20844423	23085083	23090656	5561	5574	98.08	+	5	5
15984851	15990476	18331194	18336819	5626	5626	98.58	+	5	5
1029379	1035110	1023324	1029028	5732	5705	98.57	+	5	5
20214060	20219792	22408780	22414531	5733	5752	98.25	+	5	5
6292532	6298391	6645030	6650879	5860	5850	98.4	+	5	5
22728898	22734787	24982895	24988781	5890	5887	98.25	+	5	5
23699003	23704973	25789266	25795234	5971	5969	98.45	+	5	5
11423505	11429495	12947998	12953976	5991	5979	98.2	+	5	5
24395140	24401174	26461571	26467606	6035	6036	98.76	+	5	5
17020807	17026962	19137894	19144050	6156	6157	98.51	+	5	5
21128870	21135035	23392505	23398669	6166	6165	98.41	+	5	5
5468123	5474333	5607593	5613796	6211	6204	98.39	+	5	5
19443790	19450016	21547154	21553384	6227	6231	98.33	+	5	5
23427665	23433945	25510787	25517052	6281	6266	98.17	+	5	5
16516466	16522815	18706163	18712515	6350	6353	98.59	+	5	5
20973277	20979675	23225531	23231959	6399	6429	98.46	+	5	5
14418887	14425534	16215259	16221868	6648	6610	98.3	+	5	5
23728142	23734841	25823527	25830211	6700	6685	98.36	+	5	5
459127	466081	441252	448204	6955	6953	98.48	+	5	5
16698013	16704976	18812493	18819516	6964	7024	98.09	+	5	5
5467170	5474333	8559257	8566388	7164	7132	98.09	+	5	5
24942626	24950029	21905073	21912482	7404	7410	98.41	+	5	5
23910016	23917652	26016756	26024403	7637	7648	98.42	+	5	5
21270777	21278447	23527501	23535190	7671	7690	98.16	+	5	5
15067533	15075542	16741017	16749019	8010	8003	98.27	+	5	5
20453021	20461296	22665914	22674201	8276	8288	98.35	+	5	5
247073	255413	183917	192253	8341	8337	98.02	+	5	5
7563879	7572207	8826245	8834584	8329	8340	98.05	+	5	5
23992582	24001055	26089800	26098284	8474	8485	98.64	+	5	5
1408207	1416843	1528428	1537058	8637	8631	99.06	+	5	5
5649555	5658390	5830834	5839654	8836	8821	98.75	+	5	5
18454779	18463675	20572511	20581400	8897	8890	98.13	+	5	5
19256552	19265484	21336695	21345585	8933	8891	98	+	5	5
16048610	16057526	18400151	18409051	8917	8901	98.46	+	5	5
22807778	22817436	25044424	25054097	9659	9674	98.32	+	5	5
14817733	14827506	16474775	16484548	9774	9774	98.36	+	5	5
24576347	24586249	26643059	26652944	9903	9886	98.58	+	5	5
22110060	22120435	24324393	24334783	10376	10391	98	+	5	5
4224774	4235504	4742191	4752906	10731	10716	98.61	+	5	5
12822367	12833373	14688482	14699509	11007	11028	98.9	+	5	5
22287478	22298701	24481110	24492394	11224	11285	98.65	+	5	5
12756980	12768349	14620018	14631365	11370	11348	98.17	+	5	5
24632036	24643654	26692017	26703579	11619	11563	98.03	+	5	5
24090307	24101924	26131064	26142736	11618	11673	98.02	+	5	5
19613961	19626419	21709460	21721937	12459	12478	98.24	+	5	5
14321400	14334043	16192617	16205282	12644	12666	98.66	+	5	5
23076245	23089191	25147555	25160522	12947	12968	98.11	+	5	5
22921029	22934693	25108579	25122229	13665	13651	98.24	+	5	5
987772	1002303	986963	1001496	14532	14534	98.3	+	5	5
15407888	15423473	17347886	17363500	15586	15615	98.26	+	5	5
21438366	21456354	23724678	23742730	17989	18053	98.2	+	5	5
20492942	20512683	22705305	22725042	19742	19738	98.03	+	5	5
1002940	1023134	1003039	1023341	20195	20303	98.54	+	5	5
24586244	24610850	26667517	26692182	24607	24666	98.21	+	5	5
22311110	22336825	24504545	24530344	25716	25800	98.1	+	5	5
18625297	18655683	20744741	20775137	30387	30397	98.07	+	5	5
5191511	5197308	26035739	26029914	5798	5826	98.03	-	5	6
9993941	9995949	22925327	22923326	2009	2002	98.46	-	5	6
24392841	24394226	23861173	23862560	1386	1388	98.63	+	5	6
2083712	2085370	10230682	10232340	1659	1659	99.34	+	5	6
7279867	7281667	17146030	17147826	1801	1797	98.5	+	5	6
12856687	12858692	1945645	1947653	2006	2009	99.2	+	5	6
23033379	23035589	20376218	20378430	2211	2213	98.11	+	5	6
6925707	6927395	7944713	7943025	1689	1689	98.22	-	5	7
12857005	12858691	13379073	13377385	1687	1689	98.05	-	5	7
3333179	3334838	21256621	21254968	1660	1654	99.22	-	5	7
9022620	9023654	8057008	8058040	1035	1033	98.26	+	5	7
8097248	8098335	12119448	12120525	1088	1078	98.62	+	5	7
12944997	12946164	536420	537586	1168	1167	98.03	+	5	7
4712105	4713358	15101211	15102462	1254	1252	99.12	+	5	7
9111426	9112920	21954856	21956350	1495	1495	99.33	+	5	7
15080085	15082417	4199019	4201349	2333	2331	98.42	+	5	7
4895688	4899443	1154928	1151172	3756	3757	98.07	-	5	8
12856687	12858691	4917977	4915966	2005	2012	98.76	-	5	8
7279866	7281669	5605092	5603283	1804	1810	98.13	-	5	8
7279867	7281668	5597524	5595719	1802	1806	98.07	-	5	8
18131299	18132886	3114058	3112474	1588	1585	99.18	-	5	8
15429498	15430901	554534	553132	1404	1403	98.01	-	5	8
19049998	19052273	5855881	5858150	2276	2270	98.07	+	5	8
3229101	3237489	11362115	11353761	8389	8355	98.47	-	6	1
26985786	26989355	5950883	5947329	3570	3555	98.4	-	6	1
25831626	25833736	45159872	45157762	2111	2111	99.34	-	6	1
15738342	15739818	24323606	24322133	1477	1474	98.31	-	6	1
15616127	15617362	14493422	14492187	1236	1236	98.14	-	6	1
15714263	15715358	26213825	26214920	1096	1096	98.09	+	6	1
15738688	15740272	28221789	28223375	1585	1587	99.25	+	6	1
28345832	28347835	8492303	8494298	2004	1996	98.21	+	6	1
17663239	17666213	31165453	31168426	2975	2974	98.19	+	6	1
3232490	3236494	14341601	14345600	4005	4000	98.05	+	6	1
22635256	22640791	37739311	37744826	5536	5516	98.81	+	6	1
2892303	2893626	2787754	2786432	1324	1323	98.04	-	6	2
1294175	1295425	3239804	3238552	1251	1253	98.25	-	6	2
10628767	10629802	15434698	15435729	1036	1032	98.65	+	6	2
20268778	20269864	23360740	23361827	1087	1088	99.26	+	6	2
15714263	15715358	23505655	23506751	1096	1097	98.18	+	6	2
2707190	2709854	36757781	36760445	2665	2665	98.95	+	6	2
10770702	10773452	19111932	19114673	2751	2742	98.33	+	6	2
22635256	22640789	36943940	36949458	5534	5519	98.9	+	6	2
28238940	28244504	30699382	30704945	5565	5564	98.12	+	6	2
29557246	29562811	30699382	30704945	5566	5564	99.46	+	6	2
24903254	24908500	32487087	32481877	5247	5211	98.21	-	6	3
11446922	11449883	234453	231488	2962	2966	98.15	-	6	3
19670075	19671699	18534716	18533088	1625	1629	98.59	-	6	3
19670651	19671701	18517737	18516691	1051	1047	98.01	-	6	3
10626506	10627985	32033297	32034774	1480	1478	98.38	+	6	3
31895713	31897414	6301064	6302766	1702	1703	99.59	+	6	3
31891325	31894339	6298058	6301071	3015	3014	99.54	+	6	3
3229101	3237489	19463850	19472200	8389	8351	98.6	+	6	3
25570721	25572140	28861934	28860522	1420	1413	98.24	-	6	4
23590049	23591296	6374471	6373224	1248	1248	98.88	-	6	4
15669641	15670668	28146464	28145438	1028	1027	98.15	-	6	4
6081845	6082919	21658551	21659624	1075	1074	98.42	+	6	4
8031185	8032396	24289466	24290672	1212	1207	98.02	+	6	4
12689698	12690916	21657310	21658531	1219	1222	98.12	+	6	4
13331950	13333247	18689467	18690764	1298	1298	99.08	+	6	4
25570721	25572140	11957658	11959073	1420	1416	98.59	+	6	4
1657891	1659337	14394124	14395572	1447	1449	98.83	+	6	4
24903258	24904797	1861274	1862808	1540	1535	98.96	+	6	4
15736751	15740279	11967406	11970925	3529	3520	98.22	+	6	4
3229094	3237489	13906406	13898047	8396	8360	98.57	-	6	5
22635256	22640793	15758362	15752838	5538	5525	98.9	-	6	5
25387829	25389351	18417960	18416431	1523	1530	98.37	-	6	5
32582226	32583567	21954740	21953397	1342	1344	99.26	-	6	5
2529684	2530894	4566340	4567541	1211	1202	98.43	+	6	5
17807660	17809154	13737136	13738634	1495	1499	98.07	+	6	5
28345835	28347841	14722857	14724860	2007	2004	98.71	+	6	5
25476741	25479236	21997226	21999715	2496	2490	98.2	+	6	5
21688969	21692271	25694415	25691116	3303	3300	98.46	-	6	6
21669720	21672859	25703078	25699930	3140	3149	98.48	-	6	6
21624313	21627385	25690991	25687920	3073	3072	98.31	-	6	6
11726291	11728685	21042707	21040308	2395	2400	98.09	-	6	6
21702754	21704735	25678806	25676821	1982	1986	98.04	-	6	6
9849348	9851212	9409957	9408091	1865	1867	98.34	-	6	6
21727297	21728550	25805994	25804741	1254	1254	98.17	-	6	6
11729132	11730229	21039160	21038063	1098	1098	98.28	-	6	6
1478825	1479893	11491565	11490497	1069	1069	98.32	-	6	6
27601823	27602831	31075479	31076478	1009	1000	98.61	+	6	6
11388689	11389701	10725907	10726925	1013	1019	98.63	+	6	6
28633779	28634806	32086979	32088007	1028	1029	98.54	+	6	6
5273953	5274987	5156048	5157083	1035	1036	99.52	+	6	6
1378552	1379588	1303917	1304953	1037	1037	98.07	+	6	6
8349441	8350481	8173598	8174635	1041	1038	98.85	+	6	6
32041082	32042132	35799356	35800407	1051	1052	98.1	+	6	6
408254	409314	23521367	23522427	1061	1061	99.62	+	6	6
26659265	26660334	30585042	30586111	1070	1070	98.04	+	6	6
5756310	5757385	5609684	5610759	1076	1076	98.24	+	6	6
15714263	15715358	16940043	16941135	1096	1093	98.45	+	6	6
31367563	31368663	35075523	35076626	1101	1104	98.28	+	6	6
6462766	6463875	6220713	6221822	1110	1110	98.56	+	6	6
20997951	20999064	24530257	24531370	1114	1114	98.11	+	6	6
30284192	30285318	33897121	33898245	1127	1125	98.23	+	6	6
6171439	6172579	5945121	5946259	1141	1139	98.25	+	6	6
26995103	26996260	30413830	30414990	1158	1161	98.36	+	6	6
26309919	26311122	30199184	30200385	1204	1202	98.51	+	6	6
8031185	8032396	21615731	21616939	1212	1209	98.51	+	6	6
8031185	8032396	22147914	22149124	1212	1211	98.6	+	6	6
648395	649618	580964	582187	1224	1224	98.77	+	6	6
27751871	27753102	31254300	31255525	1232	1226	98.3	+	6	6
25586416	25587648	29431492	29432724	1233	1233	99.19	+	6	6
26104066	26105298	29979648	29980882	1233	1235	98.14	+	6	6
9788643	9789888	28721296	28722543	1246	1248	98.72	+	6	6
26981727	26982977	30411189	30412440	1251	1252	98.8	+	6	6
11389698	11390958	10727185	10728445	1261	1261	99.76	+	6	6
6485919	6487209	6243376	6244666	1291	1291	98.06	+	6	6
5781223	5782517	5639938	5641229	1295	1292	98.61	+	6	6
8682248	8683556	8390649	8391958	1309	1310	98.24	+	6	6
8684834	8686153	10773345	10774665	1320	1321	98.18	+	6	6
9016534	9017872	8676361	8677700	1339	1340	99.25	+	6	6
10373978	10375382	9689969	9691373	1405	1405	99.43	+	6	6
26989356	26990761	30412436	30413840	1406	1405	99.22	+	6	6
9878202	9879614	9237478	9238889	1413	1412	98.16	+	6	6
25280547	25281998	29291125	29292576	1452	1452	98.01	+	6	6
26756633	26758104	30140542	30142011	1472	1470	98.57	+	6	6
31138789	31140266	34850955	34852434	1478	1480	99.59	+	6	6
26592535	26594015	30536541	30538024	1481	1484	98.32	+	6	6
1139851	1141361	1078424	1079934	1511	1511	99.4	+	6	6
12665435	12666956	11899755	11901278	1522	1524	98.62	+	6	6
30271970	30273534	33889427	33890991	1565	1565	98.79	+	6	6
28959154	28960733	32425703	32427286	1580	1584	98.93	+	6	6
15060696	15062286	15075136	15076725	1591	1590	98.49	+	6	6
28947015	28948626	32413300	32414912	1612	1613	98.95	+	6	6
6360788	6362454	6118303	6119955	1667	1653	98.38	+	6	6
25394264	25395927	29204923	29206586	1664	1664	98.62	+	6	6
6028030	6029709	5953818	5955500	1680	1683	98.46	+	6	6
27432857	27434542	30886841	30888527	1686	1687	98.34	+	6	6
29351166	29352853	32884660	32886348	1688	1689	98.7	+	6	6
3598919	3600610	3600769	3602460	1692	1692	99.29	+	6	6
3555118	3556821	3541915	3543623	1704	1709	98.3	+	6	6
25175722	25177445	29179592	29181315	1724	1724	98.32	+	6	6
29702918	29704680	33280039	33281801	1763	1763	98.7	+	6	6
14973954	14975745	14988211	14990001	1792	1791	98.06	+	6	6
28263025	28264840	31747559	31749371	1816	1813	98.24	+	6	6
17663239	17665048	32859149	32860964	1810	1816	98.24	+	6	6
3442408	3444254	3398972	3400818	1847	1847	98.32	+	6	6
26790490	26792357	26339366	26341224	1868	1859	98.88	+	6	6
4403210	4405070	4366579	4368438	1861	1860	99.14	+	6	6
8342647	8344520	8162028	8163900	1874	1873	98.19	+	6	6
20268782	20270657	26097825	26099699	1876	1875	98.83	+	6	6
28165335	28167225	31623868	31625761	1891	1894	98.79	+	6	6
31282995	31284901	34995045	34996950	1907	1906	98.06	+	6	6
7207166	7209084	6943120	6945037	1919	1918	99.06	+	6	6
24319040	24320956	28339600	28341518	1917	1919	98.28	+	6	6
15907329	15909255	28300680	28302606	1927	1927	98.39	+	6	6
20705553	20707495	24226933	24228872	1943	1940	98.2	+	6	6
19003382	19005344	21545015	21546985	1963	1971	98.33	+	6	6
25177555	25179525	29181418	29183388	1971	1971	98.22	+	6	6
[truncated: 734 more rows]

## Sheet: Table S13
Table S13. Genome syntenic blocks between Prunus conradinae and P. persica.
Pper_start_position	Pper_end_position	Pcon_start_position	Pcon_end_position	Pper_length	Pcon_length	indentity	strand	Pper_Chr	Pcon_Chr
17072576	17080531	23160588	23152638	7956	7951	95.11	-	1	1
16877977	16885687	23335669	23327938	7711	7732	95.8	-	1	1
16934981	16942512	23265708	23258062	7532	7647	95.07	-	1	1
16054564	16059926	24562277	24556963	5363	5315	95.43	-	1	1
18344432	18348991	22056237	22051684	4560	4554	96.37	-	1	1
35322391	35326295	39507006	39503083	3905	3924	95.63	-	1	1
19926895	19930821	20562865	20558944	3927	3922	95.72	-	1	1
21090171	21093958	19374588	19370824	3788	3765	95.55	-	1	1
18730761	18734079	21668300	21664931	3319	3370	95.12	-	1	1
14799509	14802645	43962056	43958977	3137	3080	95.01	-	1	1
17268924	17271977	22912617	22909560	3054	3058	95.17	-	1	1
735953	738819	740327	737466	2867	2862	95.37	-	1	1
19906298	19908919	20582653	20580024	2622	2630	95.25	-	1	1
18773155	18775653	21641459	21638943	2499	2517	95.36	-	1	1
14256567	14259029	16270099	16267630	2463	2470	95.37	-	1	1
25575245	25577581	29031363	29029046	2337	2318	96.28	-	1	1
17650960	17653267	22604099	22601806	2308	2294	95.11	-	1	1
7080047	7082336	7583627	7581357	2290	2271	95.01	-	1	1
11432961	11435120	12173415	12171265	2160	2151	95.48	-	1	1
25838125	25840258	14717076	14714939	2134	2138	95.15	-	1	1
15812479	15814557	24792147	24790063	2079	2085	95.27	-	1	1
13538844	13540740	14942900	14941002	1897	1899	96.27	-	1	1
17753066	17754942	22352685	22350819	1877	1867	96.01	-	1	1
17749689	17751520	22355876	22354038	1832	1839	95.61	-	1	1
28023929	28025722	31763213	31761428	1794	1786	95.6	-	1	1
951887	953597	4290166	4288461	1711	1706	95.04	-	1	1
524692	526406	36568524	36566820	1715	1705	95.06	-	1	1
39526975	39528641	4256960	4255295	1667	1666	95.63	-	1	1
17650518	17652151	22579518	22577884	1634	1635	95.49	-	1	1
18878324	18879889	21508797	21507239	1566	1559	96.94	-	1	1
18779398	18780941	21634453	21632914	1544	1540	95.74	-	1	1
14073242	14074718	14078652	14077178	1477	1475	95.33	-	1	1
15913909	15915358	15438007	15436546	1450	1462	96.18	-	1	1
18777538	18778979	21635936	21634488	1442	1449	95.31	-	1	1
17714243	17715663	22538293	22536853	1421	1441	95.15	-	1	1
30548482	30549750	4614331	4613066	1269	1266	95.38	-	1	1
42631421	42632639	46768433	46767218	1219	1216	95.26	-	1	1
38792383	38793486	23090052	23088950	1104	1103	96.02	-	1	1
9985505	9986604	10927307	10926212	1100	1096	96.09	-	1	1
46315600	46316693	49060741	49059657	1094	1085	95.63	-	1	1
45209559	45210632	49086902	49085825	1074	1078	96.11	-	1	1
13525666	13526744	15386455	15385379	1079	1077	95.09	-	1	1
42716602	42717628	46953282	46952257	1027	1026	95.52	-	1	1
25365104	25366111	28738206	28739216	1008	1011	95.66	+	1	1
41129546	41130561	45385333	45386345	1016	1013	96.27	+	1	1
39195270	39196284	43684896	43685912	1015	1017	95.89	+	1	1
9816237	9817257	11351177	11352198	1021	1022	95.62	+	1	1
36420752	36421768	40671920	40672941	1017	1022	95.41	+	1	1
313026	314052	260412	261438	1027	1027	95.13	+	1	1
38094260	38095283	42450190	42451216	1024	1027	96.02	+	1	1
3129530	3130552	3437923	3438954	1023	1032	95.35	+	1	1
951886	952918	987829	988862	1033	1034	95.27	+	1	1
47401950	47402982	52298977	52300011	1033	1035	96.14	+	1	1
41565743	41566776	45777510	45778547	1034	1038	95.48	+	1	1
29007253	29008291	32865637	32866676	1039	1040	95.96	+	1	1
12234729	12235771	13550532	13551573	1043	1042	96.65	+	1	1
30078412	30079461	39855516	39856561	1050	1046	95.14	+	1	1
46283813	46284861	50810669	50811720	1049	1052	95.63	+	1	1
26727890	26728942	30297296	30298352	1053	1057	96.32	+	1	1
27464435	27465468	31255244	31256301	1034	1058	95.09	+	1	1
41577045	41578095	45790056	45791113	1051	1058	95.56	+	1	1
13592325	13593388	15395090	15396155	1064	1066	95.5	+	1	1
13133371	13134438	14719082	14720152	1068	1071	96.55	+	1	1
13592325	13593397	15093028	15094100	1073	1073	96.09	+	1	1
47434690	47435768	52333086	52334164	1079	1079	96.02	+	1	1
4332339	4333418	4606636	4607716	1080	1081	95.57	+	1	1
6189263	6190350	6478995	6480078	1088	1084	95.96	+	1	1
38389083	38390167	42764793	42765881	1085	1089	96.24	+	1	1
46471734	46472825	51001612	51002701	1092	1090	96.79	+	1	1
10007865	10008967	10881300	10882397	1103	1098	95.75	+	1	1
31647154	31648242	35551332	35552431	1089	1100	95.64	+	1	1
12352446	12353548	13676498	13677599	1103	1102	96.55	+	1	1
10600474	10601607	11632952	11634065	1134	1114	95.51	+	1	1
12617429	12618528	14048347	14049460	1100	1114	95.34	+	1	1
7967751	7968863	8610861	8611979	1113	1119	95.73	+	1	1
8527513	8528652	38197587	38198711	1140	1125	95.53	+	1	1
423164	424297	391763	392888	1134	1126	97.27	+	1	1
32116590	32117722	36025001	36026134	1133	1134	96.58	+	1	1
5427499	5428646	22343189	22344324	1148	1136	95.21	+	1	1
27993261	27994395	31850440	31851576	1135	1137	95.17	+	1	1
34725577	34726713	38853597	38854735	1137	1139	96.58	+	1	1
44225039	44226181	48598334	48599473	1143	1140	95.63	+	1	1
11532898	11534033	12779718	12780858	1136	1141	97.63	+	1	1
288825	289969	219328	220474	1145	1147	96.18	+	1	1
414274	415431	382488	383643	1158	1156	97.24	+	1	1
5288926	5290099	5599467	5600627	1174	1161	96.09	+	1	1
5356192	5357351	5684253	5685414	1160	1162	96.82	+	1	1
43484435	43485605	47859492	47860659	1171	1168	97.27	+	1	1
33584390	33585555	37596966	37598135	1166	1170	96.34	+	1	1
36765372	36766561	40975305	40976494	1190	1190	96.64	+	1	1
47521695	47522879	52484166	52485355	1185	1190	95.97	+	1	1
9482057	9483253	10346220	10347415	1197	1196	95.19	+	1	1
46763448	46764661	51368704	51369914	1214	1211	96.96	+	1	1
3844529	3845751	4186297	4187509	1223	1213	95.26	+	1	1
12641715	12642937	14072581	14073794	1223	1214	95.2	+	1	1
31106019	31107240	35102449	35103664	1222	1216	95.93	+	1	1
2569859	2571069	2813575	2814791	1211	1217	95.66	+	1	1
1210645	1211848	1348936	1350154	1204	1219	95.11	+	1	1
41779667	41780890	45975722	45976945	1224	1224	96.74	+	1	1
46251730	46252958	50777782	50779011	1229	1230	96.19	+	1	1
14300629	14301867	16234006	16235249	1239	1244	95.11	+	1	1
42684511	42685761	46920124	46921367	1251	1244	95.16	+	1	1
32137593	32138833	36068904	36070148	1241	1245	96.31	+	1	1
41188380	41189617	45417293	45418538	1238	1246	95.68	+	1	1
44848164	44849424	49231070	49232319	1261	1250	95.73	+	1	1
47277133	47278384	52158388	52159639	1252	1252	97.53	+	1	1
12265031	12266280	13594631	13595884	1250	1254	95.57	+	1	1
47176426	47177676	52000603	52001865	1251	1263	96.2	+	1	1
4992066	4993339	5210375	5211642	1274	1268	95.13	+	1	1
47384800	47386066	52286443	52287714	1267	1272	95.55	+	1	1
4750513	4751785	4993869	4995141	1273	1273	97.17	+	1	1
47186540	47187788	52010038	52011310	1249	1273	95.84	+	1	1
11559645	11560930	12841815	12843100	1286	1286	95.03	+	1	1
6172138	6173448	6467419	6468715	1311	1297	95.05	+	1	1
26080079	26081365	29453994	29455293	1287	1300	95.54	+	1	1
9115166	9116461	9855306	9856608	1296	1303	95.01	+	1	1
31998513	31999824	35913811	35915120	1312	1310	96.65	+	1	1
4991664	4992975	5194350	5195662	1312	1313	96.42	+	1	1
24721949	24723272	27954610	27955930	1324	1321	95.39	+	1	1
40888235	40889543	45121507	45122834	1309	1328	95.2	+	1	1
14842101	14843430	16813542	16814870	1330	1329	96.55	+	1	1
27650338	27651673	31439609	31440944	1336	1336	97.08	+	1	1
10365389	10366723	11196483	11197821	1335	1339	96.87	+	1	1
26939627	26940966	30587136	30588474	1340	1339	96.57	+	1	1
27273938	27275281	31059823	31061164	1344	1342	96.51	+	1	1
23144484	23145832	26441342	26442698	1349	1357	95.5	+	1	1
23595955	23597302	26950215	26951571	1348	1357	95.07	+	1	1
12794090	12795464	14384330	14385687	1375	1358	95.21	+	1	1
25134315	25135666	28558402	28559759	1352	1358	95.59	+	1	1
2492283	2493633	2710504	2711869	1351	1366	95.4	+	1	1
31263107	31264467	35161158	35162526	1361	1369	95.84	+	1	1
30746353	30747713	34698319	34699688	1361	1370	96.5	+	1	1
4147625	4149011	4462383	4463763	1387	1381	95.47	+	1	1
39295682	39297054	43818457	43819844	1373	1388	95.56	+	1	1
116739	118123	57961	59351	1385	1391	96.55	+	1	1
7961911	7963290	8604986	8606376	1380	1391	95.62	+	1	1
41825632	41827054	46029684	46031096	1423	1413	95.94	+	1	1
32640335	32641744	36603511	36604925	1410	1415	96.61	+	1	1
45118801	45120230	49520868	49522284	1430	1417	95.8	+	1	1
31942677	31944089	35840848	35842265	1413	1418	96.9	+	1	1
44280168	44281581	48665361	48666778	1414	1418	96.34	+	1	1
5457706	5459151	5747631	5749049	1446	1419	95.44	+	1	1
45746053	45747470	50278126	50279546	1418	1421	97.05	+	1	1
43754655	43756071	48135667	48137088	1417	1422	95.01	+	1	1
42548208	42549647	46797306	46798737	1440	1432	95.29	+	1	1
30009937	30011369	33974425	33975863	1433	1439	95.62	+	1	1
30292480	30293932	34263440	34264880	1453	1441	95.26	+	1	1
66773	68222	1	1448	1450	1448	96.09	+	1	1
9617234	9618669	10609956	10611403	1436	1448	95.03	+	1	1
6508768	6510218	7019442	7020893	1451	1452	96.14	+	1	1
23735163	23736608	27191822	27193274	1446	1453	96.22	+	1	1
23687730	23689187	27101184	27102643	1458	1460	96.24	+	1	1
27374272	27375728	31144606	31146065	1457	1460	95.03	+	1	1
17179927	17181405	15650438	15651901	1479	1464	95.27	+	1	1
36766557	36768020	40979871	40981334	1464	1464	97.61	+	1	1
28223574	28225040	32050468	32051933	1467	1466	95.46	+	1	1
5921550	5923043	6222995	6224469	1494	1475	95.98	+	1	1
31318373	31319835	35222061	35223545	1463	1485	95.1	+	1	1
33729967	33731457	37785059	37786545	1491	1487	95.59	+	1	1
13284817	13286305	14839973	14841465	1489	1493	96.25	+	1	1
2956105	2957602	3192228	3193726	1498	1499	97.07	+	1	1
12795892	12797393	14385681	14387182	1502	1502	95.21	+	1	1
8331032	8332526	9067474	9068976	1495	1503	95.62	+	1	1
35566824	35568330	39738232	39739734	1507	1503	96.55	+	1	1
8850023	8851555	9601780	9603285	1533	1506	95.5	+	1	1
34659491	34661005	38771066	38772573	1515	1508	95.12	+	1	1
41266877	41268404	45484003	45485518	1528	1516	95.69	+	1	1
26727150	26728689	30267009	30268535	1540	1527	95.92	+	1	1
45152049	45153576	49547174	49548703	1528	1530	97.26	+	1	1
4061663	4063213	4400187	4401726	1551	1540	95.37	+	1	1
45631289	45632827	50095893	50097433	1539	1541	97.28	+	1	1
34685681	34687250	38791846	38793389	1570	1544	95.16	+	1	1
37520062	37521593	41849222	41850770	1532	1549	96.58	+	1	1
45631271	45632827	50066304	50067858	1557	1555	97.24	+	1	1
571518	573068	531901	533459	1551	1559	96.55	+	1	1
11795925	11797474	13091360	13092918	1550	1559	96.35	+	1	1
13318781	13320339	14865509	14867067	1559	1559	97.5	+	1	1
12558631	12560192	13940261	13941820	1562	1560	96.73	+	1	1
6155443	6157018	6467155	6468715	1576	1561	95.5	+	1	1
1464045	1465605	1616572	1618133	1561	1562	95.81	+	1	1
37157064	37158621	41398036	41399599	1558	1564	96.42	+	1	1
4781915	4783475	5017114	5018682	1561	1569	95.98	+	1	1
38900027	38901593	43264213	43265784	1567	1572	95.44	+	1	1
47143722	47145317	51964237	51965817	1596	1581	96.93	+	1	1
41181622	41183212	45410615	45412198	1591	1584	97.37	+	1	1
38388581	38390167	42769958	42771545	1587	1588	96.04	+	1	1
7370286	7371879	7855397	7856989	1594	1593	95.76	+	1	1
35635382	35636967	39798846	39800441	1586	1596	95.76	+	1	1
30221755	30223374	34212390	34213993	1620	1604	95.12	+	1	1
34098565	34100181	38184253	38185858	1617	1606	96.35	+	1	1
5832078	5833685	6173034	6174645	1608	1612	96.84	+	1	1
33849963	33851630	37902974	37904607	1668	1634	95.44	+	1	1
2144517	2146156	2363852	2365490	1640	1639	96.71	+	1	1
45277839	45279479	49657971	49659610	1641	1640	95.19	+	1	1
25892583	25894242	29257438	29259087	1660	1650	95.73	+	1	1
4059300	4060954	4398530	4400190	1655	1661	95.52	+	1	1
38803753	38805406	43212409	43214069	1654	1661	96.39	+	1	1
35271490	35273165	39394629	39396295	1676	1667	95.13	+	1	1
1332076	1333747	1479135	1480811	1672	1677	96.66	+	1	1
25626020	25627706	28982899	28984582	1687	1684	97.51	+	1	1
12192492	12194173	13500132	13501818	1682	1687	96.1	+	1	1
1685485	1687193	1840926	1842622	1709	1697	95.73	+	1	1
41178626	41180324	45397178	45398874	1699	1697	95.37	+	1	1
25844854	25846549	29223453	29225151	1696	1699	95.85	+	1	1
39457139	39458842	43936920	43938620	1704	1701	96.48	+	1	1
7122031	7123751	7648111	7649814	1721	1704	95.59	+	1	1
47565917	47567622	52524017	52525720	1706	1704	96.13	+	1	1
39457139	39458842	44063009	44064713	1704	1705	96.66	+	1	1
15475967	15477669	17708298	17710004	1703	1707	95.61	+	1	1
28366718	28368428	32203506	32205213	1711	1708	95.87	+	1	1
35722242	35723938	39899694	39901401	1697	1708	95.16	+	1	1
41985146	41986856	46160406	46162121	1711	1716	96.17	+	1	1
5626251	5627969	5908794	5910516	1719	1723	95.25	+	1	1
47436048	47437770	52340771	52342496	1723	1726	96.18	+	1	1
41268477	41270210	45485515	45487242	1734	1728	95.93	+	1	1
31953604	31955328	35843843	35845572	1725	1730	97.28	+	1	1
3709750	3711481	4062944	4064675	1732	1732	96.71	+	1	1
40612556	40614290	44836068	44837800	1735	1733	95.7	+	1	1
28791559	28793296	32687681	32689418	1738	1738	97.36	+	1	1
43283469	43285202	47552420	47554158	1734	1739	96.15	+	1	1
2004938	2006679	2246024	2247764	1742	1741	96.29	+	1	1
1207944	1209693	1345784	1347526	1750	1743	96.58	+	1	1
42670485	42672239	46905795	46907557	1755	1763	96.89	+	1	1
33719520	33721283	37773809	37775572	1764	1764	96.16	+	1	1
41512679	41514448	45745728	45747491	1770	1764	95.04	+	1	1
23689585	23691364	27102636	27104400	1780	1765	95.74	+	1	1
35036027	35037793	39157387	39159155	1767	1769	98.36	+	1	1
10140326	10142099	11043827	11045596	1774	1770	95.29	+	1	1
7213634	7215409	7708077	7709848	1776	1772	95.78	+	1	1
10767372	10769163	11886264	11888046	1792	1783	95.17	+	1	1
45110025	45111808	49512565	49514348	1784	1784	96.42	+	1	1
3075602	3077387	3336472	3338257	1786	1786	95.32	+	1	1
34651578	34653365	38746557	38748343	1788	1787	95.92	+	1	1
2830144	2831910	3059333	3061121	1767	1789	95.21	+	1	1
37011260	37013025	41260725	41262513	1766	1789	95.53	+	1	1
8809362	8811148	9562805	9564596	1787	1792	96.49	+	1	1
13443091	13444908	14982642	14984444	1818	1803	96.15	+	1	1
43698593	43700378	48087267	48089070	1786	1804	95.41	+	1	1
10003661	10005476	10876282	10878092	1816	1811	95.08	+	1	1
32764177	32765978	36726561	36728371	1802	1811	95.07	+	1	1
1838898	1840708	1948606	1950417	1811	1812	96.8	+	1	1
38980751	38982563	43369536	43371352	1813	1817	96.09	+	1	1
1355805	1357627	1451356	1453178	1823	1823	95.16	+	1	1
6789923	6791744	7385385	7387208	1822	1824	95.69	+	1	1
5831857	5833685	6164042	6165868	1829	1827	97.27	+	1	1
80058	81870	22693	24526	1813	1834	97.06	+	1	1
5155042	5156879	5430033	5431869	1838	1837	95.51	+	1	1
25013371	25015223	28308303	28310140	1853	1838	95.53	+	1	1
32397456	32399279	36368628	36370466	1824	1839	95.12	+	1	1
8531823	8533684	9215322	9217165	1862	1844	96.09	+	1	1
46497143	46498985	51041215	51043060	1843	1846	96.11	+	1	1
46075785	46077617	50626630	50628478	1833	1849	95.32	+	1	1
47081599	47083456	51858457	51860310	1858	1854	95.06	+	1	1
3706770	3708625	4060738	4062593	1856	1856	97.58	+	1	1
37011298	37013133	41251429	41253289	1836	1861	95.66	+	1	1
29280640	29282494	33204549	33206411	1855	1863	96.24	+	1	1
114880	116742	52634	54500	1863	1867	95.52	+	1	1
38964835	38966700	43333701	43335570	1866	1870	95.58	+	1	1
26073630	26075504	29450751	29452621	1875	1871	96.12	+	1	1
38212953	38214815	42586837	42588709	1863	1873	96.1	+	1	1
44847541	44849424	49224529	49226408	1884	1880	96.46	+	1	1
10009660	10011519	10882724	10884605	1860	1882	95.01	+	1	1
141767	143649	70980	72867	1883	1888	96.56	+	1	1
41964539	41966428	46157911	46159801	1890	1891	96.2	+	1	1
33049890	33051745	37036966	37038858	1856	1893	95.15	+	1	1
31287373	31289260	35185098	35186991	1888	1894	96.67	+	1	1
35281531	35283427	39404468	39406362	1897	1895	95.27	+	1	1
23685404	23687297	27099279	27101175	1894	1897	95.46	+	1	1
35080508	35082400	39205202	39207100	1893	1899	95.22	+	1	1
24440317	24442228	27809414	27811320	1912	1907	96.34	+	1	1
8760753	8762674	9499207	9501119	1922	1913	95.84	+	1	1
2825666	2827571	3040785	3042702	1906	1918	95.99	+	1	1
43913975	43915897	48316394	48318312	1923	1919	95.08	+	1	1
6327957	6329880	6743894	6745821	1924	1928	96.63	+	1	1
13538930	13540861	15349584	15351511	1932	1928	95.86	+	1	1
43624043	43625970	48007314	48009245	1928	1932	96.39	+	1	1
47278380	47280312	52160688	52162619	1933	1932	97.15	+	1	1
33898054	33899995	37950297	37952239	1942	1943	95.85	+	1	1
35096761	35098694	39222212	39224154	1934	1943	96.31	+	1	1
11770068	11771995	13065695	13067638	1928	1944	95.48	+	1	1
33786479	33788408	37841085	37843032	1930	1948	95.7	+	1	1
23894740	23896697	27378470	27380424	1958	1955	96.94	+	1	1
43652858	43654812	48035218	48037174	1955	1957	96.94	+	1	1
42674771	42676733	46910661	46912620	1963	1960	96.54	+	1	1
43692017	43693976	48073726	48075689	1960	1964	96.34	+	1	1
47779726	47781703	52737694	52739658	1978	1965	96.07	+	1	1
3617419	3619366	3975714	3977679	1948	1966	95.69	+	1	1
43919223	43921202	48318983	48320958	1980	1976	95.66	+	1	1
20600342	20602321	20482691	20484668	1980	1978	96.52	+	1	1
43041746	43043742	47233652	47235638	1997	1987	96.14	+	1	1
29710517	29712510	33668878	33670866	1994	1989	96.79	+	1	1
24661946	24663931	27878741	27880736	1986	1996	95.03	+	1	1
3697149	3699127	4054568	4056567	1979	2000	95.26	+	1	1
13538774	13540781	15114251	15116250	2008	2000	95.43	+	1	1
4024455	4026475	4346787	4348788	2021	2002	95.07	+	1	1
40908960	40910949	45161119	45163122	1990	2004	96.21	+	1	1
2577403	2579401	2833717	2835733	1999	2017	95.16	+	1	1
41530586	41532617	45764377	45766393	2032	2017	95.31	+	1	1
39456765	39458790	44057397	44059416	2026	2020	95.91	+	1	1
12055607	12057631	11839529	11841552	2025	2024	96.41	+	1	1
32175305	32177336	36114233	36116266	2032	2034	96.96	+	1	1
38203754	38205781	42576958	42578993	2028	2036	95.26	+	1	1
13538688	13540741	15255139	15257178	2054	2040	95.38	+	1	1
27896316	27898370	31725424	31727468	2055	2045	95.97	+	1	1
26671473	26673520	30188538	30190584	2048	2047	95.77	+	1	1
11954532	11956590	13168667	13170716	2059	2050	96.08	+	1	1
28368468	28370522	32210849	32212900	2055	2052	97.67	+	1	1
33600398	33602488	37636317	37638389	2091	2073	95.09	+	1	1
30785261	30787343	34748679	34750752	2083	2074	95.78	+	1	1
36119432	36121492	40317910	40319986	2061	2077	96.45	+	1	1
24775652	24777729	28068607	28070684	2078	2078	97.93	+	1	1
31038161	31040264	35024157	35026236	2104	2080	95.02	+	1	1
9156288	9158359	9895499	9897579	2072	2081	95.49	+	1	1
30632944	30635015	34594301	34596382	2072	2082	95.17	+	1	1
28073535	28075620	31904004	31906089	2086	2086	96.08	+	1	1
13538688	13540788	15454793	15456886	2101	2094	95.68	+	1	1
35705413	35707506	39881195	39883298	2094	2104	96.25	+	1	1
45218775	45220874	49592797	49594900	2100	2104	95.15	+	1	1
15812448	15814557	17934503	17936619	2110	2117	95.38	+	1	1
33059731	33061870	37046841	37048961	2140	2121	95.29	+	1	1
15266657	15268804	17307696	17309821	2148	2126	96.56	+	1	1
38029770	38031893	42384223	42386348	2124	2126	96.61	+	1	1
30488620	30490730	34435688	34437823	2111	2136	95	+	1	1
31786680	31788796	35690524	35692664	2117	2141	95.3	+	1	1
43319977	43322123	47593272	47595429	2147	2158	96.99	+	1	1
28619607	28621765	32509952	32512114	2159	2163	95.99	+	1	1
44212972	44215172	48572775	48574939	2201	2165	95.09	+	1	1
42691461	42693642	46925414	46927590	2182	2177	95.9	+	1	1
1107493	1109698	1165531	1167714	2206	2184	95.4	+	1	1
13538688	13540881	15212358	15214545	2194	2188	95.22	+	1	1
34432435	34434649	38533471	38535661	2215	2191	95.9	+	1	1
43162086	43164310	47370837	47373043	2225	2207	95.96	+	1	1
25197206	25199419	28621541	28623757	2214	2217	95.87	+	1	1
38876056	38878237	43243967	43246185	2182	2219	95.01	+	1	1
37376756	37378984	41652169	41654391	2229	2223	95.06	+	1	1
17181403	17183613	15646923	15649152	2211	2230	95.07	+	1	1
3428581	3430813	3765297	3767530	2233	2234	96.69	+	1	1
28280578	28282808	32134087	32136320	2231	2234	97.36	+	1	1
10419428	10421659	11232424	11234658	2232	2235	96.38	+	1	1
4496059	4498316	4754240	4756482	2258	2243	95.53	+	1	1
3719899	3722143	4092168	4094419	2245	2252	96.41	+	1	1
42678143	42680410	46914459	46916720	2268	2262	95.72	+	1	1
43526113	43528406	47900971	47903239	2294	2269	95.1	+	1	1
33090789	33093063	37088114	37090394	2275	2281	95.08	+	1	1
11290863	11293132	12510856	12513140	2270	2285	95.37	+	1	1
34424405	34426686	38524671	38526957	2282	2287	96.07	+	1	1
46315158	46317451	50867510	50869802	2294	2293	96.7	+	1	1
11390468	11392762	12628895	12631188	2295	2294	95.13	+	1	1
42358156	42360454	46570613	46572908	2299	2296	97.31	+	1	1
35032115	35034433	39155094	39157399	2319	2306	97.54	+	1	1
46211757	46214069	50720133	50722440	2313	2308	97.54	+	1	1
9618669	9620977	10611126	10613437	2309	2312	95.01	+	1	1
37384629	37386930	41635295	41637608	2302	2314	95.31	+	1	1
31960246	31962540	35845987	35848301	2295	2315	95.65	+	1	1
37642005	37644319	9204976	9207291	2315	2316	96.77	+	1	1
12461357	12463664	13868599	13870919	2308	2321	95.06	+	1	1
24895051	24897353	28209189	28211509	2303	2321	96.47	+	1	1
44883481	44885837	49246301	49248623	2357	2323	95.3	+	1	1
234178	236515	161004	163335	2338	2332	98.12	+	1	1
30531592	30533919	34490305	34492648	2328	2344	95.63	+	1	1
35561777	35564120	39735578	39737937	2344	2360	95.61	+	1	1
31342873	31345256	35254214	35256578	2384	2365	95.32	+	1	1
14216075	14218439	29811985	29814350	2365	2366	95.02	+	1	1
7176925	7179290	7727915	7730288	2366	2374	96.09	+	1	1
28979965	28982356	32847647	32850029	2392	2383	96.41	+	1	1
42362478	42364885	46575285	46577682	2408	2398	95.41	+	1	1
11558534	11560930	12839414	12841812	2397	2399	95.31	+	1	1
46224366	46226765	50735799	50738197	2400	2399	95.94	+	1	1
26046816	26049213	29428993	29431394	2398	2402	95.49	+	1	1
1194377	1196775	1325487	1327892	2399	2406	96.14	+	1	1
23539487	23541879	26860677	26863084	2393	2408	95.82	+	1	1
6396077	6398502	6815695	6818103	2426	2409	95.43	+	1	1
14054142	14056528	16037090	16039502	2387	2413	95.29	+	1	1
37376762	37379165	41666703	41669115	2404	2413	95.43	+	1	1
2904907	2907343	3123734	3126148	2437	2415	95.71	+	1	1
36466141	36468558	40717943	40720372	2418	2430	96.91	+	1	1
9740859	9743287	11244935	11247371	2429	2437	95.99	+	1	1
35312298	35314742	39424786	39427228	2445	2443	95.08	+	1	1
27530800	27533259	31322093	31324538	2460	2446	96.39	+	1	1
24720859	24723309	27960063	27962513	2451	2451	95.6	+	1	1
37697571	37700029	42048579	42051035	2459	2457	95.38	+	1	1
27962350	27964818	31799538	31802010	2469	2473	96.98	+	1	1
4585533	4588036	4867893	4870366	2504	2474	96.13	+	1	1
42317326	42319799	46533098	46535573	2474	2476	97.02	+	1	1
35908390	35910847	40102445	40104922	2458	2478	95.62	+	1	1
40222123	40224623	44375525	44378015	2501	2491	95.74	+	1	1
46991665	46994160	51790711	51793205	2496	2495	96.41	+	1	1
35182496	35185019	39322838	39325348	2524	2511	95.24	+	1	1
41942386	41944922	46134590	46137101	2537	2512	96.3	+	1	1
33765649	33768160	37823072	37825584	2512	2513	96.01	+	1	1
3197199	3199720	3508363	3510879	2522	2517	96.12	+	1	1
9299129	9301684	10040583	10043099	2556	2517	96.24	+	1	1
47262447	47265003	52126234	52128751	2557	2518	95.24	+	1	1
30293924	30296464	34265483	34268007	2541	2525	96.23	+	1	1
31561699	31564226	35459809	35462336	2528	2528	96.72	+	1	1
27859647	27862201	31691359	31693908	2555	2550	95.87	+	1	1
10650723	10653274	11688967	11691517	2552	2551	95.62	+	1	1
27130498	27133061	30836348	30838917	2564	2570	96.9	+	1	1
27465643	27468220	31256301	31258871	2578	2571	96.45	+	1	1
12425340	12427925	13792309	13794880	2586	2572	95.34	+	1	1
3225450	3228022	3521246	3523823	2573	2578	96.32	+	1	1
32924359	32926968	36907536	36910134	2610	2599	96.61	+	1	1
22218600	22221187	25467401	25470001	2588	2601	95.71	+	1	1
7056092	7058723	7581017	7583627	2632	2611	95.2	+	1	1
677418	680041	657132	659747	2624	2616	95.63	+	1	1
12421720	12424313	13786414	13789032	2594	2619	95.1	+	1	1
45447730	45450350	49846275	49848894	2621	2620	96.19	+	1	1
35987446	35990057	40177432	40180052	2612	2621	96.88	+	1	1
11550390	11553031	12812863	12815492	2642	2630	95.36	+	1	1
35123652	35126283	39250635	39253270	2632	2636	96.67	+	1	1
36502390	36505032	40746700	40749335	2643	2636	95.44	+	1	1
28431099	28433754	32276879	32279528	2656	2650	95.76	+	1	1
8054296	8056972	8735736	8738396	2677	2661	95.35	+	1	1
47559099	47561745	52518612	52521273	2647	2662	95.08	+	1	1
13603934	13606622	15465913	15468579	2689	2667	95.36	+	1	1
32548819	32551485	36506524	36509190	2667	2667	95.03	+	1	1
42655680	42658361	46888882	46891554	2682	2673	95.36	+	1	1
39316831	39319496	43840771	43843444	2666	2674	95.1	+	1	1
45153578	45156256	49548810	49551483	2679	2674	95.66	+	1	1
12200253	12202929	13507775	13510449	2677	2675	96.57	+	1	1
36853833	36856532	41079855	41082545	2700	2691	97.78	+	1	1
26891309	26893993	30495711	30498408	2685	2698	95.56	+	1	1
38328583	38331288	42714412	42717109	2706	2698	95.6	+	1	1
35357596	35360255	39502989	39505690	2660	2702	95.3	+	1	1
1509554	1512245	1680308	1683010	2692	2703	96.67	+	1	1
10381426	10384145	11212940	11215650	2720	2711	95.82	+	1	1
36450180	36452896	40678338	40681058	2717	2721	97.5	+	1	1
31994920	31997662	35911009	35913740	2743	2732	96.73	+	1	1
46012777	46015509	50568175	50570907	2733	2733	95.59	+	1	1
35023583	35026305	39146752	39149485	2723	2734	95.09	+	1	1
29104738	29107477	32972273	32975010	2740	2738	95.69	+	1	1
10864627	10867371	12014598	12017370	2745	2773	95.51	+	1	1
45633044	45635855	50097649	50100423	2812	2775	96.2	+	1	1
32457656	32460426	36425210	36427986	2771	2777	95.56	+	1	1
25372941	25375711	28747142	28749921	2771	2780	95.89	+	1	1
46812453	46815207	51472085	51474865	2755	2781	95.22	+	1	1
3347386	3350187	3684562	3687358	2802	2797	96.9	+	1	1
46826740	46829546	51486642	51489441	2807	2800	96.34	+	1	1
191883	194672	116712	119513	2790	2802	95.46	+	1	1
32378682	32381494	36341026	36343836	2813	2811	97.94	+	1	1
26156396	26159182	29525350	29528167	2787	2818	95.61	+	1	1
33537052	33539902	37543939	37546759	2851	2821	95.17	+	1	1
8681856	8684686	9411027	9413855	2831	2829	95.13	+	1	1
14806101	14808905	15440560	15443390	2805	2831	96.02	+	1	1
46624101	46626939	51136075	51138905	2839	2831	95.88	+	1	1
38358050	38360892	42743391	42746222	2843	2832	96.67	+	1	1
47776483	47779354	52734817	52737694	2872	2878	95.25	+	1	1
8546413	8549238	9230751	9233631	2826	2881	95.42	+	1	1
28961416	28964312	32843567	32846453	2897	2887	95.02	+	1	1
32130957	32133868	36035516	36038403	2912	2888	96.03	+	1	1
30261769	30264639	34255214	34258106	2871	2893	96.72	+	1	1
26333859	26336742	29797797	29800690	2884	2894	96.93	+	1	1
45678897	45681776	50155115	50158014	2880	2900	96.83	+	1	1
5311093	5313984	5628898	5631801	2892	2904	95.62	+	1	1
4901556	4904412	5128970	5131878	2857	2909	95.24	+	1	1
9964053	9966969	10817343	10820261	2917	2919	95.94	+	1	1
32341846	32344757	36302358	36305294	2912	2937	95.99	+	1	1
1330357	1333281	1454670	1457611	2925	2942	95.87	+	1	1
5925500	5928434	6241481	6244426	2935	2946	95.61	+	1	1
32228824	32231789	36177073	36180028	2966	2956	96.47	+	1	1
45747575	45750538	50279546	50282509	2964	2964	96.74	+	1	1
34748994	34751949	38876272	38879250	2956	2979	95.84	+	1	1
2035666	2038652	2264780	2267771	2987	2992	95.68	+	1	1
47773639	47776614	52731748	52734746	2976	2999	95.84	+	1	1
8607640	8610640	9297642	9300646	3001	3005	95.82	+	1	1
44338000	44341025	48730709	48733713	3026	3005	95.29	+	1	1
43248170	43251207	47468435	47471453	3038	3019	96.16	+	1	1
5495303	5498317	5775783	5778810	3015	3028	95.2	+	1	1
6951163	6954176	7501404	7504435	3014	3032	95.24	+	1	1
8291650	8294666	8986360	8989405	3017	3046	95.47	+	1	1
27797456	27800503	31606067	31609113	3048	3047	97.32	+	1	1
30213803	30216819	34181570	34184619	3017	3050	95.01	+	1	1
12706780	12709872	14270829	14273900	3093	3072	95.81	+	1	1
43882059	43885137	48274635	48277722	3079	3088	95.62	+	1	1
42968460	42971560	47150291	47153386	3101	3096	95.36	+	1	1
44967477	44970589	49390348	49393457	3113	3110	95.98	+	1	1
36443061	36446170	40673900	40677022	3110	3123	97.15	+	1	1
45903550	45906720	50442174	50445296	3171	3123	95.07	+	1	1
5017367	5020512	5242877	5246003	3146	3127	95.75	+	1	1
47326132	47329246	52221552	52224679	3115	3128	95.73	+	1	1
37300284	37303447	41588062	41591197	3164	3136	95.74	+	1	1
10991932	10995091	12187119	12190272	3160	3154	96.07	+	1	1
32125672	32128846	36029183	36032352	3175	3170	95.92	+	1	1
43481151	43484373	47855873	47859059	3223	3187	95.72	+	1	1
44883847	44887016	49267615	49270818	3170	3204	95.67	+	1	1
6984268	6987463	7520678	7523889	3196	3212	96.31	+	1	1
33616709	33619933	37657274	37660490	3225	3217	96.81	+	1	1
307857	311099	236617	239835	3243	3219	96.08	+	1	1
4967264	4970475	5189074	5192299	3212	3226	96.66	+	1	1
34342584	34345832	38427356	38430596	3249	3241	96.46	+	1	1
1899309	1902561	2020775	2024017	3253	3243	97.27	+	1	1
30042868	30046151	34021261	34024508	3284	3248	95.09	+	1	1
38925584	38928854	43289100	43292355	3271	3256	96.35	+	1	1
8264175	8267426	8942131	8945389	3252	3259	95.14	+	1	1
30528190	30531435	34486609	34489884	3246	3276	95.82	+	1	1
29239129	29242381	33128576	33131859	3253	3284	95.95	+	1	1
22750510	22753779	25986850	25990139	3270	3290	95.28	+	1	1
7522556	7525844	8157281	8160581	3289	3301	95.5	+	1	1
22503690	22506953	25817941	25821245	3264	3305	95.36	+	1	1
35323062	35326377	39438799	39442106	3316	3308	96.27	+	1	1
47322778	47326131	52218012	52221333	3354	3322	95.19	+	1	1
41018837	41022141	45259415	45262740	3305	3326	95.52	+	1	1
44726319	44729638	49117780	49121113	3320	3334	96.59	+	1	1
1598252	1601617	1771297	1774631	3366	3335	95.02	+	1	1
38507968	38511335	42886822	42890170	3368	3349	96.19	+	1	1
12859607	12862987	14467562	14470916	3381	3355	95.67	+	1	1
44497027	44500383	48922700	48926054	3357	3355	96.27	+	1	1
47410538	47413981	52307885	52311254	3444	3370	95.02	+	1	1
33243760	33247112	37224656	37228033	3353	3378	96.22	+	1	1
33928552	33931970	37971442	37974835	3419	3394	95.09	+	1	1
6217266	6220684	4781872	4785284	3419	3413	95.15	+	1	1
24806975	24810399	28117070	28120498	3425	3429	95.05	+	1	1
37700543	37703976	42051028	42054463	3434	3436	95.91	+	1	1
33159123	33162606	37141121	37144563	3484	3443	95.8	+	1	1
2917130	2920614	3150660	3154111	3485	3452	95.69	+	1	1
42046172	42049638	46223235	46226705	3467	3471	95.98	+	1	1
28591824	28595312	32468421	32471907	3489	3487	95.28	+	1	1
44194982	44198456	48552641	48556142	3475	3502	95.11	+	1	1
41094951	41098452	45348198	45351711	3502	3514	95.06	+	1	1
32803307	32806824	36756653	36760170	3518	3518	96.31	+	1	1
37624573	37628088	41979679	41983205	3516	3527	95.13	+	1	1
31316324	31319835	35209520	35213056	3512	3537	95.92	+	1	1
9002153	9005709	9734948	9738489	3557	3542	96.13	+	1	1
3516934	3520559	3893523	3897067	3626	3545	95.29	+	1	1
6132541	6136096	6451755	6455306	3556	3552	98.17	+	1	1
29335615	29339167	33260570	33264123	3553	3554	96.23	+	1	1
12745043	12748568	14314080	14317634	3526	3555	95.09	+	1	1
25303011	25306539	28676303	28679861	3529	3559	96.14	+	1	1
10762628	10766193	10714382	10717941	3566	3560	95.62	+	1	1
11423014	11426598	12675185	12678754	3585	3570	95.2	+	1	1
22380836	22384408	25642133	25645707	3573	3575	96.01	+	1	1
46913866	46917437	51705035	51708610	3572	3576	95.26	+	1	1
24793102	24796676	28105335	28108914	3575	3580	95.35	+	1	1
39211025	39214654	43703884	43707466	3630	3583	95.37	+	1	1
33335729	33339300	37356665	37360250	3572	3586	95.42	+	1	1
40230824	40234426	44432797	44436411	3603	3615	95.81	+	1	1
41898429	41902031	46099566	46103184	3603	3619	95.89	+	1	1
22309890	22313495	25555887	25559518	3606	3632	95.76	+	1	1
44907594	44911240	49281414	49285058	3647	3645	95.15	+	1	1
28569770	28573434	32450045	32453692	3665	3648	96.31	+	1	1
751111	754779	746891	750546	3669	3656	96	+	1	1
1610962	1614619	1781553	1785216	3658	3664	95.78	+	1	1
38887070	38890754	43252403	43256066	3685	3664	95.76	+	1	1
37169363	37173076	41415060	41418741	3714	3682	95.65	+	1	1
13096551	13100251	14544569	14548253	3701	3685	95.49	+	1	1
46570970	46574631	51098339	51102034	3662	3696	95.79	+	1	1
14478198	14481911	16560358	16564055	3714	3698	96.35	+	1	1
35384728	35388407	39516405	39520102	3680	3698	96.51	+	1	1
46041044	46044727	50588873	50592582	3684	3710	95.67	+	1	1
33715817	33719520	37769932	37773642	3704	3711	96.14	+	1	1
33039629	33043337	37008178	37011889	3709	3712	95.93	+	1	1
38452398	38456145	42830631	42834347	3748	3717	95.07	+	1	1
2802203	2805930	3025559	3029281	3728	3723	95.17	+	1	1
1465837	1469553	1618135	1621859	3717	3725	96.99	+	1	1
9212626	9216341	9949126	9952854	3716	3729	96.44	+	1	1
43553077	43556835	47925629	47929395	3759	3767	95.83	+	1	1
26915911	26919742	30532051	30535820	3832	3770	95.19	+	1	1
7551388	7555131	8197308	8201086	3744	3779	95.73	+	1	1
47309565	47313333	52204189	52207972	3769	3784	95.39	+	1	1
10580630	10584382	11616134	11619918	3753	3785	95.91	+	1	1
31564225	31567996	35461934	35465720	3772	3787	95.71	+	1	1
29433293	29437113	33381625	33385420	3821	3796	95.53	+	1	1
35337432	35341259	39456682	39460496	3828	3815	96.14	+	1	1
32643414	32647238	36606730	36610563	3825	3834	96.67	+	1	1
36946930	36950772	41183488	41187324	3843	3837	96.14	+	1	1
27957709	27961518	31795253	31799094	3810	3842	95.54	+	1	1
28099687	28103511	31929021	31932873	3825	3853	96.13	+	1	1
35333413	35337260	39452832	39456685	3848	3854	95.06	+	1	1
23729989	23733819	27186987	27190841	3831	3855	95.57	+	1	1
353699	357570	307999	311868	3872	3870	96.13	+	1	1
28812806	28816664	32708244	32712126	3859	3883	96.12	+	1	1
24810611	24814510	28120490	28124375	3900	3886	96.5	+	1	1
34094668	34098547	38180217	38184102	3880	3886	96.46	+	1	1
35815872	35819798	40005632	40009523	3927	3892	95.4	+	1	1
27930222	27934133	31759258	31763165	3912	3908	95.53	+	1	1
46597920	46601817	51126254	51130163	3898	3910	96.2	+	1	1
40797015	40801007	45025755	45029668	3993	3914	95.73	+	1	1
8497023	8500953	9156342	9160263	3931	3922	95.22	+	1	1
32851888	32855806	36818780	36822708	3919	3929	96.85	+	1	1
10995092	10999023	12190515	12194444	3932	3930	95.46	+	1	1
33123753	33127721	37111092	37115023	3969	3932	95.5	+	1	1
24733657	24737581	28010197	28014141	3925	3945	95.18	+	1	1
23633079	23637047	27018172	27022124	3969	3953	96.25	+	1	1
32885619	32889581	36855681	36859642	3963	3962	95.06	+	1	1
45054485	45058449	49449217	49453195	3965	3979	95.45	+	1	1
42758047	42762064	46995455	46999435	4018	3981	95.13	+	1	1
1955032	1959049	2071541	2075522	4018	3982	96.01	+	1	1
47212333	47216313	52060308	52064290	3981	3983	95.96	+	1	1
4716341	4720322	4975071	4979063	3982	3993	95.73	+	1	1
26026101	26030125	29408955	29412966	4025	4012	95.77	+	1	1
27280394	27284358	31068918	31072929	3965	4012	95.57	+	1	1
35557736	35561777	39731446	39735461	4042	4016	95.68	+	1	1
28600172	28604195	32476533	32480549	4024	4017	95.59	+	1	1
28737061	28741063	32646164	32650197	4003	4034	96.78	+	1	1
22824756	22828778	26177126	26181160	4023	4035	95.76	+	1	1
9270431	9274517	10013000	10017070	4087	4071	96.8	+	1	1
30584049	30588131	34532321	34536393	4083	4073	97.11	+	1	1
31648310	31652435	35552428	35556520	4126	4093	96.35	+	1	1
35337069	35341170	39483029	39487121	4102	4093	95.59	+	1	1
46759339	46763445	51364488	51368597	4107	4110	96.19	+	1	1
47397657	47401779	52294556	52298692	4123	4137	95.52	+	1	1
5570430	5574573	5836473	5840616	4144	4144	95.58	+	1	1
43079904	43084043	47274762	47278913	4140	4152	95.41	+	1	1
3520820	3524976	3897096	3901254	4157	4159	95.32	+	1	1
9913808	9917993	10696160	10700320	4186	4161	95.11	+	1	1
32366278	32370469	36326074	36330242	4192	4169	95.32	+	1	1
33426046	33430217	37430408	37434577	4172	4170	97.44	+	1	1
40800908	40805081	45029714	45033890	4174	4177	95.47	+	1	1
35342485	35346680	39488548	39492727	4196	4180	96.34	+	1	1
36861878	36866132	41086612	41090818	4255	4207	95.45	+	1	1
45074888	45079061	49472555	49476762	4174	4208	95.7	+	1	1
42506341	42510629	46753487	46757701	4289	4215	95.12	+	1	1
36092431	36096633	40286723	40290943	4203	4221	95.71	+	1	1
34903104	34907347	39039910	39044131	4244	4222	96.33	+	1	1
35143265	35147529	39280970	39285218	4265	4249	95.88	+	1	1
40452554	40456826	44663243	44667491	4273	4249	95.78	+	1	1
25983190	25987452	29363052	29367311	4263	4260	96.15	+	1	1
46641326	46645574	51152142	51156420	4249	4279	95.68	+	1	1
27468333	27472609	31259169	31263457	4277	4289	96.61	+	1	1
38663677	38667939	43031757	43036047	4263	4291	95.93	+	1	1
3252333	3256628	3554743	3559037	4296	4295	97.08	+	1	1
35061813	35066134	39186385	39190691	4322	4307	96.09	+	1	1
8409168	8413473	9029064	9033389	4306	4326	95.34	+	1	1
28775546	28779907	32671043	32675376	4362	4334	96.16	+	1	1
43874266	43878652	48270282	48274640	4387	4359	96.14	+	1	1
10762616	10766978	11881511	11885872	4363	4362	96.17	+	1	1
47483431	47487799	52444720	52449087	4369	4368	95.1	+	1	1
29398135	29402543	33320845	33325244	4409	4400	95.35	+	1	1
45186338	45190720	49582164	49586563	4383	4400	96.58	+	1	1
8333809	8338240	9006993	9011396	4432	4404	95.4	+	1	1
179429	183806	103545	107950	4378	4406	95.15	+	1	1
27190815	27195314	30959598	30964018	4500	4421	95.34	+	1	1
35452884	35457333	39617071	39621531	4450	4461	95.94	+	1	1
9282583	9287016	10024927	10029388	4434	4462	96.73	+	1	1
33511320	33515805	37517511	37521981	4486	4471	96.38	+	1	1
28275559	28280101	32128905	32133417	4543	4513	95.9	+	1	1
36787994	36792508	41034860	41039393	4515	4534	95.86	+	1	1
28563568	28568075	32444572	32449107	4508	4536	95.55	+	1	1
22997487	23002013	26392558	26397098	4527	4541	95.51	+	1	1
32153636	32158208	36089592	36094133	4573	4542	95.65	+	1	1
29073505	29078065	32933744	32938286	4561	4543	95.57	+	1	1
40503057	40507624	44712207	44716752	4568	4546	95.07	+	1	1
430581	435155	399289	403837	4575	4549	95.17	+	1	1
32361586	32366188	36321505	36326074	4603	4570	95.42	+	1	1
33731769	33736322	37786539	37791113	4554	4575	95.75	+	1	1
43366287	43370918	47642809	47647387	4632	4579	95.48	+	1	1
29881026	29885603	33850252	33854844	4578	4593	96.04	+	1	1
26908076	26912676	30520299	30524906	4601	4608	96.33	+	1	1
33282829	33287462	37258289	37262916	4634	4628	96.6	+	1	1
35383774	35388407	39524298	39528947	4634	4650	95.65	+	1	1
3466095	3470727	3800996	3805654	4633	4659	96.23	+	1	1
8933463	8938097	9692460	9697118	4635	4659	95.28	+	1	1
34048496	34053180	38131348	38136006	4685	4659	95.7	+	1	1
34363247	34367861	38448385	38453063	4615	4679	96.05	+	1	1
40660020	40664729	44895617	44900317	4710	4701	95.93	+	1	1
33736496	33741177	37791104	37795805	4682	4702	95.8	+	1	1
40713918	40718620	44935868	44940577	4703	4710	96.09	+	1	1
8754768	8759473	9494498	9499210	4706	4713	96.45	+	1	1
36973044	36977776	41207759	41212490	4733	4732	95.44	+	1	1
32134943	32139682	36038816	36043549	4740	4734	96.24	+	1	1
35724837	35729591	39902617	39907355	4755	4739	95.76	+	1	1
34230192	34234940	38310473	38315221	4749	4749	96.16	+	1	1
37854127	37858884	42178614	42183362	4758	4749	95.92	+	1	1
45525275	45530100	49958811	49963585	4826	4775	95.08	+	1	1
30373451	30378222	34350069	34354850	4772	4782	95.06	+	1	1
28715745	28720555	32617603	32622408	4811	4806	95.96	+	1	1
31600876	31605675	35510592	35515397	4800	4806	95.65	+	1	1
31899128	31903897	35787601	35792407	4770	4807	96.65	+	1	1
42752510	42757301	46990650	46995457	4792	4808	96.15	+	1	1
40166951	40171756	44323395	44328228	4806	4834	96.06	+	1	1
22313607	22318408	25559518	25564354	4802	4837	95.43	+	1	1
8508284	8513189	9166433	9171291	4906	4859	95.98	+	1	1
8818982	8823822	9572280	9577140	4841	4861	95.05	+	1	1
40615697	40620585	44851418	44856288	4889	4871	95.72	+	1	1
25392861	25397693	28775955	28780833	4833	4879	96.01	+	1	1
33792740	33797668	37847067	37851948	4929	4882	95.26	+	1	1
33434943	33439846	37439116	37444016	4904	4901	95.65	+	1	1
29262764	29267665	33139559	33144466	4902	4908	95.45	+	1	1
8419649	8424567	9063540	9068458	4919	4919	95.88	+	1	1
27525892	27530790	31316661	31321583	4899	4923	95.03	+	1	1
29128339	29133248	32993157	32998097	4910	4941	95.94	+	1	1
35342037	35347015	39461244	39466184	4979	4941	95.71	+	1	1
8541428	8546343	9225641	9230582	4916	4942	95.38	+	1	1
1680363	1685315	1835748	1840713	4953	4966	95.03	+	1	1
14011507	14016498	16009935	16014904	4992	4970	95.13	+	1	1
11959081	11964070	13173802	13178774	4990	4973	95.15	+	1	1
11538515	11543496	12791133	12796109	4982	4977	96.28	+	1	1
32552698	32557692	36510701	36515679	4995	4979	95.8	+	1	1
32996017	33001004	36964241	36969227	4988	4987	96.39	+	1	1
4564835	4569802	4845901	4850890	4968	4990	95.59	+	1	1
37031949	37036957	41271865	41276865	5009	5001	95.46	+	1	1
36727422	36732414	40947824	40952829	4993	5006	95.4	+	1	1
45357641	45362667	49752524	49757534	5027	5011	96.62	+	1	1
9607659	9612658	10597934	10602946	5000	5013	95.24	+	1	1
41536234	41541257	45769493	45774516	5024	5024	95.78	+	1	1
7777195	7782221	8354853	8359880	5027	5028	96.29	+	1	1
32344757	32349783	36305384	36310434	5027	5051	95.58	+	1	1
22480230	22485281	25776241	25781309	5052	5069	96.48	+	1	1
1329425	1334462	1480808	1485891	5038	5084	95.22	+	1	1
802597	807699	788704	793788	5103	5085	95.59	+	1	1
27225636	27230737	31012791	31017875	5102	5085	96.29	+	1	1
47081589	47086681	51893714	51898806	5093	5093	95.92	+	1	1
28705908	28711050	32610608	32615708	5143	5101	95.29	+	1	1
46578980	46584091	51106146	51111250	5112	5105	95.4	+	1	1
4306978	4312090	4580575	4585687	5113	5113	95.95	+	1	1
12771412	12776570	14346194	14351306	5159	5113	96.75	+	1	1
28208700	28213879	32034063	32039192	5180	5130	95.7	+	1	1
43243051	43248171	47463194	47468335	5121	5142	95.88	+	1	1
347500	352632	302279	307426	5133	5148	96	+	1	1
43278185	43283341	47547269	47552420	5157	5152	96	+	1	1
30112554	30117731	34078404	34083569	5178	5166	95.48	+	1	1
36635072	36640260	40860261	40865431	5189	5171	96.13	+	1	1
883117	888273	892097	897269	5157	5173	95.82	+	1	1
33941429	33946680	38000315	38005490	5252	5176	95.07	+	1	1
2438373	2443595	2636222	2641406	5223	5185	95.98	+	1	1
2588328	2593516	2840764	2845951	5189	5188	95.49	+	1	1
35196800	35201957	39335570	39340758	5158	5189	95.32	+	1	1
491588	496762	447861	453052	5175	5192	95.71	+	1	1
18399737	18404926	18517718	18522910	5190	5193	95.24	+	1	1
30085247	30090482	34050843	34056070	5236	5228	96.23	+	1	1
8151557	8156825	8848189	8853475	5269	5287	95.44	+	1	1
34234938	34240238	38315783	38321076	5301	5294	95.85	+	1	1
16054564	16059926	18125637	18130951	5363	5315	95.54	+	1	1
22474348	22479627	25768198	25773512	5280	5315	95.85	+	1	1
28439693	28445059	32286031	32291354	5367	5324	95.05	+	1	1
38902123	38907448	43265786	43271116	5326	5331	96.92	+	1	1
24041846	24047169	27507246	27512580	5324	5335	96.36	+	1	1
41665652	41670973	45872674	45878008	5322	5335	95.42	+	1	1
27671152	27676459	31450228	31455587	5308	5360	95.48	+	1	1
33458924	33464296	6925968	6931344	5373	5377	96.68	+	1	1
34966282	34971677	39097995	39103392	5396	5398	96.41	+	1	1
38992353	38997717	43378182	43383580	5365	5399	96.27	+	1	1
38690474	38695834	43062621	43068035	5361	5415	95.17	+	1	1
41344427	41349819	45553588	45559008	5393	5421	95.91	+	1	1
38860264	38865671	43227958	43233399	5408	5442	95.62	+	1	1
154664	160040	83066	88510	5377	5445	95.07	+	1	1
38806791	38812219	43215163	43220609	5429	5447	95.07	+	1	1
424299	429801	392981	398437	5503	5457	95.11	+	1	1
11691783	11697289	12993669	12999136	5507	5468	95.2	+	1	1
32899858	32905362	36869087	36874571	5505	5485	95.88	+	1	1
31569057	31574559	35465772	35471260	5503	5489	95.33	+	1	1
47680716	47686272	52646725	52652214	5557	5490	95.53	+	1	1
47039671	47045117	51839865	51845363	5447	5499	95.72	+	1	1
42510747	42516264	46757948	46763450	5518	5503	95.87	+	1	1
25448271	25453742	28818213	28823724	5472	5512	95.87	+	1	1
5586793	5592281	5861028	5866556	5489	5529	95.25	+	1	1
31574818	31580370	35476249	35481780	5553	5532	96.11	+	1	1
32941617	32947148	36920632	36926164	5532	5533	95.77	+	1	1
32892981	32898498	36862872	36868425	5518	5554	95.93	+	1	1
33840496	33846052	37893942	37899495	5557	5554	95.03	+	1	1
31322903	31328491	35215352	35220924	5589	5573	95.54	+	1	1
31322903	31328491	35225842	35231417	5589	5576	95.47	+	1	1
36734062	36739694	40953027	40958631	5633	5605	95.29	+	1	1
3228133	3233747	3523845	3529492	5615	5648	96.35	+	1	1
8163126	8168841	8861196	8866843	5716	5648	95.09	+	1	1
23936229	23941829	27442758	27448408	5601	5651	95.3	+	1	1
47276443	47282092	52141417	52147069	5650	5653	96.16	+	1	1
38070802	38076481	42426682	42432348	5680	5667	96.01	+	1	1
31588524	31594212	35491749	35497420	5689	5672	95.95	+	1	1
40259821	40265424	44462142	44467833	5604	5692	95.2	+	1	1
24889297	24894993	28202968	28208670	5697	5703	95.07	+	1	1
4836250	4841999	5067833	5073544	5750	5712	95.43	+	1	1
31533261	31538964	35431063	35436776	5704	5714	95.67	+	1	1
25442460	25448170	28812467	28818206	5711	5740	95.72	+	1	1
26651902	26657627	30143054	30148796	5726	5743	95.37	+	1	1
28731231	28737073	32634894	32640641	5843	5748	95.41	+	1	1
8987258	8993055	9727179	9732928	5798	5750	95.67	+	1	1
28621796	28627562	32512243	32517995	5767	5753	95.3	+	1	1
33115787	33121517	37103605	37109370	5731	5766	95.28	+	1	1
33709958	33715722	37763904	37769677	5765	5774	95.82	+	1	1
15209197	15215050	17257615	17263390	5854	5776	95.2	+	1	1
33458924	33464780	37466936	37472729	5857	5794	95.83	+	1	1
35654589	35660369	39828800	39834602	5781	5803	95.17	+	1	1
34513607	34519466	38606866	38612688	5860	5823	95.1	+	1	1
42542328	42548206	46790845	46796718	5879	5874	95.12	+	1	1
26563612	26569498	29987712	29993602	5887	5891	96.25	+	1	1
25056360	25062258	28361067	28366958	5899	5892	95.06	+	1	1
44341562	44347536	48733845	48739750	5975	5906	95.35	+	1	1
10374127	10380019	11206132	11212054	5893	5923	95.97	+	1	1
43807570	43813475	48191604	48197535	5906	5932	95.29	+	1	1
46503446	46509412	51053458	51059414	5967	5957	95.19	+	1	1
9275661	9281614	10017527	10023490	5954	5964	96.55	+	1	1
37264134	37270162	41547824	41553801	6029	5978	95.79	+	1	1
46712150	46718182	51294960	51300969	6033	6010	95.26	+	1	1
4028265	4034267	4349170	4355187	6003	6018	95.05	+	1	1
12825268	12831275	14428666	14434694	6008	6029	95.02	+	1	1
28542734	28548737	32425177	32431206	6004	6030	95.98	+	1	1
37724117	37730120	42074088	42080131	6004	6044	96.17	+	1	1
29673017	29679178	33633996	33640107	6162	6112	96.32	+	1	1
46189646	46195758	50692615	50698731	6113	6117	96.12	+	1	1
26498563	26504765	29915699	29921840	6203	6142	95.45	+	1	1
8549236	8555330	9233770	9239918	6095	6149	95.18	+	1	1
28758880	28765041	32658387	32664545	6162	6159	96.7	+	1	1
38869880	38876054	43237677	43243839	6175	6163	96.84	+	1	1
3189229	3195453	3499857	3506070	6225	6214	96.52	+	1	1
38088034	38094182	42444006	42450222	6149	6217	95.2	+	1	1
47344215	47350443	52243018	52249262	6229	6245	95.29	+	1	1
26659785	26666074	30178814	30185072	6290	6259	95.81	+	1	1
35820519	35826781	40009521	40015790	6263	6270	95.32	+	1	1
41787903	41794166	45989927	45996202	6264	6276	95.44	+	1	1
1589920	1596201	1764051	1770327	6282	6277	96.03	+	1	1
3337566	3343880	3674301	3680581	6315	6281	95.87	+	1	1
47642706	47648997	52615475	52621756	6292	6282	95	+	1	1
2848343	2854593	3063177	3069466	6251	6290	96	+	1	1
2237576	2243910	2449024	2455318	6335	6295	96.29	+	1	1
25724095	25730496	29057368	29063703	6402	6336	95.12	+	1	1
1031426	1037822	1096011	1102352	6397	6342	95.46	+	1	1
31043062	31049423	35033663	35040022	6362	6360	96.21	+	1	1
6502362	6508766	7012969	7019344	6405	6376	95.56	+	1	1
24691374	24697883	27927503	27933904	6510	6402	95.23	+	1	1
26613588	26619989	30068387	30074794	6402	6408	95.33	+	1	1
31093189	31099632	35086844	35093295	6444	6452	95.22	+	1	1
47767111	47773647	52725013	52731504	6537	6492	95.7	+	1	1
36327762	36334251	40575558	40582065	6490	6508	95.86	+	1	1
30768963	30775535	34720885	34727413	6573	6529	96.66	+	1	1
34804907	34811455	38923232	38929764	6549	6533	96.12	+	1	1
14407421	14413888	16477330	16483871	6468	6542	96.17	+	1	1
10812590	10819245	11970383	11976960	6656	6578	95.08	+	1	1
44644382	44650985	49032653	49039253	6604	6601	95.4	+	1	1
36955645	36962190	41187320	41193926	6546	6607	95.54	+	1	1
27232579	27239222	31017911	31024548	6644	6638	95.33	+	1	1
23678556	23685259	27091928	27098574	6704	6647	95.19	+	1	1
4484200	4490841	4742635	4749284	6642	6650	95.74	+	1	1
37552404	37559000	41915809	41922467	6597	6659	95.87	+	1	1
5362798	5369444	5686096	5692788	6647	6693	95.2	+	1	1
5401104	5407828	5727385	5734101	6725	6717	95.19	+	1	1
35394586	35401371	39543382	39550151	6786	6770	95.66	+	1	1
29771701	29778469	33724459	33731239	6769	6781	96.41	+	1	1
28358368	28365121	32195257	32202040	6754	6784	95.81	+	1	1
24739135	24745979	28015678	28022496	6845	6819	95.98	+	1	1
30398346	30405101	34374942	34381765	6756	6824	95.05	+	1	1
22588119	22594922	25855900	25862726	6804	6827	95.13	+	1	1
25756202	25763064	29105054	29111884	6863	6831	95.51	+	1	1
224769	231625	152430	159273	6857	6844	95.38	+	1	1
29391216	29397967	33314006	33320849	6752	6844	95.21	+	1	1
37406230	37413066	41714789	41721640	6837	6852	95.91	+	1	1
25595160	25602017	28940859	28947715	6858	6857	95.01	+	1	1
10890793	10897669	12042793	12049705	6877	6913	95.23	+	1	1
46805252	46812157	51465113	51472032	6906	6920	95.95	+	1	1
30965899	30972804	34960346	34967281	6906	6936	95.82	+	1	1
23322859	23329858	26633615	26640613	7000	6999	96.48	+	1	1
36198776	36205806	40406295	40413301	7031	7007	95.97	+	1	1
37844772	37851826	42168742	42175847	7055	7106	95.69	+	1	1
28667734	28674819	32556799	32563979	7086	7181	96.08	+	1	1
11530475	11537647	12782713	12789910	7173	7198	96.06	+	1	1
39211025	39218268	43715463	43722682	7244	7220	95.94	+	1	1
45065661	45072881	49460949	49468178	7221	7230	96.47	+	1	1
11250911	11258156	12462912	12470163	7246	7252	96.17	+	1	1
30659455	30666797	34622648	34629944	7343	7297	95.07	+	1	1
5602378	5609714	5869278	5876579	7337	7302	95.21	+	1	1
8811352	8818720	9564635	9571978	7369	7344	96.11	+	1	1
40122683	40130074	44270169	44277567	7392	7399	95.21	+	1	1
45169000	45176386	49564938	49572355	7387	7418	95.05	+	1	1
38892555	38900030	43256356	43263818	7476	7463	96.33	+	1	1
30761400	30768967	34713005	34720541	7568	7537	95.78	+	1	1
37312185	37319730	41599446	41606986	7546	7541	95.4	+	1	1
24946225	24953814	28262772	28270322	7590	7551	95.19	+	1	1
38320570	38328174	42706843	42714412	7605	7570	95.3	+	1	1
29242381	29250048	33131966	33139571	7668	7606	95.4	+	1	1
24765431	24773071	28057967	28065592	7641	7626	95.27	+	1	1
1484069	1491749	1636209	1643861	7681	7653	95.09	+	1	1
5631936	5639575	5914751	5922412	7640	7662	95.26	+	1	1
46816518	46824153	51475993	51483698	7636	7706	95.53	+	1	1
208570	216332	138893	146639	7763	7747	95.37	+	1	1
42801701	42809505	47038846	47046625	7805	7780	95.55	+	1	1
42494257	42501996	46744976	46752762	7740	7787	95.07	+	1	1
15662220	15670014	17800756	17808544	7795	7789	95.41	+	1	1
12608758	12616610	14040529	14048355	7853	7827	96.03	+	1	1
40043644	40051422	44196795	44204641	7779	7847	95.27	+	1	1
39219994	39227889	43726448	43734316	7896	7869	95.82	+	1	1
30835502	30843429	34809323	34817260	7928	7938	96.54	+	1	1
6415836	6423791	6835731	6843715	7956	7985	95.42	+	1	1
47601888	47609840	52567887	52575901	7953	8015	95.39	+	1	1
36488882	36496964	40734202	40742252	8083	8051	95.01	+	1	1
23596081	23604148	26973783	26981846	8068	8064	96.29	+	1	1
2941120	2949253	3178027	3186095	8134	8069	95.02	+	1	1
33367161	33375327	37384616	37392749	8167	8134	96.63	+	1	1
14352909	14361035	16422777	16430919	8127	8143	95.42	+	1	1
25990473	25998593	29367813	29375963	8121	8151	96.14	+	1	1
35304011	35312306	39415711	39423967	8296	8257	95.67	+	1	1
8746374	8754669	9485671	9493932	8296	8262	95.64	+	1	1
36538749	36547118	40782579	40790867	8370	8289	96.07	+	1	1
39286902	39295288	43810162	43818450	8387	8289	95.36	+	1	1
10719034	10727439	11807820	11816156	8406	8337	95.92	+	1	1
40756608	40764944	44981308	44989644	8337	8337	95.29	+	1	1
24831162	24839509	28152182	28160545	8348	8364	95.1	+	1	1
3723457	3731876	4095355	4103742	8420	8388	95.52	+	1	1
32158570	32166965	36094962	36103390	8396	8429	96.04	+	1	1
27376204	27384619	31155082	31163525	8416	8444	95.36	+	1	1
42376267	42384767	46586866	46595381	8501	8516	95.89	+	1	1
26486630	26495226	29893637	29902212	8597	8576	95.05	+	1	1
41847463	41856025	46051947	46060530	8563	8584	95.1	+	1	1
8895843	8904425	9655201	9663785	8583	8585	95.63	+	1	1
39230555	39239189	43738181	43746801	8635	8621	96.19	+	1	1
35468729	35477468	39634092	39642838	8740	8747	95.56	+	1	1
2474015	2482820	2666058	2674838	8806	8781	95.99	+	1	1
41641184	41649997	45848795	45857623	8814	8829	95.48	+	1	1
38258896	38267784	42634669	42643498	8889	8830	96.21	+	1	1
32030951	32039776	35946213	35955058	8826	8846	96.03	+	1	1
37974922	37983759	42326560	42335418	8838	8859	95.85	+	1	1
8577505	8586442	9257510	9266420	8938	8911	95.63	+	1	1
28121358	28130423	31950506	31959421	9066	8916	95.33	+	1	1
45737032	45745959	50269202	50278128	8928	8927	95.68	+	1	1
27560427	27569392	31354420	31363388	8966	8969	95.68	+	1	1
35540808	35549792	39711799	39720776	8985	8978	95.88	+	1	1
8797813	8806799	9550672	9559703	8987	9032	95.66	+	1	1
30902298	30911445	34912665	34921711	9148	9047	95.12	+	1	1
33639899	33648998	37683554	37692638	9100	9085	95.26	+	1	1
40266183	40275320	44468944	44478072	9138	9129	96.15	+	1	1
25318145	25327341	28692773	28701911	9197	9139	95.25	+	1	1
34321708	34330959	38407167	38416367	9252	9201	96.07	+	1	1
32443093	32452334	36410442	36419706	9242	9265	95.35	+	1	1
44090140	44099460	48432531	48441805	9321	9275	96.08	+	1	1
31385222	31394449	35317471	35326759	9228	9289	96	+	1	1
37834126	37843463	42159417	42168750	9338	9334	95.68	+	1	1
42869046	42878525	47098726	47108179	9480	9454	95.63	+	1	1
40443024	40452549	44653397	44662884	9526	9488	96.12	+	1	1
12808932	12818534	14411755	14421262	9603	9508	95.1	+	1	1
23789922	23799438	27272310	27281838	9517	9529	95.17	+	1	1
1003587	1013144	1062838	1072383	9558	9546	95.28	+	1	1
12632013	12641585	14062961	14072581	9573	9621	96.1	+	1	1
31539502	31549195	35437436	35447147	9694	9712	95.95	+	1	1
34117527	34127331	38205773	38215572	9805	9800	96.44	+	1	1
38697216	38707001	43068137	43078065	9786	9929	95.59	+	1	1
44954197	44964223	49377497	49387464	10027	9968	95.01	+	1	1
38188870	38198906	42561791	42571814	10037	10024	95.4	+	1	1
10671648	10681673	11710598	11720644	10026	10047	96.69	+	1	1
37662675	37672700	42015890	42025987	10026	10098	95.08	+	1	1
29448379	29458511	33397473	33407575	10133	10103	95.07	+	1	1
31550044	31560374	35447957	35458222	10331	10266	95.71	+	1	1
27898370	27908493	31727580	31737882	10124	10303	95.06	+	1	1
22884590	22894946	26263496	26273855	10357	10360	95.92	+	1	1
46258556	46268938	50782803	50793221	10383	10419	95.04	+	1	1
10633803	10644212	11668449	11678887	10410	10439	95.58	+	1	1
9573428	9583905	10565702	10576146	10478	10445	96.16	+	1	1
6094127	6104640	6417923	6428439	10514	10517	95.7	+	1	1
24777861	24788408	28070684	28081244	10548	10561	95.43	+	1	1
1355043	1365705	1508881	1519547	10663	10667	95.87	+	1	1
42214517	42225194	46396071	46406774	10678	10704	95.32	+	1	1
11222421	11233261	12442378	12453187	10841	10810	95.15	+	1	1
33774922	33785747	37830104	37840925	10826	10822	96.69	+	1	1
40892678	40903533	45129844	45140695	10856	10852	95.2	+	1	1
38076875	38087873	42433089	42443970	10999	10882	95.51	+	1	1
27262944	27273832	31046005	31056941	10889	10937	95.27	+	1	1
1886500	1897573	2008945	2019910	11074	10966	95.47	+	1	1
35457349	35468394	39622733	39633769	11046	11037	95.73	+	1	1
14743096	14754076	16768162	16779267	10981	11106	95.14	+	1	1
36123583	36134811	40321091	40332292	11229	11202	95.37	+	1	1
31001742	31012943	34990230	35001440	11202	11211	95.05	+	1	1
28793296	28804724	32689519	32700966	11429	11448	96.08	+	1	1
8563499	8575005	9244192	9255732	11507	11541	96.21	+	1	1
45241609	45253233	49620443	49632071	11625	11629	95.31	+	1	1
10601602	10613217	11639697	11651375	11616	11679	95.9	+	1	1
39349340	39361055	43874009	43885706	11716	11698	96.03	+	1	1
38151569	38163165	42528173	42539889	11597	11717	95.1	+	1	1
43661937	43673999	48043938	48056017	12063	12080	95.98	+	1	1
31395619	31407705	35327211	35339313	12087	12103	96.14	+	1	1
42809499	42821600	47049598	47061780	12102	12183	95.04	+	1	1
28247322	28259732	32097230	32109572	12411	12343	95.89	+	1	1
43174626	43186940	47383315	47395662	12315	12348	95.69	+	1	1
38429939	38442380	42809925	42822359	12442	12435	95.41	+	1	1
10657990	10670375	11695849	11708367	12386	12519	95.78	+	1	1
36264561	36277244	40492933	40505508	12684	12576	95.32	+	1	1
11278135	11291072	12497990	12510855	12938	12866	95.76	+	1	1
33695283	33708272	37744825	37757923	12990	13099	95.27	+	1	1
41350285	41364383	45559177	45573283	14099	14107	95.35	+	1	1
11570799	11585064	12857030	12871319	14266	14290	95.62	+	1	1
29648255	29663495	33609849	33624981	15241	15133	95.35	+	1	1
31301018	31316204	35194363	35209519	15187	15157	95.53	+	1	1
42012927	42028337	46191472	46206904	15411	15433	95.66	+	1	1
42142800	42158196	46329924	46345382	15397	15459	96.36	+	1	1
11772305	11788080	13067635	13083293	15776	15659	95.27	+	1	1
32426825	32442526	36394720	36410446	15702	15727	95.94	+	1	1
37132989	37148608	41374907	41390648	15620	15742	95.55	+	1	1
43769197	43785228	48153195	48169252	16032	16058	95.78	+	1	1
6197476	6214244	6481522	6498226	16769	16705	95.77	+	1	1
22267030	22285040	25492617	25510619	18011	18003	95.52	+	1	1
40806116	40826169	45044043	45064193	20054	20151	95.36	+	1	1
8685373	8707060	9415302	9436941	21688	21640	95.1	+	1	1
43717881	43740957	48101797	48124959	23077	23163	95.9	+	1	1
38749722	38774325	43155090	43179686	24604	24597	95.51	+	1	1
37585505	37613734	41942939	41971021	28230	28083	95.4	+	1	1
21546751	21551806	9034513	9029408	5056	5106	95.56	-	2	1
5863194	5865602	16929121	16926712	2409	2410	95.98	-	2	1
12655951	12658108	12057309	12055146	2158	2164	95.02	-	2	1
8004698	8005741	6944174	6943126	1044	1049	96.57	-	2	1
14393010	14394240	41108544	41109776	1231	1233	96.51	+	2	1
5860775	5862234	16994936	16996387	1460	1452	96.24	+	2	1
6629815	6632016	28290853	28293056	2202	2204	95.33	+	2	1
8002834	8005685	6937553	6940401	2852	2849	96.95	+	2	1
9799903	9803813	46691199	46687263	3911	3937	95.44	-	3	1
22832161	22835295	7299023	7295865	3135	3159	96.18	-	3	1
22832161	22835299	7329230	7326074	3139	3157	95.96	-	3	1
16124157	16127302	15727824	15724673	3146	3152	95.88	-	3	1
20276693	20279352	29379143	29376485	2660	2659	95.54	-	3	1
20276732	20279354	22549487	22546859	2623	2629	95.78	-	3	1
16782943	16784296	20189309	20187958	1354	1352	95.14	-	3	1
22207781	22208795	51853568	51852555	1015	1014	95.28	-	3	1
20617320	20618589	4613066	4614331	1270	1266	95.3	+	3	1
24787862	24789287	47650658	47652084	1426	1427	95.17	+	3	1
22839566	22841046	44759949	44761426	1481	1478	95.89	+	3	1
17642060	17644719	29376485	29379143	2660	2659	95.62	+	3	1
23199091	23202333	50498605	50495365	3243	3241	95.77	-	4	1
10911568	10913614	3244529	3242451	2047	2079	95.22	-	4	1
3940940	3941972	11734132	11735145	1033	1014	95.26	+	4	1
12698923	12700010	27154526	27155612	1088	1087	95.04	+	4	1
16355473	16356606	30164442	30165580	1134	1139	96.49	+	4	1
1201367	1202541	10603318	10604492	1175	1175	97.96	+	4	1
18662013	18664804	15440560	15443345	2792	2786	97.39	+	4	1
18662013	18664804	43958974	43961763	2792	2790	97.29	+	4	1
23114126	23120229	19978734	19984822	6104	6089	95.52	+	4	1
14448662	14450762	43421989	43419880	2101	2110	96.83	-	5	1
4239430	4241470	3168398	3166351	2041	2048	95.96	-	5	1
3058610	3059769	15123865	15122707	1160	1159	95	-	5	1
5114780	5115825	30171368	30172414	1046	1047	95.04	+	5	1
13172491	13174413	15109325	15111247	1923	1923	96.68	+	5	1
5103982	5108975	30166368	30171372	4994	5005	96.44	+	5	1
9811070	9814315	16645356	16642109	3246	3248	95.79	-	6	1
429507	431345	3423538	3421701	1839	1838	95.29	-	6	1
429507	430592	11749825	11748730	1086	1096	95.26	-	6	1
30269825	30270900	18652324	18651239	1076	1086	95.33	-	6	1
4415056	4416107	8652061	8651021	1052	1041	95.16	-	6	1
10694642	10695913	17327467	17328739	1272	1273	95.46	+	6	1
9896706	9898167	52163263	52164726	1462	1464	95.98	+	6	1
16167948	16171042	19912655	19915759	3095	3105	95.25	+	6	1
29961397	29966306	33506273	33511177	4910	4905	95.92	+	6	1
18046311	18051493	19912656	19917835	5183	5180	95.13	+	6	1
5089005	5090338	6086283	6084956	1334	1328	95.13	-	7	1
16716683	16717786	3245012	3243911	1104	1102	96.3	-	7	1
9327475	9328495	15439027	15438010	1021	1018	96.67	-	7	1
2392449	2393920	18630926	18632404	1472	1479	95.2	+	7	1
14753479	14755177	45122838	45124506	1699	1669	96.18	+	7	1
7008905	7012203	22025560	22028891	3299	3332	95.66	+	7	1
4669981	4671607	11768295	11766661	1627	1635	95.42	-	8	1
5289493	5290946	15438012	15436546	1454	1467	95.85	-	8	1
5480633	5482440	1972606	1974418	1808	1813	95.64	+	8	1
3728285	3730197	43418783	43420692	1913	1910	95.84	+	8	1
18324204	18331048	17389744	17382890	6845	6855	95.16	-	1	2
18320049	18322918	17415631	17412732	2870	2900	95.68	-	1	2
31165983	31168711	10378165	10375439	2729	2727	95.44	-	1	2
6235802	6237785	31802226	31800239	1984	1988	95.1	-	1	2
36786168	36787683	29895727	29894209	1516	1519	97.18	-	1	2
40807968	40809328	36283184	36281834	1361	1351	95.31	-	1	2
18322916	18324206	17401617	17400323	1291	1295	96.01	-	1	2
17502790	17504055	38324239	38322967	1266	1273	95.77	-	1	2
19773355	19774481	19998267	19997143	1127	1125	95.04	-	1	2
7713731	7714737	6941808	6940801	1007	1008	96.14	-	1	2
30548508	30549583	28705903	28706971	1076	1069	95.75	+	1	2
17764984	17766761	25675369	25677142	1778	1774	96.46	+	1	2
41853334	41855406	7623348	7625416	2073	2069	96.63	+	1	2
28281402	28284856	3784470	3787914	3455	3445	95.82	+	1	2
27966443	27971843	37843656	37838308	5401	5349	95.72	-	2	2
27090532	27094678	36008433	36004340	4147	4094	95.01	-	2	2
18110666	18112462	25777413	25775615	1797	1799	95.36	-	2	2
27760453	27762169	37681604	37679867	1717	1738	96.09	-	2	2
14407194	14408774	11456415	11454832	1581	1584	96.03	-	2	2
16022476	16023969	34387880	34386388	1494	1493	95.72	-	2	2
27674281	27675667	36715140	36713749	1387	1392	95.99	-	2	2
9380336	9381710	23669373	23667998	1375	1376	95.2	-	2	2
25399582	25400904	37196449	37195137	1323	1313	96	-	2	2
9289288	9290588	23320104	23318805	1301	1300	95.7	-	2	2
27670183	27671471	36797430	36796142	1289	1289	96.37	-	2	2
27674210	27675496	36765812	36764525	1287	1288	95.12	-	2	2
5834773	5836025	8068355	8067084	1253	1272	95.68	-	2	2
24329844	24331067	33524833	33523608	1224	1226	97.63	-	2	2
27663991	27665137	36757371	36756240	1147	1132	95.55	-	2	2
4897897	4898991	3032302	3031194	1095	1109	97.57	-	2	2
28770434	28771449	38684209	38685214	1016	1006	95.78	+	2	2
12065044	12066070	15753345	15754351	1027	1007	95.64	+	2	2
20625918	20626932	28697530	28698538	1015	1009	95.78	+	2	2
11983227	11984245	18014540	18015550	1019	1011	96.38	+	2	2
17993999	17995029	25578483	25579507	1031	1025	95.36	+	2	2
3228303	3229333	4153857	4154896	1031	1040	96.45	+	2	2
15070939	15071975	22447242	22448282	1037	1041	95.11	+	2	2
21322594	21323654	29470139	29471183	1061	1045	96.7	+	2	2
23562748	23563794	32344314	32345362	1047	1049	96.11	+	2	2
26586387	26587431	35866399	35867454	1045	1056	95.65	+	2	2
28829021	28830077	38756894	38757955	1057	1062	95.58	+	2	2
12209096	12210166	16729121	16730194	1071	1074	95.08	+	2	2
29834165	29835234	39869476	39870551	1070	1076	96.57	+	2	2
15883185	15884273	23628768	23629847	1089	1080	95.25	+	2	2
21485595	21486684	29683699	29684783	1090	1085	95.33	+	2	2
21825355	21826445	30267958	30269043	1091	1086	96.61	+	2	2
1788139	1789221	2256199	2257296	1083	1098	95.17	+	2	2
22782414	22783514	31471940	31473039	1101	1100	95.47	+	2	2
24427475	24428565	33376867	33377966	1091	1100	95.92	+	2	2
22634167	22635275	31307511	31308611	1109	1101	95.14	+	2	2
3312610	3313722	4249881	4250996	1113	1116	96.06	+	2	2
28269207	28270325	38120552	38121667	1119	1116	96.69	+	2	2
21721972	21723083	30170801	30171918	1112	1118	97.5	+	2	2
19302281	19303408	27166562	27167694	1128	1133	95.16	+	2	2
25688542	25689676	34920129	34921268	1135	1140	95.09	+	2	2
19527454	19528586	27385031	27386171	1133	1141	95.53	+	2	2
27299452	27300607	36627303	36628443	1156	1141	95.59	+	2	2
27829856	27831003	37686897	37688047	1148	1151	98	+	2	2
21307122	21308290	29442202	29443369	1169	1168	95.9	+	2	2
17361392	17362568	24968543	24969713	1177	1171	95.67	+	2	2
20758509	20759705	28800160	28801349	1197	1190	95.76	+	2	2
13875445	13876629	21156102	21157292	1185	1191	96.73	+	2	2
2363364	2364569	2973175	2974367	1206	1193	95.27	+	2	2
11542456	11543645	15059574	15060766	1190	1193	96.57	+	2	2
12231691	12232886	16477322	16478514	1196	1193	96.66	+	2	2
8589059	8590249	11129303	11130500	1191	1198	96.58	+	2	2
18216594	18217793	25777422	25778619	1200	1198	95.02	+	2	2
13310680	13311877	19694534	19695736	1198	1203	95.35	+	2	2
3391850	3393067	4332339	4333545	1218	1207	95.24	+	2	2
29238736	29239950	39203809	39205016	1215	1208	96.21	+	2	2
1872617	1873841	2266270	2267479	1225	1210	95.43	+	2	2
4523774	4524984	6522200	6523413	1211	1214	95.39	+	2	2
19208426	19209649	27046174	27047394	1224	1221	95.59	+	2	2
19208426	19209649	27053022	27054242	1224	1221	95.1	+	2	2
21271933	21273158	29413537	29414766	1226	1230	95.47	+	2	2
26399297	26400532	35676820	35678054	1236	1235	96.45	+	2	2
11969677	11970916	15551804	15553040	1240	1237	95.66	+	2	2
713045	714291	851129	852375	1247	1247	96.57	+	2	2
1276668	1277924	1762295	1763547	1257	1253	95.56	+	2	2
3523754	3525024	5207967	5209220	1271	1254	96.31	+	2	2
25709762	25711037	34927029	34928302	1276	1274	95.62	+	2	2
27363538	27364804	36733281	36734561	1267	1281	96.33	+	2	2
5663385	5664671	7913361	7914649	1287	1289	97.29	+	2	2
17183783	17185057	24786343	24787631	1275	1289	95.03	+	2	2
27670183	27671471	36956303	36957593	1289	1291	95.91	+	2	2
14401324	14402617	22164755	22166047	1294	1293	97.76	+	2	2
11542456	11543763	17597149	17598446	1308	1298	95.12	+	2	2
12130400	12131708	18059995	18061300	1309	1306	95.58	+	2	2
12130400	12131708	18081084	18082391	1309	1308	95.66	+	2	2
6702253	6703577	8868100	8869425	1325	1326	95.2	+	2	2
14707302	14708624	22282307	22283640	1323	1334	95.43	+	2	2
15452743	15454094	23184257	23185596	1352	1340	95.78	+	2	2
17604518	17605841	25129139	25130479	1324	1341	95.76	+	2	2
18548451	18549794	26292146	26293489	1344	1344	96.36	+	2	2
15007869	15009216	22399863	22401210	1348	1348	95.26	+	2	2
18986172	18987536	26740823	26742189	1365	1367	97.73	+	2	2
21640024	21641406	29873262	29874630	1383	1369	95.1	+	2	2
30173201	30174567	40252610	40253982	1367	1373	95.58	+	2	2
443248	444631	446154	447530	1384	1377	95.38	+	2	2
11966973	11968351	17743052	17744436	1379	1385	95.6	+	2	2
12019250	12020635	17862963	17864349	1386	1387	97.91	+	2	2
26189590	26190979	35441425	35442818	1390	1394	96.35	+	2	2
17461164	17462561	25035231	25036626	1398	1396	96.02	+	2	2
28646214	28647635	38546538	38547936	1422	1399	95.16	+	2	2
16960829	16962231	24644747	24646146	1403	1400	95.3	+	2	2
5037229	5038629	7203244	7204651	1401	1408	95.62	+	2	2
11969675	11971091	15818707	15820120	1417	1414	95.99	+	2	2
14846183	14847585	22295099	22296515	1403	1417	95.49	+	2	2
3187352	3188808	3922645	3924095	1457	1451	95.34	+	2	2
5014803	5016254	7089054	7090508	1452	1455	95.07	+	2	2
12055309	12056771	17743055	17744525	1463	1471	95.31	+	2	2
2109420	2110899	2590485	2591956	1480	1472	95.56	+	2	2
5476864	5478345	7558880	7560351	1482	1472	95.62	+	2	2
23448338	23449828	32249182	32250675	1491	1494	95.74	+	2	2
26552214	26553704	35832849	35834350	1491	1502	95.55	+	2	2
2775673	2777185	3450131	3451635	1513	1505	96.04	+	2	2
30015161	30016670	40070159	40071663	1510	1505	96.17	+	2	2
28996799	28998305	38959165	38960670	1507	1506	96.88	+	2	2
17979181	17980702	25557632	25559150	1522	1519	95.62	+	2	2
13477187	13478722	20058063	20059597	1536	1535	95.91	+	2	2
20456644	20458179	28488967	28490502	1536	1536	97.28	+	2	2
13512318	13513844	20078726	20080262	1527	1537	96.36	+	2	2
11243878	11245423	14795872	14797410	1546	1539	96.19	+	2	2
15939580	15941142	23601914	23603465	1563	1552	95.71	+	2	2
11009084	11010614	14584812	14586364	1531	1553	95.11	+	2	2
12063365	12064941	17748791	17750345	1577	1555	96.51	+	2	2
26008013	26009564	35252176	35253731	1552	1556	97.24	+	2	2
14261822	14263404	21017545	21019110	1583	1566	95.27	+	2	2
14360584	14362158	21980157	21981729	1575	1573	95.72	+	2	2
14261787	14263383	21849325	21850899	1597	1575	95.37	+	2	2
14360584	14362158	21961707	21963282	1575	1576	95.9	+	2	2
17009307	17010889	24644858	24646439	1583	1582	95.77	+	2	2
29237015	29238586	39202197	39203778	1572	1582	95.51	+	2	2
13467773	13469377	20028081	20029665	1605	1585	95.89	+	2	2
20342982	20344560	28363432	28365017	1579	1586	96.41	+	2	2
4439471	4441065	6429999	6431585	1595	1587	95.11	+	2	2
22065402	22066997	30522361	30523955	1596	1595	96.74	+	2	2
25801024	25802637	35023045	35024640	1614	1596	95.48	+	2	2
25575280	25576876	34750060	34751657	1597	1598	96.19	+	2	2
24368582	24370182	33316485	33318103	1601	1619	95.15	+	2	2
15885499	15887129	23632001	23633628	1631	1628	96.63	+	2	2
28070528	28072150	37950454	37952085	1623	1632	96.39	+	2	2
22065338	22066997	30496279	30497930	1660	1652	96.33	+	2	2
28709332	28711002	38625786	38627446	1671	1661	95.17	+	2	2
2724806	2726474	3328407	3330100	1669	1694	95.35	+	2	2
4019182	4020931	5752165	5753895	1750	1731	96.4	+	2	2
29059116	29060861	39029595	39031339	1746	1745	97.14	+	2	2
13883680	13885445	20496582	20498348	1766	1767	96.44	+	2	2
8964717	8966494	11453029	11454831	1778	1803	96.67	+	2	2
29731199	29733026	39752615	39754421	1828	1807	95.2	+	2	2
13883680	13885487	20629288	20631097	1808	1810	96.41	+	2	2
21701517	21703335	29941821	29943630	1819	1810	95.93	+	2	2
13883680	13885487	21422787	21424597	1808	1811	96.25	+	2	2
25619268	25621074	34794659	34796475	1807	1817	95.57	+	2	2
19762167	19763986	27661472	27663290	1820	1819	96.11	+	2	2
22628886	22630716	31304216	31306036	1831	1821	95.2	+	2	2
12005228	12007059	15525296	15527120	1832	1825	96.47	+	2	2
17654953	17656766	25189988	25191815	1814	1828	95.63	+	2	2
23111921	23113737	31854590	31856420	1817	1831	95.56	+	2	2
11969675	11971512	17909146	17910979	1838	1834	96.25	+	2	2
5174717	5176598	7291305	7293173	1882	1869	95.45	+	2	2
28716735	28718603	38622789	38624658	1869	1870	96.65	+	2	2
19755470	19757336	27653892	27655763	1867	1872	95.58	+	2	2
1033384	1035292	1377874	1379755	1909	1882	95.82	+	2	2
7914388	7916303	10373553	10375440	1916	1888	95.52	+	2	2
7323537	7325481	9655753	9657661	1945	1909	95.12	+	2	2
22651616	22653526	31329146	31331062	1911	1917	95.17	+	2	2
16913426	16915345	24424780	24426699	1920	1920	95.81	+	2	2
29394597	29396489	39384705	39386626	1893	1922	95.58	+	2	2
3656756	3658660	4773510	4775439	1905	1930	95.09	+	2	2
21227084	21229059	29317125	29319099	1976	1975	95.97	+	2	2
644118	646093	773341	775319	1976	1979	96.47	+	2	2
30325084	30327086	40388475	40390472	2003	1998	95.23	+	2	2
18581695	18583691	26280992	26283004	1997	2013	95.59	+	2	2
9030404	9032425	11475059	11477075	2022	2017	95.08	+	2	2
2245374	2247369	5100469	5102488	1996	2020	95.36	+	2	2
13392803	13394869	19793621	19795650	2067	2030	96.14	+	2	2
474181	476188	511578	513624	2008	2047	95.66	+	2	2
21381111	21383167	29535155	29537216	2057	2062	95.33	+	2	2
21676242	21678330	30138160	30140248	2089	2089	95.21	+	2	2
27545281	27547392	37174481	37176582	2112	2102	95.19	+	2	2
28829191	28831295	38770154	38772261	2105	2108	96.3	+	2	2
28716735	28718833	38636267	38638386	2099	2120	95.39	+	2	2
11554668	11556789	15072486	15074607	2122	2122	96.19	+	2	2
23450577	23452681	32264604	32266728	2105	2125	96.8	+	2	2
1964198	1966328	2343874	2346004	2131	2131	97.37	+	2	2
11087993	11090130	14614231	14616367	2138	2137	97.24	+	2	2
28426602	28428767	38290483	38292629	2166	2147	95.07	+	2	2
17958067	17960236	25531744	25533922	2170	2179	95.18	+	2	2
24075806	24078032	32939643	32941858	2227	2216	95.27	+	2	2
29736914	29739165	38917061	38919306	2252	2246	95.21	+	2	2
21316096	21318337	29463571	29465817	2242	2247	95.63	+	2	2
24208723	24210987	33092285	33094535	2265	2251	96.09	+	2	2
15217892	15220159	22660312	22662565	2268	2254	96.65	+	2	2
13473131	13475386	20034387	20036655	2256	2269	95.78	+	2	2
18414262	18416544	26004741	26007015	2283	2275	95.06	+	2	2
26966846	26969104	36245935	36248210	2259	2276	96.06	+	2	2
14404912	14407193	22095313	22097590	2282	2278	97.07	+	2	2
21254022	21256297	29368923	29371208	2276	2286	95.24	+	2	2
25712683	25714964	34922593	34924884	2282	2292	95.05	+	2	2
26717448	26719739	36030274	36032571	2292	2298	95.17	+	2	2
21132688	21135007	29230848	29233152	2320	2305	95.11	+	2	2
5667057	5669386	7876514	7878822	2330	2309	96.1	+	2	2
29954378	29956721	39998408	40000724	2344	2317	96.17	+	2	2
21984374	21986711	30422600	30424924	2338	2325	96.45	+	2	2
22621862	22624182	31298816	31301143	2321	2328	95.1	+	2	2
30322509	30324873	40383178	40385507	2365	2330	96.32	+	2	2
25495451	25497778	34646124	34648461	2328	2338	95.61	+	2	2
4003592	4005930	5698195	5700535	2339	2341	95.1	+	2	2
24166871	24169212	33034480	33036831	2342	2352	96.18	+	2	2
24002099	24004481	32867801	32870182	2383	2382	97.23	+	2	2
22743131	22745545	31427319	31429705	2415	2387	95.49	+	2	2
28719750	28722131	38639740	38642127	2382	2388	95.07	+	2	2
2894571	2896954	3608664	3611059	2384	2396	96.88	+	2	2
684925	687303	822837	825244	2379	2408	95.6	+	2	2
20344855	20347269	28365022	28367429	2415	2408	96.5	+	2	2
28215901	28218310	38057352	38059762	2410	2411	96.29	+	2	2
3948900	3951330	5676437	5678879	2431	2443	95.88	+	2	2
7305744	7308205	9591380	9593823	2462	2444	95.99	+	2	2
24743281	24745782	33794645	33797100	2502	2456	95.25	+	2	2
12109142	12111596	18041324	18043789	2455	2466	95.09	+	2	2
6543703	6546179	8613877	8616360	2477	2484	96.15	+	2	2
4417829	4420302	6405948	6408435	2474	2488	95.14	+	2	2
28990646	28993159	38953138	38955633	2514	2496	95.35	+	2	2
3559055	3561554	5286480	5288977	2500	2498	97.72	+	2	2
21578984	21581515	29716968	29719491	2532	2524	96.02	+	2	2
21701618	21704167	30116484	30119012	2550	2529	95.62	+	2	2
1882330	1884855	2324420	2326951	2526	2532	95.94	+	2	2
16612385	16614933	24166471	24169010	2549	2540	95.05	+	2	2
21707929	21710494	30052008	30054551	2566	2544	96.49	+	2	2
28880806	28883345	38815519	38818068	2540	2550	95.28	+	2	2
14276435	14278997	21025693	21028243	2563	2551	96.26	+	2	2
20442377	20444971	28475442	28477999	2595	2558	95.73	+	2	2
476297	478875	513624	516186	2579	2563	96.71	+	2	2
29436937	29439520	39431624	39434204	2584	2581	96.6	+	2	2
25922970	25925562	35160989	35163571	2593	2583	96.1	+	2	2
24297697	24300279	33222650	33225248	2583	2599	96.54	+	2	2
15228119	15230782	22669642	22672287	2664	2646	96	+	2	2
12045996	12048648	15479311	15481968	2653	2658	96.02	+	2	2
2779296	2781983	3484457	3487117	2688	2661	96.36	+	2	2
709917	712582	846920	849584	2666	2665	95.29	+	2	2
21701374	21704058	29873508	29876173	2685	2666	95.39	+	2	2
21701374	21704058	30082026	30084697	2685	2672	95.06	+	2	2
4342274	4344964	6377928	6380620	2691	2693	95.27	+	2	2
17462540	17465204	25041196	25043891	2665	2696	96.22	+	2	2
18529078	18531790	26264481	26267188	2713	2708	95.71	+	2	2
20983242	20985931	29027184	29029905	2690	2722	95.33	+	2	2
2933892	2936626	3672733	3675464	2735	2732	97.12	+	2	2
27404811	27407596	37045115	37047855	2786	2741	95.28	+	2	2
11886046	11888819	15143804	15146553	2774	2750	95.9	+	2	2
28785616	28788383	38699900	38702661	2768	2762	96.33	+	2	2
23464011	23466745	32268281	32271043	2735	2763	95.26	+	2	2
29831331	29834126	39866484	39869274	2796	2791	95.23	+	2	2
26966829	26969605	36254188	36256989	2777	2802	95.22	+	2	2
26396399	26399159	35673846	35676656	2761	2811	95.56	+	2	2
22148693	22151503	30593260	30596080	2811	2821	96.74	+	2	2
6653006	6655835	8758511	8761342	2830	2832	95.09	+	2	2
5975288	5978128	8111701	8114539	2841	2839	96.84	+	2	2
4269825	4272670	6297438	6300278	2846	2841	95.24	+	2	2
3422499	3425374	4343099	4345950	2876	2852	96.47	+	2	2
28663181	28666043	38565618	38568478	2863	2861	95.15	+	2	2
3684774	3687645	5444744	5447607	2872	2864	95.56	+	2	2
3684774	3687645	4815774	4818649	2872	2876	95.84	+	2	2
19803901	19806763	27771997	27774876	2863	2880	96.74	+	2	2
12106233	12109142	16007757	16010645	2910	2889	96.19	+	2	2
10810989	10813901	14296769	14299691	2913	2923	95.51	+	2	2
12002062	12004952	15522363	15525299	2891	2937	95.42	+	2	2
3786587	3789555	5538446	5541393	2969	2948	95.99	+	2	2
28877749	28880694	38812154	38815101	2946	2948	95.98	+	2	2
12106174	12109142	18038243	18041196	2969	2954	95.51	+	2	2
30331149	30334123	40395114	40398104	2975	2991	96.26	+	2	2
27331042	27334057	36680052	36683067	3016	3016	95.44	+	2	2
4417461	4420490	6421352	6424398	3030	3047	95.83	+	2	2
17995083	17998170	25579483	25582566	3088	3084	95.18	+	2	2
28337743	28340833	38186467	38189556	3091	3090	98.22	+	2	2
4773138	4776325	6793287	6796462	3188	3176	95.26	+	2	2
27407994	27411201	37047976	37051153	3208	3178	95.96	+	2	2
27674284	27677460	37338889	37342070	3177	3182	95.35	+	2	2
5639618	5642820	7854152	7857353	3203	3202	97.91	+	2	2
22870677	22873930	31629393	31632653	3254	3261	96	+	2	2
17441970	17445212	25029460	25032725	3243	3266	95.78	+	2	2
13916226	13919504	20674499	20677777	3279	3279	95.62	+	2	2
2245370	2248660	2898385	2901675	3291	3291	95.8	+	2	2
21450486	21453811	29575864	29579159	3326	3296	95.32	+	2	2
756507	759797	920417	923727	3291	3311	95.11	+	2	2
28020814	28024178	37899767	37903125	3365	3359	96.09	+	2	2
27658042	27661407	37329993	37333352	3366	3360	95.21	+	2	2
26504188	26507592	35788124	35791486	3405	3363	95.63	+	2	2
3548442	3551846	4609866	4613239	3405	3374	95.86	+	2	2
22920650	22924035	31679667	31683045	3386	3379	96.78	+	2	2
6487478	6490857	8440548	8443929	3380	3382	96.47	+	2	2
1564434	1567808	2181466	2184874	3375	3409	95.71	+	2	2
20416548	20419939	28448176	28451619	3392	3444	95.17	+	2	2
15217527	15221002	22593245	22596747	3476	3503	95.09	+	2	2
19535714	19539222	27393482	27396991	3509	3510	95.57	+	2	2
10906798	10910323	14454858	14458387	3526	3530	95.8	+	2	2
23849649	23853169	32667536	32671074	3521	3539	95.58	+	2	2
14498606	14502180	22264909	22268466	3575	3558	96.54	+	2	2
17408478	17412097	25016029	25019645	3620	3617	95.45	+	2	2
15878441	15882125	23625121	23628773	3685	3653	96.26	+	2	2
18448548	18452213	26084855	26088517	3666	3663	96.06	+	2	2
12231691	12235414	16767882	16771546	3724	3665	95.33	+	2	2
26615716	26619388	35894352	35898026	3673	3675	97.4	+	2	2
15859392	15863062	23610963	23614643	3671	3681	95.17	+	2	2
18593494	18597214	26298661	26302372	3721	3712	95.3	+	2	2
17362741	17366457	24972101	24975835	3717	3735	95.14	+	2	2
13366064	13369815	19753904	19757642	3752	3739	96.49	+	2	2
2116452	2120215	2595032	2598775	3764	3744	95.99	+	2	2
23466746	23470497	32271317	32275070	3752	3754	95.87	+	2	2
27299953	27303669	36649136	36652904	3717	3769	95.23	+	2	2
15863344	15867174	23614646	23618429	3831	3784	95.11	+	2	2
15800275	15804077	23538939	23542723	3803	3785	95.27	+	2	2
5308729	5312552	7372174	7375998	3824	3825	96.86	+	2	2
7630026	7633872	10021835	10025666	3847	3832	95.6	+	2	2
11445973	11449790	17515553	17519387	3818	3835	95.67	+	2	2
11445973	11449790	14987292	14991128	3818	3837	95.85	+	2	2
1035443	1039273	1379755	1383596	3831	3842	96.09	+	2	2
11889728	11893583	15146546	15150394	3856	3849	96.13	+	2	2
23283743	23287600	32069837	32073711	3858	3875	96.14	+	2	2
1719957	1723851	8819743	8823628	3895	3886	95.04	+	2	2
26923711	26927562	36194673	36198558	3852	3886	95.9	+	2	2
20850432	20854325	28933192	28937088	3894	3897	96.9	+	2	2
22008030	22011932	30447065	30450962	3903	3898	95.74	+	2	2
22476720	22480676	31133535	31137470	3957	3936	95.01	+	2	2
1344266	1348224	1877491	1881434	3959	3944	96.75	+	2	2
28297604	28301590	38146978	38150952	3987	3975	95.56	+	2	2
687667	691695	825404	829386	4029	3983	95.86	+	2	2
19116530	19120489	26943565	26947558	3960	3994	95.19	+	2	2
3652718	3656753	4769404	4773415	4036	4012	96.57	+	2	2
26413664	26417693	35691181	35695206	4030	4026	95.06	+	2	2
21318514	21322571	29465993	29470026	4058	4034	95.51	+	2	2
27779931	27783970	37428550	37432589	4040	4040	95.13	+	2	2
24602978	24607038	33665783	33669860	4061	4078	95.09	+	2	2
22958498	22962611	31722589	31726710	4114	4122	96.21	+	2	2
18909641	18913750	26600412	26604535	4110	4124	95.17	+	2	2
4758307	4762426	6736673	6740819	4120	4147	95.84	+	2	2
16939950	16944068	24529221	24533391	4119	4171	95.98	+	2	2
28985218	28989430	38947869	38952059	4213	4191	96.85	+	2	2
22143995	22148242	30587875	30592079	4248	4205	95.15	+	2	2
28103534	28107726	37979243	37983458	4193	4216	96.09	+	2	2
11890656	11894956	17688065	17692334	4301	4270	95.92	+	2	2
29509943	29514188	39522395	39526671	4246	4277	95.72	+	2	2
23908300	23912592	32756054	32760331	4293	4278	95.58	+	2	2
25489935	25494217	34641234	34645511	4283	4278	97.06	+	2	2
8002518	8006841	10492998	10497330	4324	4333	95.75	+	2	2
28603447	28607807	38500891	38505223	4361	4333	96.19	+	2	2
675588	679975	809779	814132	4388	4354	96.22	+	2	2
10863928	10868308	14383750	14388115	4381	4366	95.48	+	2	2
28919431	28923851	38865099	38869521	4421	4423	96.28	+	2	2
20176890	20181342	28203001	28207428	4453	4428	95.15	+	2	2
13695966	13700378	20412944	20417381	4413	4438	95.42	+	2	2
24854846	24859332	33905352	33909807	4487	4456	95.07	+	2	2
23155893	23160367	31925590	31930052	4475	4463	96.1	+	2	2
27423576	27428099	37058452	37062941	4524	4490	95.66	+	2	2
27713375	27717876	37357238	37361744	4502	4507	96.25	+	2	2
6636482	6641013	8502035	8506561	4532	4527	95.54	+	2	2
29229482	29233988	39194728	39199274	4507	4547	95.96	+	2	2
2161497	2166021	2640556	2645114	4525	4559	95.19	+	2	2
21383192	21387752	29537346	29541915	4561	4570	95.91	+	2	2
24172160	24176749	33054121	33058708	4590	4588	97.74	+	2	2
23972774	23977336	32807699	32812287	4563	4589	95.71	+	2	2
27811953	27816589	37460087	37464773	4637	4687	95.85	+	2	2
19809189	19813876	27778244	27782942	4688	4699	95.97	+	2	2
27079376	27084101	36386337	36391044	4726	4708	96.75	+	2	2
28953589	28958271	38903510	38908244	4683	4735	95.42	+	2	2
25917168	25921908	35154269	35159006	4741	4738	96.18	+	2	2
24388024	24392812	33336812	33341582	4789	4771	95.3	+	2	2
27639380	27644140	37300380	37305162	4761	4783	96.04	+	2	2
27807144	27811963	37455077	37459890	4820	4814	95.53	+	2	2
28324669	28329502	38173179	38178042	4834	4864	95.84	+	2	2
29054238	29059123	39024242	39029130	4886	4889	95.97	+	2	2
22853653	22858529	31599260	31604158	4877	4899	95.6	+	2	2
12002927	12007844	15479897	15484819	4918	4923	96.74	+	2	2
2644014	2648999	3220143	3225085	4986	4943	96.06	+	2	2
19467344	19472282	27338592	27343544	4939	4953	97.58	+	2	2
21708994	21713962	29947579	29952538	4969	4960	96.69	+	2	2
25397397	25402373	34523607	34528625	4977	5019	96.36	+	2	2
3693189	3698223	5452644	5457663	5035	5020	95.85	+	2	2
3520171	3525174	4565343	4570380	5004	5038	95.68	+	2	2
17197241	17202267	24817115	24822152	5027	5038	96.38	+	2	2
402621	407685	384963	390029	5065	5067	95.11	+	2	2
22766148	22771238	31444787	31449899	5091	5113	95.19	+	2	2
29553065	29558235	39563612	39568739	5171	5128	96.57	+	2	2
25556288	25561422	34731290	34736418	5135	5129	95.07	+	2	2
24211072	24216254	33102946	33108127	5183	5182	95.33	+	2	2
26160370	26165489	35393257	35398447	5120	5191	95.28	+	2	2
25832607	25837865	35068778	35074043	5259	5266	96.71	+	2	2
2987341	2992608	3742336	3747602	5268	5267	95.44	+	2	2
21042795	21048079	29113625	29118908	5285	5284	95.5	+	2	2
29295353	29300700	39263984	39269279	5348	5296	96.23	+	2	2
23748636	23753918	32562588	32567897	5283	5310	95.01	+	2	2
25529972	25535409	34687115	34692518	5438	5404	95.94	+	2	2
1336150	1341570	1868047	1873456	5421	5410	95.28	+	2	2
29117833	29123262	39084628	39090060	5430	5433	96.15	+	2	2
2902715	2908199	3615761	3621210	5485	5450	95.4	+	2	2
28635195	28640682	38536371	38541824	5488	5454	95.15	+	2	2
29067732	29073246	39040063	39045540	5515	5478	95.48	+	2	2
23613949	23619469	32390927	32396423	5521	5497	95.66	+	2	2
17930260	17935732	25501519	25507025	5473	5507	95.16	+	2	2
3207186	3212775	4130749	4136320	5590	5572	96.3	+	2	2
7904442	7909969	10359701	10365280	5528	5580	96.29	+	2	2
29574100	29579666	39588362	39593947	5567	5586	96.57	+	2	2
3693189	3698826	4823695	4829300	5638	5606	95.51	+	2	2
14425598	14431171	22013575	22019186	5574	5612	95.09	+	2	2
29972560	29978118	40024816	40030429	5559	5614	95.25	+	2	2
28761836	28767501	38675699	38681434	5666	5736	95.72	+	2	2
29092339	29098142	39065758	39071522	5804	5765	95.63	+	2	2
7308205	7314020	9593921	9599693	5816	5773	95.3	+	2	2
22792008	22797796	31501329	31507115	5789	5787	96.31	+	2	2
25508246	25514040	34667250	34673037	5795	5788	95.1	+	2	2
26476532	26482343	35763689	35769498	5812	5810	96.01	+	2	2
24327543	24333353	33247013	33252862	5811	5850	95.76	+	2	2
4020928	4026840	5753986	5759860	5913	5875	96.26	+	2	2
5141637	5147590	7284935	7290896	5954	5962	95.06	+	2	2
29835408	29841472	39870551	39876588	6065	6038	96.31	+	2	2
5776810	5782891	8037496	8043542	6082	6047	96	+	2	2
28373030	28379110	38223310	38229375	6081	6066	96.04	+	2	2
896322	902399	1072243	1078348	6078	6106	95.61	+	2	2
3715743	3721755	5472517	5478653	6013	6137	95.9	+	2	2
12002074	12008266	17735318	17741500	6193	6183	95.86	+	2	2
25288680	25294884	34421251	34427459	6205	6209	97.15	+	2	2
28175904	28182172	38039589	38045842	6269	6254	95.52	+	2	2
15461694	15467927	23198982	23205243	6234	6262	95.78	+	2	2
23929964	23936149	32771947	32778214	6186	6268	95.18	+	2	2
3723770	3730012	4852108	4858391	6243	6284	95.59	+	2	2
11547776	11554066	15065644	15071940	6291	6297	96.29	+	2	2
254341	260658	249463	255817	6318	6355	95.42	+	2	2
25521058	25527446	34680155	34686531	6389	6377	96.29	+	2	2
29030935	29037296	39007531	39013947	6362	6417	96	+	2	2
26259118	26265482	35525337	35531762	6365	6426	95.51	+	2	2
22839709	22846182	31586919	31593361	6474	6443	95.59	+	2	2
8949770	8956269	11436931	11443377	6500	6447	95.76	+	2	2
2684423	2690884	3285414	3291889	6462	6476	95.04	+	2	2
3715295	3721755	4844218	4850752	6461	6535	96	+	2	2
22691475	22698118	31352156	31358745	6644	6590	96.23	+	2	2
29633946	29640553	39649088	39655694	6608	6607	96.82	+	2	2
25954029	25960701	35188124	35194744	6673	6621	97.2	+	2	2
21805510	21812141	30248138	30254775	6632	6638	95.97	+	2	2
1617835	1624603	2238681	2245465	6769	6785	95.37	+	2	2
24959624	24966362	34026260	34033053	6739	6794	95.47	+	2	2
28609819	28616687	38507041	38513878	6869	6838	95.67	+	2	2
21818248	21825102	30260906	30267793	6855	6888	96.29	+	2	2
29440615	29447500	39435341	39442317	6886	6977	95.41	+	2	2
21323818	21330828	29471223	29478264	7011	7042	96.07	+	2	2
25646095	25653149	34837650	34844692	7055	7043	95.12	+	2	2
28959027	28966145	38921892	38928972	7119	7081	95.67	+	2	2
15492376	15499656	23211457	23218737	7281	7281	96.07	+	2	2
30174717	30182046	40254156	40261442	7330	7287	95.58	+	2	2
3782225	3789555	5526674	5534007	7331	7334	95.64	+	2	2
28728292	28735789	38642123	38649531	7498	7409	95.01	+	2	2
27071741	27079162	36378923	36386345	7422	7423	95.27	+	2	2
19351097	19358542	27203086	27210546	7446	7461	95.05	+	2	2
17687310	17694876	25230083	25237676	7567	7594	96.56	+	2	2
28680031	28687695	38586623	38594216	7665	7594	95.86	+	2	2
29130196	29137804	39097419	39105029	7609	7611	95.6	+	2	2
27182953	27190819	36518412	36526274	7867	7863	95.48	+	2	2
19006364	19014268	26758796	26766693	7905	7898	95.79	+	2	2
26856060	26864009	36138339	36146262	7950	7924	95.21	+	2	2
30007222	30015170	40061558	40069488	7949	7931	96.59	+	2	2
28697739	28705975	38608505	38616746	8237	8242	96.04	+	2	2
24634785	24643283	33696301	33704791	8499	8491	95.68	+	2	2
27771106	27779788	37419853	37428488	8683	8636	95.27	+	2	2
18506973	18515722	26243167	26251872	8750	8706	95.22	+	2	2
26428927	26437664	35718088	35726806	8738	8719	95.01	+	2	2
28165388	28174262	38026862	38035681	8875	8820	95.08	+	2	2
22877054	22885886	31643098	31651948	8833	8851	95.95	+	2	2
29262302	29271151	39228278	39237132	8850	8855	95.14	+	2	2
27173797	27182761	36509100	36518023	8965	8924	95.45	+	2	2
2041412	2050353	2449977	2458919	8942	8943	95.77	+	2	2
1075146	1084061	1517837	1526809	8916	8973	96.56	+	2	2
1260168	1269191	1745869	1754864	9024	8996	95.46	+	2	2
26903089	26912294	36174180	36183319	9206	9140	95.82	+	2	2
20459010	20468160	28490488	28499642	9151	9155	96.72	+	2	2
29994756	30004053	40047222	40056467	9298	9246	95.73	+	2	2
29108545	29117734	39075361	39084631	9190	9271	96.36	+	2	2
25182669	25192145	34301005	34310480	9477	9476	95.03	+	2	2
27459453	27469031	37086297	37095836	9579	9540	96.34	+	2	2
29610195	29619711	39626094	39635643	9517	9550	95.2	+	2	2
24559872	24569703	33614463	33624256	9832	9794	95.25	+	2	2
22715461	22725263	31389915	31399712	9803	9798	95.66	+	2	2
28772485	28782531	38686271	38696370	10047	10100	96.14	+	2	2
29343006	29353250	39330992	39341157	10245	10166	95.86	+	2	2
24495358	24505627	33450012	33460278	10270	10267	95.26	+	2	2
23946120	23956456	32792348	32802663	10337	10316	95.43	+	2	2
26677121	26687719	35964036	35974592	10599	10557	95.19	+	2	2
27320295	27330902	36669303	36680047	10608	10745	95.35	+	2	2
2442749	2453661	3049794	3060633	10913	10840	95.12	+	2	2
25535433	25546262	34692638	34703515	10830	10878	96.24	+	2	2
3851019	3861875	5608962	5619869	10857	10908	95.01	+	2	2
20445179	20456186	28477998	28488965	11008	10968	96.97	+	2	2
29915893	29927157	39958128	39969376	11265	11249	96.17	+	2	2
19232124	19243746	27071244	27082800	11623	11557	95.68	+	2	2
28081138	28092785	37955445	37967135	11648	11691	95.78	+	2	2
20307506	20319189	28328300	28340026	11684	11727	95.75	+	2	2
30116214	30127984	40193883	40205687	11771	11805	95.5	+	2	2
23184061	23195772	31955983	31967797	11712	11815	95.44	+	2	2
21943808	21955643	30382634	30394471	11836	11838	96.4	+	2	2
133732	145589	144360	156245	11858	11886	96.17	+	2	2
23450573	23462498	32251126	32263109	11926	11984	95.24	+	2	2
26626528	26638488	35909385	35921376	11961	11992	96.16	+	2	2
27480644	27492868	37102000	37114208	12225	12209	95.95	+	2	2
30277870	30290137	40351509	40363754	12268	12246	96.18	+	2	2
29460292	29472602	39455542	39467807	12311	12266	95.48	+	2	2
1581309	1593512	2196430	2208711	12204	12282	96.18	+	2	2
23009034	23021758	31756407	31769126	12725	12720	95.47	+	2	2
24371130	24384914	33320338	33334088	13785	13751	96.43	+	2	2
17022016	17036342	24686583	24700907	14327	14325	95.33	+	2	2
28056153	28070528	37935950	37950346	14376	14397	95.56	+	2	2
4470488	4485373	6450803	6465618	14886	14816	95.15	+	2	2
30090367	30105285	40173792	40188722	14919	14931	95.56	+	2	2
27593787	27609310	37240805	37256440	15524	15636	95.1	+	2	2
16184865	16200705	23754830	23770718	15841	15889	95.26	+	2	2
3833880	3849771	5589992	5605915	15892	15924	95.6	+	2	2
21756549	21772913	30204367	30220647	16365	16281	95.06	+	2	2
27785199	27801974	37433548	37450293	16776	16746	95.3	+	2	2
30221072	30240224	40308220	40327321	19153	19102	95.51	+	2	2
27220621	27252680	36559514	36591481	32060	31968	95.51	+	2	2
17460152	17462713	32503972	32501422	2562	2551	95.83	-	3	2
2193959	2195139	38975146	38973965	1181	1182	97.04	-	3	2
15451303	15453586	27085080	27087366	2284	2287	95.81	+	3	2
14028018	14030935	1655873	1658802	2918	2930	95.74	+	3	2
7160596	7162614	24455629	24453658	2019	1972	95.15	-	4	2
18660637	18661908	11204004	11202735	1272	1270	95.55	-	4	2
14085814	14086979	23084421	23083255	1166	1167	96.15	-	4	2
25044445	25045591	12925260	12924113	1147	1148	95.13	-	4	2
21435468	21439454	5041150	5045140	3987	3991	95.8	+	4	2
4239430	4241065	2011243	2009609	1636	1635	96.16	-	5	2
6381381	6382957	7894512	7892907	1577	1606	95.77	-	5	2
4240007	4241470	21859114	21860588	1464	1475	95.4	+	5	2
9810909	9814314	5044387	5040977	3406	3411	96.28	-	6	2
9883004	9884042	14415585	14416622	1039	1038	95.49	+	6	2
29776857	29778736	39979447	39981337	1880	1891	95.32	+	6	2
20593819	20595888	1632467	1634525	2070	2059	96.09	+	6	2
3733505	3737270	22143037	22146815	3766	3779	95.47	+	6	2
3733505	3737270	22036045	22039826	3766	3782	95.24	+	6	2
23120194	23124329	14935759	14939912	4136	4154	96.47	+	6	2
14752508	14754650	31626975	31624823	2143	2153	96.15	-	7	2
22318682	22320769	28725	26624	2088	2102	95.44	-	7	2
14752520	14754391	27274591	27272716	1872	1876	96.44	-	7	2
22312229	22313861	30649	29031	1633	1619	95.18	-	7	2
6597097	6598134	1958243	1959287	1038	1045	95.33	+	7	2
1458951	1460104	27086576	27087732	1154	1157	95.44	+	7	2
21517173	21520143	28523758	28526737	2971	2980	95.14	+	7	2
17796376	17798803	26726498	26724068	2428	2431	95	-	8	2
5087495	5088989	39639300	39637806	1495	1495	95.05	-	8	2
7688285	7689382	27084638	27085744	1098	1107	95.21	+	8	2
11051039	11052208	31400956	31402109	1170	1154	95.14	+	8	2
8668443	8669669	7949981	7951211	1227	1231	95.79	+	8	2
22286432	22288139	2080475	2082134	1708	1660	95.44	+	8	2
20350833	20352895	36275835	36277897	2063	2063	95.06	+	8	2
27485123	27487229	23649273	23647176	2107	2098	95.11	-	1	3
6679262	6680911	1615761	1614108	1650	1654	95.29	-	1	3
4121836	4123430	17081331	17079736	1595	1596	95.14	-	1	3
22483897	22485204	32871541	32870229	1308	1313	95.83	-	1	3
13518758	13519866	5186764	5187866	1109	1103	95.59	+	1	3
46315321	46316538	7680703	7681911	1218	1209	95.16	+	1	3
17502790	17504055	1229468	1230741	1266	1274	95.62	+	1	3
45285694	45287623	20425216	20427169	1930	1954	96.01	+	1	3
1901052	1906511	13244189	13238779	5460	5411	95.7	-	2	3
23079385	23080898	10258849	10260366	1514	1518	96.51	+	2	3
970348	971966	4484177	4485809	1619	1633	95.12	+	2	3
9287749	9289491	6299327	6301071	1743	1745	95.47	+	2	3
16505414	16508244	9438792	9441620	2831	2829	97.43	+	2	3
24935974	24939197	15509386	15512582	3224	3197	95.07	+	2	3
13752684	13759340	1146318	1139656	6657	6663	95.69	-	3	3
14278779	14285053	2393185	2386938	6275	6248	95.08	-	3	3
14702822	14708245	1958609	1953176	5424	5434	95.77	-	3	3
1118428	1123322	16815699	16810775	4895	4925	95.41	-	3	3
13731081	13735409	1217236	1212878	4329	4359	95.45	-	3	3
13731081	13735408	32900673	32896329	4328	4345	95.63	-	3	3
14242136	14245704	2401906	2398345	3569	3562	95.42	-	3	3
1106734	1110173	16821143	16817676	3440	3468	95.41	-	3	3
13665275	13668632	1292761	1289421	3358	3341	96.59	-	3	3
14008828	14011998	854489	851319	3171	3171	95.86	-	3	3
5872751	5875880	22312790	22309651	3130	3140	95.98	-	3	3
12722869	12726005	29686676	29683561	3137	3116	95.13	-	3	3
4581874	4584905	21234464	21231462	3032	3003	96.08	-	3	3
14673406	14676373	2021220	2018268	2968	2953	96.6	-	3	3
15124699	15127520	33952439	33949618	2822	2822	97.55	-	3	3
15124699	15127520	1542299	1539481	2822	2819	97.55	-	3	3
13401239	13404013	33106340	33103555	2775	2786	97.31	-	3	3
13401239	13404013	1411511	1408729	2775	2783	97.24	-	3	3
14008828	14011566	32122523	32119789	2739	2735	95.92	-	3	3
13659520	13662225	32969925	32967226	2706	2700	95.57	-	3	3
19948281	19951013	19968658	19965959	2733	2700	95.43	-	3	3
13659520	13662225	1298359	1295670	2706	2690	95.74	-	3	3
13744141	13746707	32878154	32875566	2567	2589	95.54	-	3	3
9501486	9504008	29132794	29130283	2523	2512	95.21	-	3	3
13744174	13746707	1195192	1192694	2534	2499	95.35	-	3	3
13804821	13807074	1013287	1011031	2254	2257	95.17	-	3	3
9326390	9328592	9447240	9445033	2203	2208	95.94	-	3	3
9354646	9356849	9447230	9445033	2204	2198	96.47	-	3	3
14060306	14062412	32082677	32080541	2107	2137	95.18	-	3	3
14060306	14062412	793153	791037	2107	2117	95.76	-	3	3
21159784	21161794	8258615	8256600	2011	2016	95.04	-	3	3
10682254	10684236	28787770	28785768	1983	2003	95.07	-	3	3
24641717	24643539	12346790	12344970	1823	1821	95.01	-	3	3
10413158	10414886	28629275	28627557	1729	1719	96.47	-	3	3
10267261	10268985	28629271	28627557	1725	1715	96.58	-	3	3
24647661	24649252	12346541	12344947	1592	1595	95.11	-	3	3
14090151	14091742	32058425	32056838	1592	1588	95.21	-	3	3
14481126	14482707	2209563	2207976	1582	1588	95.48	-	3	3
7612130	7613729	24869861	24868281	1600	1581	95.88	-	3	3
5181990	5183563	17116632	17115061	1574	1572	96.25	-	3	3
14054430	14055927	32085435	32083936	1498	1500	95.08	-	3	3
24303990	24305478	25288493	25287006	1489	1488	95.1	-	3	3
24315248	24316733	25288493	25287006	1486	1488	96.31	-	3	3
13907924	13909389	32192544	32191077	1466	1468	95.79	-	3	3
13128714	13130185	29536158	29534696	1472	1463	95.52	-	3	3
14701364	14702822	1960204	1958747	1459	1458	95.29	-	3	3
26072177	26073587	13881091	13879668	1411	1424	95.51	-	3	3
15899069	15900407	3472653	3471310	1339	1344	96.73	-	3	3
1280759	1282022	4492905	4491645	1264	1261	95.97	-	3	3
14399032	14400286	2291799	2290550	1255	1250	95.94	-	3	3
14450285	14451490	2237285	2236080	1206	1206	95.7	-	3	3
891173	892383	17085197	17083997	1211	1201	96.61	-	3	3
14296104	14297267	2359317	2358156	1164	1162	97.26	-	3	3
10418093	10419212	28598887	28597777	1120	1111	95.27	-	3	3
2177788	2178868	16950641	16949564	1081	1078	95.66	-	3	3
2177788	2178868	16942729	16941653	1081	1077	95.93	-	3	3
15933986	15935059	3472692	3471617	1074	1076	96.19	-	3	3
20435967	20437001	7527089	7526054	1035	1036	96.05	-	3	3
24966978	24967981	20192166	20193168	1004	1003	96.23	+	3	3
1106734	1107737	4493283	4494297	1004	1015	95.37	+	3	3
1268960	1269974	16838116	16839130	1015	1015	95.67	+	3	3
2464005	2465019	18188606	18189620	1015	1015	95.1	+	3	3
15912093	15913110	3439757	3440771	1018	1015	95.38	+	3	3
20499610	20500633	7611481	7612505	1024	1025	95.8	+	3	3
20181806	20182836	7213820	7214847	1031	1028	95.16	+	3	3
2164642	2165667	18401992	18403023	1026	1032	95.16	+	3	3
22425615	22426647	9781893	9782927	1033	1035	95.76	+	3	3
25213427	25214460	12834246	12835280	1034	1035	96.43	+	3	3
23479957	23480989	10910551	10911589	1033	1039	95.19	+	3	3
7546684	7547716	24756317	24757357	1033	1041	95.51	+	3	3
19689603	19690643	6740044	6741086	1041	1043	95.98	+	3	3
3145985	3147031	19112425	19113472	1047	1048	96.1	+	3	3
5636997	5638053	22103395	22104449	1057	1055	98.01	+	3	3
3899534	3900590	16964128	16965183	1057	1056	96.04	+	3	3
19359413	19360476	5979234	5980294	1064	1061	96.9	+	3	3
8335627	8336704	26494241	26495302	1078	1062	96.29	+	3	3
5196252	5197314	21659465	21660527	1063	1063	97.37	+	3	3
15124848	15125912	32298967	32300032	1065	1066	97.75	+	3	3
20979984	20981058	8127635	8128708	1075	1074	95.55	+	3	3
24095277	24096362	11608375	11609451	1086	1077	96.04	+	3	3
2177788	2178868	16966637	16967719	1081	1083	95.86	+	3	3
753965	755055	16280515	16281609	1091	1095	96.99	+	3	3
3946228	3947332	20213658	20214754	1105	1097	95.57	+	3	3
20674563	20675678	7812866	7813971	1116	1106	95.89	+	3	3
8437463	8438566	26552912	26554023	1104	1112	95.96	+	3	3
864830	865954	16179893	16181006	1125	1114	95.38	+	3	3
8437463	8438566	25737747	25738860	1104	1114	95.96	+	3	3
7093138	7094278	24219535	24220663	1141	1129	95.11	+	3	3
9014882	9015997	27120617	27121749	1116	1133	95.33	+	3	3
5880721	5881846	22338862	22339996	1126	1135	96.83	+	3	3
1985407	1986544	17520600	17521736	1138	1137	96.4	+	3	3
23569289	23570433	11051827	11052968	1145	1142	96.25	+	3	3
17882479	17883611	4495655	4496801	1133	1147	95.82	+	3	3
21685736	21686889	8820245	8821392	1154	1148	96.01	+	3	3
4421472	4422613	20731486	20732635	1142	1150	95.32	+	3	3
26114075	26115234	13998012	13999165	1160	1154	95.27	+	3	3
19674821	19675997	6252500	6253673	1177	1174	96.86	+	3	3
19481487	19482675	6077327	6078515	1189	1189	96.64	+	3	3
1270774	1271971	16833449	16834647	1198	1199	96.5	+	3	3
5709686	5710901	22164079	22165293	1216	1215	96.06	+	3	3
26278510	26279720	14208019	14209233	1211	1215	96.96	+	3	3
5583448	5584682	22008339	22009573	1235	1235	95.55	+	3	3
26424578	26425817	14367286	14368521	1240	1236	95.67	+	3	3
682836	684090	16066264	16067507	1255	1244	95.8	+	3	3
6934849	6936090	23979906	23981159	1242	1254	96.41	+	3	3
25741096	25742342	13432971	13434224	1247	1254	95.07	+	3	3
20345348	20346613	7353868	7355132	1266	1265	95.28	+	3	3
19873586	19874869	6518149	6519434	1284	1286	96.28	+	3	3
9034601	9035909	27107523	27108836	1309	1314	95.22	+	3	3
19689339	19690655	6397509	6398828	1317	1320	95.91	+	3	3
6734548	6735865	23730825	23732149	1318	1325	95.41	+	3	3
18969291	18970624	5596515	5597843	1334	1329	95.73	+	3	3
19695924	19697257	6362538	6363870	1334	1333	97.45	+	3	3
3227067	3228414	19167960	19169297	1348	1338	96.08	+	3	3
16368731	16370070	3852746	3854087	1340	1342	96.95	+	3	3
19757484	19758834	6411427	6412777	1351	1351	95.79	+	3	3
9286885	9288242	26351717	26353074	1358	1358	97.72	+	3	3
3579291	3580659	19651580	19652942	1369	1363	96.2	+	3	3
25605377	25606757	13279065	13280448	1381	1384	96.32	+	3	3
6491128	6492527	23406552	23407938	1400	1387	95.23	+	3	3
6596449	6597817	23602683	23604071	1369	1389	96.19	+	3	3
23057234	23058628	10492035	10493430	1395	1396	96.17	+	3	3
9286818	9288242	27157762	27159177	1425	1416	96.43	+	3	3
24217040	24218458	11760811	11762227	1419	1417	95.07	+	3	3
25167447	25168861	12775133	12776551	1415	1419	95.51	+	3	3
1880404	1881814	17460513	17461934	1411	1422	95.01	+	3	3
10958674	10960092	28983312	28984738	1419	1427	95.17	+	3	3
23023024	23024480	10418597	10420048	1457	1452	95.82	+	3	3
24279057	24280518	11789625	11791085	1462	1461	96.79	+	3	3
8714151	8715599	26955663	26957125	1449	1463	95.24	+	3	3
20899364	20900823	8043981	8045449	1460	1469	95.19	+	3	3
3362026	3363524	19331000	19332476	1499	1477	95.13	+	3	3
8946118	8947598	27168631	27170124	1481	1494	95.92	+	3	3
19689243	19690743	6411273	6412773	1501	1501	96.95	+	3	3
20406123	20407641	7494069	7495586	1519	1518	95.74	+	3	3
3738980	3740511	19853259	19854777	1532	1519	95.71	+	3	3
10861375	10862921	28822037	28823562	1547	1526	95.73	+	3	3
26047633	26049156	13873104	13874635	1524	1532	95.19	+	3	3
22376270	22377810	9703772	9705305	1541	1534	95.08	+	3	3
2546953	2548497	18255574	18257110	1545	1537	95.86	+	3	3
427980	429520	15845514	15847052	1541	1539	96.25	+	3	3
27013995	27015547	15005839	15007382	1553	1544	95.02	+	3	3
5024570	5026125	21452835	21454394	1556	1560	95.6	+	3	3
190788	192359	15609301	15610874	1572	1574	96.51	+	3	3
19972097	19973663	6717575	6719153	1567	1579	95.12	+	3	3
20315679	20317250	7367145	7368725	1572	1581	95.76	+	3	3
20315656	20317250	7427171	7428761	1595	1591	96.74	+	3	3
23105908	23107490	10553655	10555251	1583	1597	96.07	+	3	3
18008136	18009742	4632619	4634227	1607	1609	98.51	+	3	3
1755905	1757515	17225760	17227371	1611	1612	97.65	+	3	3
22902939	22904550	10309795	10311413	1612	1619	95.31	+	3	3
6198032	6199661	22688096	22689720	1630	1625	95.59	+	3	3
9524348	9525973	27527929	27529561	1626	1633	95.81	+	3	3
26245504	26247139	14153233	14154865	1636	1633	95.82	+	3	3
2879131	2880753	18658601	18660238	1623	1638	95.07	+	3	3
19980703	19982344	6753459	6755099	1642	1641	95.98	+	3	3
19974177	19975826	6753459	6755107	1650	1649	95.15	+	3	3
19980687	19982344	6773397	6775052	1658	1656	95.36	+	3	3
19969795	19971451	6693657	6695317	1657	1661	95.01	+	3	3
6888779	6890441	23864688	23866365	1663	1678	96.01	+	3	3
5142814	5144496	21556836	21558518	1683	1683	96.21	+	3	3
19942183	19943883	6580476	6582172	1701	1697	95.59	+	3	3
3455792	3457503	19408356	19410070	1712	1715	96.39	+	3	3
6937538	6939269	23982896	23984623	1732	1728	96.88	+	3	3
25710196	25711962	13393092	13394842	1767	1751	95.08	+	3	3
10413126	10414886	28537645	28539396	1761	1752	96.37	+	3	3
25828481	25830241	13520638	13522399	1761	1762	96.49	+	3	3
25585	27357	15377572	15379339	1773	1768	95.5	+	3	3
995678	997444	16438072	16439844	1767	1773	96.96	+	3	3
4769127	4770900	21110923	21112696	1774	1774	96.56	+	3	3
20347267	20349032	7367159	7368932	1766	1774	95.43	+	3	3
8946186	8947985	26351719	26353500	1800	1782	95.47	+	3	3
298991	300786	15714586	15716383	1796	1798	95.44	+	3	3
9526532	9528317	27529577	27531374	1786	1798	95.46	+	3	3
20699189	20700992	7842487	7844286	1804	1800	97.51	+	3	3
9732041	9733840	27611206	27613010	1800	1805	95.58	+	3	3
4401446	4403243	20713687	20715498	1798	1812	95.22	+	3	3
27191491	27193330	15227912	15229746	1840	1835	95.01	+	3	3
20315412	20317250	7407272	7409113	1839	1842	95.35	+	3	3
10858944	10860814	28758511	28760379	1871	1869	95.69	+	3	3
26114075	26115965	14001752	14003634	1891	1883	95.3	+	3	3
20347220	20349104	7417732	7419616	1885	1885	96.61	+	3	3
218730	220594	15634160	15636049	1865	1890	95.78	+	3	3
4542327	4544223	20945004	20946899	1897	1896	95.84	+	3	3
6954505	6956400	24016166	24018072	1896	1907	95	+	3	3
25783399	25785310	13476645	13478566	1912	1922	97.04	+	3	3
20258384	20260342	7265606	7267544	1959	1939	95.67	+	3	3
7927422	7929397	25182433	25184372	1976	1940	95.1	+	3	3
24897479	24899439	12487047	12489005	1961	1959	96.79	+	3	3
709241	711221	16092135	16094117	1981	1983	95.12	+	3	3
4181472	4183459	20512205	20514196	1988	1992	95.7	+	3	3
18702198	18704217	5308557	5310554	2020	1998	95.77	+	3	3
20347220	20349227	7407506	7409514	2008	2009	95.13	+	3	3
3228416	3230451	19169464	19171475	2036	2012	96.51	+	3	3
23568394	23570414	11032361	11034376	2021	2016	95.37	+	3	3
7733648	7735660	25060036	25062053	2013	2018	96.39	+	3	3
27294411	27296439	15331746	15333779	2029	2034	97.21	+	3	3
701954	703996	16083643	16085682	2043	2040	95.67	+	3	3
2751344	2753380	18472578	18474620	2037	2043	95.37	+	3	3
18974452	18976541	5607317	5609400	2090	2084	97.28	+	3	3
19922194	19924287	6594035	6596123	2094	2089	95.34	+	3	3
1206941	1209061	16700168	16702263	2121	2096	95.81	+	3	3
3188109	3190213	19150267	19152371	2105	2105	95.88	+	3	3
19922194	19924312	6646746	6648855	2119	2110	95.48	+	3	3
16052858	16054998	3576385	3578518	2141	2134	96.33	+	3	3
23300990	23303136	10713550	10715700	2147	2151	95.33	+	3	3
22631867	22634028	9921585	9923745	2162	2161	96.13	+	3	3
5197411	5199566	21661349	21663518	2156	2170	95.5	+	3	3
26460865	26463007	14410961	14413132	2143	2172	95.91	+	3	3
283819	286009	15699781	15701974	2191	2194	95.77	+	3	3
1672862	1675083	17138953	17141177	2222	2225	95.92	+	3	3
22374030	22376276	9698955	9701187	2247	2233	96.18	+	3	3
26042610	26044859	13867682	13869934	2250	2253	97.12	+	3	3
5439198	5441476	21870074	21872344	2279	2271	96.36	+	3	3
2948390	2950706	18899178	18901453	2317	2276	95.56	+	3	3
8435014	8437315	25735459	25737747	2302	2289	95.16	+	3	3
19345512	19347812	5935118	5937416	2301	2299	95.15	+	3	3
25361282	25363606	12988529	12990849	2325	2321	96.69	+	3	3
26262273	26264593	14182461	14184786	2321	2326	96.95	+	3	3
5878380	5880726	22336090	22338442	2347	2353	96.73	+	3	3
2601317	2603697	18313751	18316127	2381	2377	96.08	+	3	3
2722964	2725341	18439626	18442006	2378	2381	96.61	+	3	3
25473654	25476095	13137213	13139666	2442	2454	96.95	+	3	3
25331121	25333617	12955097	12957551	2497	2455	95.56	+	3	3
7043398	7045851	24169887	24172342	2454	2456	95.42	+	3	3
1531414	1533887	17048001	17050464	2474	2464	95.18	+	3	3
17702917	17705388	4331554	4334020	2472	2467	95.06	+	3	3
1740426	1742897	17210911	17213389	2472	2479	95.62	+	3	3
2934769	2937284	18686659	18689165	2516	2507	96.74	+	3	3
19448777	19451272	6045052	6047559	2496	2508	95.82	+	3	3
16371894	16374400	3855072	3857588	2507	2517	96.11	+	3	3
11868292	11870812	29411808	29414329	2521	2522	96.48	+	3	3
21011002	21013518	8159542	8162073	2517	2532	96.07	+	3	3
9404659	9407225	27344495	27347070	2567	2576	95.59	+	3	3
1338116	1340707	16899348	16901930	2592	2583	95.13	+	3	3
2125923	2128521	17753831	17756420	2599	2590	95.41	+	3	3
520133	522715	15919553	15922150	2583	2598	96.39	+	3	3
2951203	2953816	18807450	18810065	2614	2616	96.6	+	3	3
17454080	17456686	2985664	2988282	2607	2619	95.7	+	3	3
20676041	20678680	7813968	7816592	2640	2625	95.87	+	3	3
20346440	20349059	7436822	7439452	2620	2631	95.68	+	3	3
22975586	22978221	10386138	10388775	2636	2638	97.27	+	3	3
2123179	2125822	17751191	17753830	2644	2640	96.64	+	3	3
26863723	26866364	14845532	14848174	2642	2643	96.67	+	3	3
4164372	4167023	20496052	20498701	2652	2650	95.3	+	3	3
25830320	25832944	13522396	13525058	2625	2663	95.35	+	3	3
6756889	6759543	23765721	23768385	2655	2665	95.75	+	3	3
18566050	18568735	5146486	5149163	2686	2678	95.44	+	3	3
4428109	4430848	20767495	20770196	2740	2702	95.23	+	3	3
25622204	25624939	13296601	13299316	2736	2716	96.53	+	3	3
27261319	27264033	15297416	15300132	2715	2717	96.34	+	3	3
8522689	8525378	25914573	25917297	2690	2725	95.02	+	3	3
20019521	20022253	6832437	6835174	2733	2738	96.76	+	3	3
26044850	26047621	13870175	13872914	2772	2740	96.32	+	3	3
26258321	26261116	14179281	14182038	2796	2758	95.04	+	3	3
25643833	25646598	13317592	13320352	2766	2761	96.64	+	3	3
22675075	22677841	9976328	9979092	2767	2765	96.32	+	3	3
22675075	22677862	9937009	9939780	2788	2772	96.17	+	3	3
23751795	23754575	11260768	11263542	2781	2775	95.61	+	3	3
5991629	5994404	22428668	22431456	2776	2789	95.88	+	3	3
23422945	23425726	10839059	10841856	2782	2798	95.05	+	3	3
2681069	2683877	18404828	18407626	2809	2799	96.73	+	3	3
25206907	25209724	12822110	12824908	2818	2799	95.55	+	3	3
679784	682600	16063253	16066056	2817	2804	95.12	+	3	3
724524	727327	16111931	16114745	2804	2815	95.75	+	3	3
1999087	2001922	17630501	17633333	2836	2833	95.27	+	3	3
5159413	5162279	21572625	21575468	2867	2844	95.1	+	3	3
18492563	18495426	5068139	5070982	2864	2844	96.23	+	3	3
20413996	20416889	7503636	7506485	2894	2850	95.79	+	3	3
5947493	5950360	22428700	22431577	2868	2878	95.03	+	3	3
19378971	19381877	5998948	6001858	2907	2911	95.79	+	3	3
4234372	4237252	20571420	20574332	2881	2913	95.48	+	3	3
21820336	21823254	8994899	8997821	2919	2923	95.07	+	3	3
27287865	27290786	15324816	15327741	2922	2926	95.62	+	3	3
25768180	25771150	13460915	13463861	2971	2947	95.24	+	3	3
22674908	22677858	9946669	9949623	2951	2955	95.79	+	3	3
889426	892383	16334068	16337032	2958	2965	95.54	+	3	3
5790616	5793574	22225918	22228908	2959	2991	95.5	+	3	3
23667551	23670546	11151281	11154278	2996	2998	97.07	+	3	3
7317573	7320639	24519559	24522597	3067	3039	95.51	+	3	3
9973791	9976843	3204987	3208036	3053	3050	97.15	+	3	3
3080724	3083788	19039246	19042327	3065	3082	95.3	+	3	3
3849429	3852524	20052851	20055937	3096	3087	97.03	+	3	3
1203870	1206922	16696903	16700005	3053	3103	95.59	+	3	3
22362677	22365804	9695194	9698320	3128	3127	95.99	+	3	3
24376492	24379621	11864437	11867570	3130	3134	96.79	+	3	3
18973962	18977100	5587628	5590779	3139	3152	96.77	+	3	3
20959341	20962537	8103510	8106684	3197	3175	95.93	+	3	3
5144494	5147765	21558763	21562024	3272	3262	95.76	+	3	3
20432055	20435349	7522414	7525713	3295	3300	96.71	+	3	3
26056308	26059580	13881970	13885270	3273	3301	95.22	+	3	3
2663872	2667208	18395599	18398901	3337	3303	95.67	+	3	3
16224597	16227912	3672888	3676199	3316	3312	95.33	+	3	3
9724565	9727882	27602997	27606313	3318	3317	96.78	+	3	3
23430547	23433847	10843255	10846573	3301	3319	96.99	+	3	3
287531	290838	15703250	15706569	3308	3320	96.18	+	3	3
7633872	7637239	24843509	24846847	3368	3339	95.95	+	3	3
15578412	15581712	3247694	3251036	3301	3343	95.08	+	3	3
24757555	24760906	12313534	12316885	3352	3352	96.67	+	3	3
15756896	15760233	3336356	3339713	3338	3358	95.11	+	3	3
26331471	26334826	14263799	14267156	3356	3358	97.71	+	3	3
7147432	7150810	24310902	24314269	3379	3368	95.22	+	3	3
3557999	3561383	19628162	19631536	3385	3375	96.91	+	3	3
6068627	6071986	22580569	22583948	3360	3380	95.15	+	3	3
25173863	25177287	12785359	12788754	3425	3396	95.38	+	3	3
4581443	4584904	20985444	20988859	3462	3416	95.18	+	3	3
15373083	15376559	3097311	3100760	3477	3450	95.02	+	3	3
21874406	21877866	9075196	9078651	3461	3456	96.32	+	3	3
2251877	2255362	17904254	17907730	3486	3477	95.77	+	3	3
7936579	7940051	25194570	25198047	3473	3478	95.33	+	3	3
4651703	4655185	21042170	21045667	3483	3498	95.41	+	3	3
24772946	24776438	12328776	12332287	3493	3512	95.74	+	3	3
26424120	26427638	14360367	14363880	3519	3514	95.96	+	3	3
7077822	7081346	24209340	24212861	3525	3522	95.77	+	3	3
17531704	17535230	3022226	3025756	3527	3531	96	+	3	3
7929430	7932942	25187238	25190774	3513	3537	95.63	+	3	3
26192976	26196564	14101039	14104575	3589	3537	95.01	+	3	3
16632290	16635796	4207163	4210703	3507	3541	96.13	+	3	3
19006329	19009864	5647996	5651561	3536	3566	96.36	+	3	3
26076408	26079984	13908083	13911649	3577	3567	95.89	+	3	3
3855058	3858651	20066431	20069998	3594	3568	95.24	+	3	3
2921924	2925518	18790952	18794551	3595	3600	95.53	+	3	3
2921924	2925518	18876060	18879660	3595	3601	95.56	+	3	3
6587758	6591356	23595074	23598677	3599	3604	95.3	+	3	3
1661211	1664817	17122761	17126370	3607	3610	95.07	+	3	3
25312653	25316315	12936415	12940025	3663	3611	95.05	+	3	3
3285189	3288899	19233446	19237121	3711	3676	95.01	+	3	3
19946655	19950370	6686654	6690355	3716	3702	96.67	+	3	3
23837313	23841008	11351265	11354972	3696	3708	95.56	+	3	3
3782716	3786435	19914353	19918076	3720	3724	95.59	+	3	3
1289042	1292814	16849797	16853552	3773	3756	95.43	+	3	3
2033775	2037538	17656917	17660677	3764	3761	96.03	+	3	3
19209106	19212899	5854375	5858152	3794	3778	97	+	3	3
3931722	3935543	20154846	20158638	3822	3793	95.33	+	3	3
27245659	27249491	15287724	15291534	3833	3811	96.21	+	3	3
2234816	2238673	17887356	17891170	3858	3815	95.42	+	3	3
3635353	3639195	19716729	19720552	3843	3824	95.64	+	3	3
107425	111246	15527797	15531636	3822	3840	95.92	+	3	3
24739306	24743162	12287880	12291745	3857	3866	97.88	+	3	3
15574002	15577922	3243298	3247194	3921	3897	95.76	+	3	3
3399540	3403471	19364765	19368703	3932	3939	95.81	+	3	3
5328880	5332837	21754967	21758909	3958	3943	95.73	+	3	3
103110	107073	15523860	15527805	3964	3946	95.34	+	3	3
7595204	7599154	24795597	24799554	3951	3958	95.23	+	3	3
23991247	23995224	11512724	11516685	3978	3962	95.88	+	3	3
6787319	6791334	23786807	23790782	4016	3976	95.13	+	3	3
2921721	2925679	18671447	18675426	3959	3980	95.88	+	3	3
186545	190507	15605288	15609282	3963	3995	96.83	+	3	3
20807630	20811635	8006337	8010339	4006	4003	97.53	+	3	3
1809449	1813479	17335293	17339304	4031	4012	95.43	+	3	3
5064112	5068116	21488222	21492239	4005	4018	95.66	+	3	3
26537802	26541824	14496783	14500815	4023	4033	95.4	+	3	3
20990350	20994454	8140188	8144244	4105	4057	95.22	+	3	3
4446435	4450518	20782800	20786880	4084	4081	95.88	+	3	3
25345330	25349457	12972758	12976880	4128	4123	96.08	+	3	3
9727874	9732041	27606964	27611099	4168	4136	95.27	+	3	3
25092736	25096897	12696936	12701071	4162	4136	96.28	+	3	3
24516017	24520146	12002091	12006228	4130	4138	95.52	+	3	3
23725014	23729169	11209953	11214108	4156	4156	95.07	+	3	3
11882814	11887096	29474245	29478499	4283	4255	96.5	+	3	3
19590323	19594615	6193972	6198235	4293	4264	96.39	+	3	3
1664852	1669178	17128199	17132481	4327	4283	95.82	+	3	3
21501020	21505337	8601866	8606213	4318	4348	95.85	+	3	3
1003829	1008146	16448106	16452463	4318	4358	96.35	+	3	3
23980790	23985111	11502830	11507194	4322	4365	95.54	+	3	3
19456539	19460908	6051573	6055938	4370	4366	96.38	+	3	3
24926195	24930515	12518778	12523149	4321	4372	95.15	+	3	3
651816	656227	16020287	16024660	4412	4374	95.05	+	3	3
4198358	4202745	20536881	20541304	4388	4424	95.53	+	3	3
2204230	2208664	17859819	17864254	4435	4436	96.07	+	3	3
16414781	16419223	3903750	3908208	4443	4459	95.54	+	3	3
20975548	20979987	8122809	8127270	4440	4462	96.26	+	3	3
24090908	24095419	11603903	11608366	4512	4464	95.23	+	3	3
1751397	1755909	17221141	17225611	4513	4471	96.13	+	3	3
1306240	1310732	16868223	16872698	4493	4476	96.64	+	3	3
1370073	1374563	16932184	16936660	4491	4477	95.26	+	3	3
25307927	25312467	12931721	12936231	4541	4511	95.87	+	3	3
24447893	24452446	11921435	11925950	4554	4516	95.47	+	3	3
24855705	24860310	12439882	12444447	4606	4566	95.83	+	3	3
3294497	3299094	19242699	19247279	4598	4581	95.77	+	3	3
6206521	6211104	22700265	22704865	4584	4601	95.25	+	3	3
21967334	21971926	9212050	9216650	4593	4601	96.66	+	3	3
1850794	1855413	17423171	17427783	4620	4613	95.98	+	3	3
1463979	1468604	16990387	16995003	4626	4617	96.96	+	3	3
26062432	26067080	13888428	13893059	4649	4632	95.49	+	3	3
1038704	1043362	16483283	16487937	4659	4655	97.49	+	3	3
25846150	25850826	13538695	13543361	4677	4667	96.25	+	3	3
3740877	3745582	19854776	19859465	4706	4690	96.32	+	3	3
19198985	19203714	5844043	5848732	4730	4690	95.54	+	3	3
18342467	18347190	4962353	4967043	4724	4691	96.64	+	3	3
5807093	5811782	22243339	22248042	4690	4704	95.35	+	3	3
1495805	1500595	17010533	17015269	4791	4737	95.03	+	3	3
7142777	7147436	24305736	24310481	4660	4746	95.31	+	3	3
27276836	27281661	15309521	15314340	4826	4820	96.42	+	3	3
19596043	19600858	6199340	6204161	4816	4822	96.77	+	3	3
25956744	25961597	13679658	13684482	4854	4825	95.75	+	3	3
645878	650666	16009276	16014113	4789	4838	95.17	+	3	3
[truncated: 2,625 more rows]
