# Supplementary material for: Chromosome-level genome assembly provides insights into the genetic diversity, evolution, and flower development of Prunus conradinae
Source: Mol Hortic. 2024 Jun 19;4:25. doi: 10.1186/s43897-024-00101-7 (PMC11186256; doi:10.1186/s43897-024-00101-7)
Supplement: Supplementary file 9 — Supplementary Material 9: Table S14. The statistics of Pcon vs. Pavi, and Pcon vs. Pser synteny maps. [file 43897_2024_101_MOESM9_ESM.xlsx]

## Sheet: Table S14
Table S14. The statistics of Pcon vs. Pavi, and Pcon vs. Pser synteny maps.
Type	Pcon vs. Pavi	Pcon vs. Pser
Total synteny block (number)	1086	2731
Block on the same chromosome (number)	825	2006
Block on the different chromosome (number)	261	725
Block on the same direction (number)	825	2130
Block on the opposite orientations (number)	261	601
Note: Pcon: P. conradinae, Pavi: P. avium, and Pser: P. serrulate.
