# Supplementary material for: Chromosome-level genome assembly provides insights into the genetic diversity, evolution, and flower development of Prunus conradinae
Source: Mol Hortic. 2024 Jun 19;4:25. doi: 10.1186/s43897-024-00101-7 (PMC11186256; doi:10.1186/s43897-024-00101-7)
Supplement: Supplementary file 10 — Supplementary Material 10: Table S15. Syntenic blocks between Prunus persica and P. avium. Table S16. Syntenic blocks between Prunus avium and P. serrulata. Table S17. Syntenic blocks between Prunus serrulata and P. conradinae. [file 43897_2024_101_MOESM10_ESM.xls]

## Sheet: Pper.Pavi
Table S15. Syntenic blocks between Prunus persica and P. avium.
Pper_start_position	Pper_end_position	Chr	Pavi_start_position	Pavi_end_position	Chr	Gene number	strand
Pper_XP_020409757.1	Pper_XP_020410449.1	1	FUN_000046-T1	FUN_001474-T1	1	1270	+
Pper_XP_020424282.1	Pper_XP_007221308.2	1	FUN_001502-T1	FUN_001938-T1	1	369	+
Pper_XP_007222358.2	Pper_XP_007224111.1	1	FUN_001954-T1	FUN_002035-T1	1	58	+
Pper_XP_007225121.1	Pper_XP_020411019.1	1	FUN_002052-T1	FUN_002239-T1	1	145	+
Pper_XP_020410293.1	Pper_XP_020409906.1	1	FUN_002360-T1	FUN_002525-T1	1	119	+
Pper_XP_007225326.1	Pper_XP_020420285.1	1	FUN_002543-T1	FUN_002630-T1	1	55	+
Pper_XP_020421598.1	Pper_XP_020410946.1	1	FUN_002737-T1	FUN_002821-T1	1	56	+
Pper_XP_007222652.1	Pper_XP_020411539.1	1	FUN_003307-T1	FUN_003362-T2	1	50	+
Pper_XP_007227632.2	Pper_XP_020410391.1	1	FUN_003439-T1	FUN_003875-T1	1	372	+
Pper_XP_007223652.1	Pper_XP_020409607.1	1	FUN_003900-T1	FUN_004685-T2	1	713	+
Pper_XP_007222143.2	Pper_XP_007222322.1	1	FUN_004686-T1	FUN_006399-T1	1	1576	+
Pper_XP_007225010.2	Pper_XP_007222135.1	1	FUN_006539-T1	FUN_007235-T1	1	647	+
Pper_XP_007223280.1	Pper_XP_007224496.2	1	FUN_006406-T1	FUN_006534-T1	1	116	+
Pper_XP_007226848.2	Pper_XP_020410162.1	1	FUN_007696-T1	FUN_007834-T2	1	123	+
Pper_XP_007223002.2	Pper_XP_020411426.1	1	FUN_007240-T1	FUN_007694-T1	1	404	-
Pper_XP_020411917.1	Pper_XP_020412248.1	2	FUN_007991-T1	FUN_008369-T1	2	279	+
Pper_XP_020413918.1	Pper_XP_007218800.1	2	FUN_008434-T1	FUN_008480-T1	2	44	+
Pper_XP_007220495.2	Pper_XP_007220031.2	2	FUN_008508-T1	FUN_008605-T1	2	57	+
Pper_XP_020411925.1	Pper_XP_007219644.1	2	FUN_008623-T1	FUN_008701-T1	2	59	+
Pper_XP_007220844.2	Pper_XP_020413069.1	2	FUN_008721-T1	FUN_008802-T1	2	61	+
Pper_XP_020412740.1	Pper_XP_007220494.1	2	FUN_008818-T1	FUN_008901-T1	2	51	+
Pper_XP_020411957.1	Pper_XP_020412390.1	2	FUN_008927-T1	FUN_009076-T1	2	114	+
Pper_XP_020411864.1	Pper_XP_020411714.1	2	FUN_009315-T1	FUN_009353-T1	2	36	+
Pper_XP_007214662.1	Pper_XP_020411742.1	2	FUN_009645-T1	FUN_009752-T1	2	61	+
Pper_XP_020412876.1	Pper_XP_020412274.1	2	FUN_010042-T1	FUN_010133-T1	2	65	+
Pper_XP_007220183.2	Pper_XP_007218568.1	2	FUN_010147-T1	FUN_010181-T1	2	31	+
Pper_XP_020413540.1	Pper_XP_020413059.1	2	FUN_010341-T1	FUN_010784-T1	2	350	+
Pper_XP_020413559.1	Pper_XP_020412959.1	2	FUN_010811-T1	FUN_010876-T1	2	57	+
Pper_XP_007204253.2	Pper_XP_007218415.1	2	FUN_010906-T1	FUN_012507-T1	2	1388	+
Pper_XP_020413330.1	Pper_XP_007218025.1	2	FUN_012524-T1	FUN_013177-T1	2	619	+
Pper_XP_020414919.1	Pper_XP_007216600.1	3	FUN_013338-T1	FUN_014175-T1	3	712	+
Pper_XP_007217160.1	Pper_XP_007215676.1	3	FUN_014176-T1	FUN_014305-T1	3	110	-
Pper_XP_020416116.1	Pper_XP_007216677.1	3	FUN_014313-T1	FUN_014631-T1	3	253	+
Pper_XP_007215395.2	Pper_XP_007216966.2	3	FUN_014655-T1	FUN_040080-T1	3	93	+
Pper_XP_007215395.2	Pper_XP_020414668.1	3	FUN_014816-T1	FUN_014944-T1	3	89	+
Pper_XP_007215881.1	Pper_XP_007216805.2	3	FUN_014957-T1	FUN_014991-T1	3	34	+
Pper_XP_020416108.1	Pper_XP_007213386.1	3	FUN_015015-T1	FUN_015171-T1	3	125	+
Pper_XP_007212585.2	Pper_XP_020415505.1	3	FUN_015203-T1	FUN_015246-T1	3	45	+
Pper_XP_007198887.2	Pper_XP_020416653.1	3	FUN_015375-T1	FUN_015445-T1	3	58	-
Pper_XP_020415561.1	Pper_XP_020414562.1	3	FUN_015482-T1	FUN_015572-T1	3	66	-
Pper_XP_007216377.1	Pper_XP_020414560.1	3	FUN_015665-T1	FUN_015715-T1	3	41	+
Pper_XP_020415867.1	Pper_XP_020415613.1	3	FUN_015753-T1	FUN_015861-T1	3	92	+
Pper_XP_020416240.1	Pper_XP_020415975.1	3	FUN_015604-T1	FUN_015662-T1	3	41	+
Pper_XP_007217097.2	Pper_XP_007217250.1	3	FUN_015857-T1	FUN_016131-T2	3	207	+
Pper_XP_007217260.1	Pper_XP_020415393.1	3	FUN_016146-T1	FUN_016249-T1	3	87	+
Pper_XP_020415638.1	Pper_XP_020415072.1	3	FUN_016270-T1	FUN_016827-T1	3	462	+
Pper_XP_020415076.1	Pper_XP_007217152.2	3	FUN_016863-T1	FUN_017180-T1	3	272	+
Pper_XP_020415693.1	Pper_XP_007215675.1	3	FUN_017186-T1	FUN_017357-T1	3	139	+
Pper_XP_020416582.1	Pper_XP_007215667.1	3	FUN_017361-T1	FUN_017581-T1	3	190	+
Pper_XP_007215682.1	Pper_XP_007215007.2	3	FUN_017582-T1	FUN_017934-T2	3	336	+
Pper_XP_020416815.1	Pper_XP_007212178.1	4	FUN_031502-T1	FUN_032686-T1	4	1057	+
Pper_XP_007214048.2	Pper_XP_020417504.1	4	FUN_032690-T1	FUN_033023-T1	4	291	+
Pper_XP_020417468.1	Pper_XP_007211900.2	4	FUN_033031-T1	FUN_033530-T1	4	419	+
Pper_XP_007211478.1	Pper_XP_020416794.1	4	FUN_033549-T1	FUN_033721-T1	4	148	+
Pper_XP_007211596.1	Pper_XP_007214002.2	4	FUN_033721-T1	FUN_034537-T1	4	683	+
Pper_XP_007212719.1	Pper_XP_007212738.2	4	FUN_034543-T1	FUN_034939-T1	4	309	+
Pper_XP_007214675.2	Pper_XP_020418202.1	4	FUN_034998-T1	FUN_035105-T1	4	73	+
Pper_XP_020418223.1	Pper_XP_007212316.1	4	FUN_035439-T1	FUN_035578-T2	4	78	-
Pper_XP_020417731.1	Pper_XP_007213381.2	4	FUN_035176-T1	FUN_035418-T1	4	159	-
Pper_XP_020418371.1	Pper_XP_020418077.1	4	FUN_035109-T1	FUN_035168-T1	4	49	-
Pper_XP_007211011.1	Pper_XP_007209217.1	5	FUN_024017-T1	FUN_024242-T1	5	160	-
Pper_XP_020419036.1	Pper_XP_007210372.1	5	FUN_023702-T1	FUN_023923-T1	5	128	-
Pper_XP_020419576.1	Pper_XP_007210373.1	5	FUN_024248-T1	FUN_025375-T1	5	977	+
Pper_XP_007211088.1	Pper_XP_020419830.1	5	FUN_025407-T1	FUN_026086-T1	5	638	+
Pper_XP_007210519.1	Pper_XP_007210364.1	5	FUN_026088-T1	FUN_026724-T1	5	594	+
Pper_XP_020422833.1	Pper_XP_007208454.1	6	FUN_018299-T1	FUN_019870-T1	6	1372	+
Pper_XP_007207956.1	Pper_XP_020422570.1	6	FUN_019949-T1	FUN_020164-T2	6	163	+
Pper_XP_007207293.2	Pper_XP_020421694.1	6	FUN_020192-T1	FUN_020315-T1	6	69	+
Pper_XP_020420860.1	Pper_XP_020421363.1	6	FUN_020487-T1	FUN_020550-T1	6	51	+
Pper_XP_020421369.1	Pper_XP_020421409.1	6	FUN_020767-T1	FUN_021041-T1	6	191	+
Pper_XP_007208192.1	Pper_XP_007208568.2	6	FUN_021053-T1	FUN_021269-T1	6	164	+
Pper_XP_020420979.1	Pper_XP_020422205.1	6	FUN_021281-T1	FUN_022223-T1	6	836	+
Pper_XP_020421475.1	Pper_XP_020421082.1	6	FUN_022229-T1	FUN_022449-T1	6	200	+
Pper_XP_007208107.1	Pper_XP_020421916.1	6	FUN_022464-T1	FUN_023137-T1	6	631	+
Pper_XP_020424872.1	Pper_XP_007202887.1	7	FUN_036134-T1	FUN_036263-T1	7	89	-
Pper_XP_020424434.1	Pper_XP_020425054.1	7	FUN_035989-T1	FUN_036092-T1	7	70	+
Pper_XP_007203213.1	Pper_XP_007204869.1	7	FUN_036388-T1	FUN_036476-T1	7	60	+
Pper_XP_020424478.1	Pper_XP_020424817.1	7	FUN_036939-T1	FUN_036996-T1	7	46	+
Pper_XP_007202104.1	Pper_XP_007202324.1	7	FUN_037099-T1	FUN_037454-T1	7	216	+
Pper_XP_007204339.2	Pper_XP_007204788.1	7	FUN_037535-T1	FUN_037847-T1	7	284	-
Pper_XP_007203139.2	Pper_XP_020424677.1	7	FUN_037470-T1	FUN_037511-T1	7	37	-
Pper_XP_020423521.1	Pper_XP_020424575.1	7	FUN_037865-T1	FUN_038060-T3	7	174	+
Pper_XP_020425085.1	Pper_XP_020423762.1	7	FUN_038071-T1	FUN_039440-T1	7	1240	+
Pper_XP_007203050.1	Pper_XP_020424117.1	7	FUN_039437-T1	FUN_039486-T1	7	43	-
Pper_XP_007202340.1	Pper_XP_020423561.1	7	FUN_039481-T1	FUN_039881-T1	7	390	+
Pper_XP_007200171.2	Pper_XP_007201666.1	8	FUN_027743-T1	FUN_027853-T1	8	90	-
Pper_XP_007201449.1	Pper_XP_007200748.2	8	FUN_027605-T1	FUN_027711-T1	8	90	-
Pper_XP_020409368.1	Pper_XP_020425442.1	8	FUN_027282-T1	FUN_027605-T1	8	239	-
Pper_XP_020426218.1	Pper_XP_007200578.2	8	FUN_027088-T1	FUN_027230-T1	8	99	+
Pper_XP_007199916.1	Pper_XP_007199745.1	8	FUN_027861-T1	FUN_028038-T1	8	118	+
Pper_XP_007201630.1	Pper_XP_020426519.1	8	FUN_028128-T1	FUN_028241-T1	8	78	+
Pper_XP_007201064.1	Pper_XP_020426406.1	8	FUN_028472-T1	FUN_028556-T2	8	53	+
Pper_XP_007199881.1	Pper_XP_007201899.2	8	FUN_028578-T1	FUN_028670-T1	8	59	+
Pper_XP_007200586.1	Pper_XP_020426142.1	8	FUN_028701-T1	FUN_028750-T1	8	39	-
Pper_XP_020426573.1	Pper_XP_007200703.2	8	FUN_028805-T1	FUN_029319-T1	8	357	+
Pper_XP_020426392.1	Pper_XP_007201832.1	8	FUN_029327-T1	FUN_029650-T1	8	274	+
Pper_XP_007200609.2	Pper_XP_020425398.1	8	FUN_029663-T1	FUN_029941-T1	8	223	+
Pper_XP_007199336.2	Pper_XP_007201728.1	8	FUN_029942-T1	FUN_030728-T1	8	698	+
Pper_XP_007201004.1	Pper_XP_020409202.1	8	FUN_030751-T1	FUN_031458-T1	8	655	+

## Sheet: Pavi.Pser
Table S16. Syntenic blocks between Prunus avium and P. serrulata.
Pavi_start_position	Pavi_end_position	Chr	Pser_start_position	Pser_end_position	Chr	Gene number	strand
FUN_000046-T1	FUN_000157-T1	1	EVM0004273.1	EVM0004612.1	1	107	+
FUN_000107-T1	FUN_001687-T1	1	EVM0014786.1	EVM0009820.1	1	1498	+
FUN_001629-T1	FUN_001839-T1	1	EVM0019861.1	EVM0009611.1	1	188	+
FUN_001835-T1	FUN_001909-T1	1	EVM0018983.1	EVM0010487.1	1	94	+
FUN_001953-T1	FUN_002239-T1	1	EVM0028101.1	EVM0007824.1	1	275	+
FUN_002311-T1	FUN_002343-T1	1	EVM0017493.1	EVM0007824.1	1	39	+
FUN_002360-T1	FUN_002523-T1	1	EVM0011398.1	EVM0006769.1	1	149	+
FUN_002549-T1	FUN_002630-T1	1	EVM0023143.1	EVM0016101.1	1	66	+
FUN_002737-T1	FUN_002821-T1	1	EVM0011329.1	EVM0026904.1	1	57	+
FUN_002842-T1	FUN_002880-T1	1	EVM0018089.1	EVM0010145.1	1	35	+
FUN_003166-T1	FUN_003209-T1	1	EVM0001437.1	EVM0007857.1	1	36	+
FUN_003307-T1	FUN_003362-T2	1	EVM0000213.1	EVM0019743.1	1	49	+
FUN_003383-T1	FUN_003578-T1	1	EVM0018187.1	EVM0005808.1	1	164	+
FUN_003594-T1	FUN_003875-T1	1	EVM0028030.1	EVM0018783.1	1	247	+
FUN_003900-T1	FUN_004685-T2	1	EVM0009835.1	EVM0006400.1	1	733	+
FUN_004686-T1	FUN_006534-T1	1	EVM0001768.1	EVM0028497.1	1	1739	+
FUN_006535-T1	FUN_007055-T1	1	EVM0026876.1	EVM0022569.1	1	521	+
FUN_007079-T1	FUN_007235-T1	1	EVM0017389.1	EVM0019134.1	1	146	+
FUN_007240-T1	FUN_007716-T1	1	EVM0008062.1	EVM0001154.1	1	480	-
FUN_007696-T1	FUN_007834-T2	1	EVM0021462.1	EVM0023744.1	1	133	+
FUN_007988-T1	FUN_008223-T1	2	EVM0003718.2	EVM0011052.1	2	209	+
FUN_008224-T1	FUN_008334-T1	2	EVM0024076.1	EVM0006066.1	2	84	-
FUN_008435-T1	FUN_008480-T1	2	EVM0003319.1	EVM0001378.1	2	58	-
FUN_008521-T1	FUN_008605-T1	2	EVM0004641.1	EVM0017791.1	2	59	+
FUN_008623-T1	FUN_008702-T1	2	EVM0017791.1	EVM0016993.1	2	66	+
FUN_008721-T1	FUN_008889-T1	2	EVM0022532.1	EVM0013542.1	2	124	+
FUN_008919-T1	FUN_009023-T1	2	EVM0018739.1	EVM0019289.1	2	106	+
FUN_009130-T1	FUN_009191-T2	2	EVM0017415.1	EVM0010988.1	2	47	+
FUN_009304-T1	FUN_009354-T1	2	EVM0027247.1	EVM0024088.1	2	52	+
FUN_009368-T1	FUN_009408-T1	2	EVM0027130.1	EVM0023829.1	2	40	+
FUN_009645-T1	FUN_009756-T1	2	EVM0001111.1	EVM0003977.1	2	74	+
FUN_009866-T1	FUN_009966-T1	2	EVM0012775.1	EVM0023935.1	2	64	+
FUN_010040-T1	FUN_010229-T1	2	EVM0000100.1	EVM0001254.1	2	158	+
FUN_010341-T1	FUN_010409-T1	2	EVM0020738.1	EVM0015951.1	2	59	+
FUN_010428-T1	FUN_010679-T1	2	EVM0000035.1	EVM0007676.1	2	212	+
FUN_010669-T1	FUN_010797-T1	2	EVM0025964.1	EVM0004158.2	2	128	+
FUN_010811-T1	FUN_010897-T1	2	EVM0007405.1	EVM0020574.1	2	81	+
FUN_010906-T1	FUN_013177-T1	2	EVM0005944.1	EVM0002499.1	2	2124	+
FUN_013338-T1	FUN_014175-T1	3	EVM0011801.1	EVM0026286.1	3	755	+
FUN_014176-T1	FUN_014307-T1	3	EVM0014295.1	EVM0000502.1	3	118	-
FUN_014313-T1	FUN_014631-T1	3	EVM0024779.1	EVM0023165.1	3	282	+
FUN_014640-T1	FUN_014691-T1	3	EVM0000926.1	EVM0019015.1	3	43	+
FUN_014714-T1	FUN_040080-T1	3	EVM0024044.1	EVM0017609.1	3	63	+
FUN_014816-T1	FUN_014869-T1	3	EVM0000926.1	EVM0019015.1	3	43	+
FUN_014891-T1	FUN_014944-T1	3	EVM0018714.1	EVM0019393.1	3	48	+
FUN_015011-T1	FUN_015171-T1	3	EVM0011580.1	EVM0011775.1	3	142	+
FUN_015203-T1	FUN_015246-T1	3	EVM0011813.1	EVM0000077.1	3	41	+
FUN_015373-T1	FUN_015452-T1	3	EVM0015366.1	EVM0025376.1	3	65	+
FUN_015482-T1	FUN_015571-T1	3	EVM0006678.1	EVM0015203.1	3	100	+
FUN_015601-T1	FUN_015713-T1	3	EVM0026361.1	EVM0002158.1	3	99	+
FUN_015725-T1	FUN_016195-T1	3	EVM0015845.1	EVM0005874.1	3	380	+
FUN_016265-T1	FUN_016753-T1	3	EVM0010028.1	EVM0001794.1	3	421	+
FUN_016782-T1	FUN_016827-T1	3	EVM0008711.1	EVM0026420.1	3	42	+
FUN_016852-T1	FUN_017073-T1	3	EVM0021846.1	EVM0021310.1	3	196	+
FUN_017026-T1	FUN_017357-T1	3	EVM0007464.1	EVM0004292.1	3	261	+
FUN_017360-T1	FUN_017581-T1	3	EVM0016801.1	EVM0016005.1	3	186	+
FUN_017582-T1	FUN_017934-T2	3	EVM0027789.1	EVM0022936.1	3	333	+
FUN_031505-T1	FUN_032284-T2	4	EVM0018517.1	EVM0020224.1	4	705	+
FUN_032196-T1	FUN_032686-T1	4	EVM0021160.1	EVM0026076.1	4	436	+
FUN_032690-T1	FUN_033023-T1	4	EVM0002121.1	EVM0000345.1	4	366	+
FUN_033031-T1	FUN_033721-T1	4	EVM0019758.1	EVM0006352.1	4	653	+
FUN_033721-T1	FUN_033750-T1	4	EVM0003969.1	EVM0013818.1	4	30	+
FUN_033765-T1	FUN_033869-T2	4	EVM0022069.1	EVM0004618.1	4	95	+
FUN_033800-T1	FUN_034497-T1	4	EVM0002261.1	EVM0020491.1	4	651	+
FUN_034543-T1	FUN_034629-T1	4	EVM0000201.1	EVM0005035.1	4	86	+
FUN_034651-T1	FUN_035105-T1	4	EVM0005571.1	EVM0015106.1	4	388	+
FUN_035109-T1	FUN_035418-T1	4	EVM0023458.1	EVM0008301.1	4	239	-
FUN_035439-T1	FUN_035578-T2	4	EVM0025932.1	EVM0012633.1	4	103	-
FUN_023705-T1	FUN_024242-T1	5	EVM0004850.1	EVM0028609.1	5	428	-
FUN_024248-T1	FUN_024474-T1	5	EVM0021602.1	EVM0020984.1	5	241	+
FUN_024465-T1	FUN_024576-T1	5	EVM0020937.1	EVM0009373.1	5	98	-
FUN_024570-T1	FUN_025389-T1	5	EVM0008939.1	EVM0023907.1	5	819	+
FUN_025407-T1	FUN_026087-T1	5	EVM0003882.1	EVM0016133.1	5	662	+
FUN_025768-T1	FUN_025818-T1	5	EVM0028304.1	EVM0025742.1	5	44	+
FUN_026090-T1	FUN_026724-T1	5	EVM0010300.1	EVM0024469.1	5	624	+
FUN_018299-T1	FUN_019870-T1	6	EVM0009346.1	EVM0000675.1	6	1518	+
FUN_019942-T1	FUN_020312-T2	6	EVM0022774.1	EVM0008591.1	6	288	+
FUN_020398-T1	FUN_020550-T1	6	EVM0009739.1	EVM0011904.1	6	102	+
FUN_020771-T1	FUN_021039-T1	6	EVM0021860.1	EVM0011968.1	6	216	+
FUN_021057-T1	FUN_022027-T1	6	EVM0021466.1	EVM0004283.1	6	916	+
FUN_021926-T1	FUN_022223-T1	6	EVM0011748.1	EVM0002387.1	6	267	+
FUN_022229-T1	FUN_022449-T1	6	EVM0013648.1	EVM0025950.1	6	209	+
FUN_022464-T1	FUN_023137-T1	6	EVM0004772.1	EVM0009608.1	6	668	+
FUN_035989-T1	FUN_036094-T1	7	EVM0015093.1	EVM0010301.1	7	77	+
FUN_036134-T1	FUN_036263-T1	7	EVM0024205.2	EVM0001112.1	7	100	-
FUN_036313-T1	FUN_036479-T1	7	EVM0011284.1	EVM0018759.1	7	102	+
FUN_036933-T1	FUN_036995-T1	7	EVM0014309.1	EVM0011600.1	7	54	+
FUN_037098-T1	FUN_037455-T1	7	EVM0028314.1	EVM0027537.1	7	300	+
FUN_037460-T1	FUN_037517-T1	7	EVM0015610.1	EVM0018541.1	7	48	-
FUN_037531-T1	FUN_037847-T1	7	EVM0021743.1	EVM0009834.1	7	317	-
FUN_037858-T3	FUN_038841-T1	7	EVM0016715.1	EVM0026096.1	7	974	+
FUN_038829-T1	FUN_039440-T1	7	EVM0027588.1	EVM0012236.1	7	565	+
FUN_039437-T1	FUN_039486-T1	7	EVM0009952.1	EVM0008312.1	7	48	-
FUN_039482-T1	FUN_039881-T1	7	EVM0016092.1	EVM0004021.1	7	386	+
FUN_027084-T1	FUN_027221-T1	8	EVM0012973.1	EVM0017122.1	8	145	+
FUN_027232-T1	FUN_027528-T1	8	EVM0016832.1	EVM0022953.1	8	265	-
FUN_027544-T1	FUN_027602-T1	8	EVM0013310.1	EVM0010944.1	8	55	-
FUN_027605-T1	FUN_027711-T1	8	EVM0011123.1	EVM0016832.1	8	96	-
FUN_027743-T1	FUN_027853-T1	8	EVM0015267.1	EVM0011185.1	8	114	-
FUN_027874-T1	FUN_028038-T1	8	EVM0028724.1	EVM0013580.1	8	153	+
FUN_028080-T1	FUN_028241-T1	8	EVM0014531.1	EVM0011216.1	8	116	+
FUN_028287-T1	FUN_028390-T1	8	EVM0011216.1	EVM0011036.1	8	74	+
FUN_028472-T1	FUN_028556-T2	8	EVM0023568.3	EVM0016531.1	8	53	+
FUN_028574-T1	FUN_028670-T1	8	EVM0016531.1	EVM0021680.1	8	69	+
FUN_028790-T1	FUN_029273-T1	8	EVM0010433.1	EVM0000775.1	8	400	+
FUN_029283-T1	FUN_029941-T1	8	EVM0003478.1	EVM0028718.1	8	544	+
FUN_029942-T1	FUN_030140-T1	8	EVM0004944.1	EVM0016127.1	8	187	+
FUN_030182-T1	FUN_030558-T1	8	EVM0001815.1	EVM0015223.2	8	342	+
FUN_030541-T1	FUN_031449-T1	8	EVM0003572.1	EVM0026019.1	8	915	+

## Sheet: Pser_Pcon
Table S17. Syntenic blocks between Prunus serrulata and P. conradinae.
Pser_start_position	Pser_end_position	Chr	Pcon_start_position	Pcon_end_position	Chr	Gene number	strand
EVM0009259.1	EVM0009820.1	1	PAV01G092350.1	PAV01G071020.1	1	1507	+
EVM0019861.1	EVM0009611.1	1	PAV01G071670.1	PAV01G068680.1	1	181	+
EVM0024018.1	EVM0004487.1	1	PAV01G068990.1	PAV01G068180.1	1	51	+
EVM0002021.1	EVM0001312.1	1	PAV01G068220.1	PAV01G063430.1	1	245	+
EVM0023664.1	EVM0007824.1	1	PAV01G063090.1	PAV01G061950.1	1	75	+
EVM0006249.1	EVM0014744.1	1	PAV01G059290.1	PAV01G051670.1	1	331	-
EVM0001437.1	EVM0020285.1	1	PAV01G048300.1	PAV01G008070.1	1	3006	+
EVM0017389.1	EVM0001154.1	1	PAV01G007710.1	PAV01G000040.1	1	569	+
EVM0014075.1	EVM0006066.1	2	PAV02G003580.1	PAV02G005470.1	2	96	-
EVM0003718.2	EVM0011052.1	2	PAV02G000050.1	PAV02G003710.1	2	168	+
EVM0028195.1	EVM0010958.1	2	PAV02G005740.1	PAV02G007000.1	2	76	-
EVM0004641.1	EVM0001870.1	2	PAV02G006960.1	PAV02G008060.1	2	57	+
EVM0007598.1	EVM0000644.1	2	PAV02G008680.1	PAV02G015200.1	2	315	+
EVM0014087.1	EVM0008917.1	2	PAV02G015930.1	PAV02G017990.1	2	95	+
EVM0002257.1	EVM0004191.1	2	PAV02G023300.1	PAV02G025560.1	2	100	+
EVM0009942.2	EVM0023935.1	2	PAV02G029540.1	PAV02G030990.1	2	68	+
EVM0012775.1	EVM0021177.1	2	PAV02G026290.1	PAV02G027800.1	2	59	+
EVM0000878.1	EVM0007013.1	2	PAV02G033060.1	PAV02G036100.1	2	129	+
EVM0004181.1	EVM0000682.1	2	PAV02G037000.1	PAV02G051110.1	2	863	+
EVM0022035.1	EVM0004571.1	2	PAV02G051240.1	PAV02G064630.1	2	1046	+
EVM0007520.1	EVM0002499.1	2	PAV02G064930.1	PAV02G070460.1	2	485	+
EVM0011801.1	EVM0018276.1	3	PAV03G026710.1	PAV03G045280.1	3	1143	+
EVM0007131.1	EVM0002548.1	3	PAV03G045690.1	PAV03G048190.1	3	137	+
EVM0028969.1	EVM0023574.1	3	PAV03G048940.1	PAV03G051510.1	3	122	+
EVM0001767.1	EVM0023791.1	3	PAV03G000020.1	PAV03G003750.1	3	169	+
EVM0015366.1	EVM0007909.1	3	PAV03G052970.1	PAV03G053920.2	3	38	+
EVM0002053.1	EVM0005874.1	3	PAV03G003750.1	PAV03G009290.1	3	378	+
EVM0004747.1	EVM0013807.1	3	PAV03G009630.1	PAV03G011360.1	3	92	+
EVM0026908.1	EVM0001893.1	3	PAV03G011510.1	PAV03G015510.1	3	292	+
EVM0008711.1	EVM0022936.1	3	PAV03G015880.1	PAV03G026700.1	3	855	+
EVM0018517.1	EVM0020224.1	4	PAV04G000030.1	PAV04G008170.1	4	577	+
EVM0021160.1	EVM0022328.1	4	PAV04G007460.1	PAV04G013130.1	4	428	+
EVM0028419.2	EVM0008441.1	4	PAV04G013390.2	PAV04G020450.1	4	542	+
EVM0008441.1	EVM0004618.1	4	PAV04G020750.1	PAV04G025500.2	4	250	+
EVM0002261.1	EVM0005035.1	4	PAV04G024780.1	PAV04G037490.2	4	687	+
EVM0005571.1	EVM0016327.1	4	PAV04G038240.1	PAV04G040020.1	4	72	+
EVM0003570.1	EVM0015370.1	4	PAV04G040350.1	PAV04G045620.1	4	199	+
EVM0028408.1	EVM0026925.1	4	PAV04G045640.1	PAV04G047830.2	4	86	+
EVM0007228.1	EVM0001267.1	4	PAV04G050040.1	PAV04G057210.1	4	303	+
EVM0015816.1	EVM0016944.1	5	PAV05G048570.1	PAV05G041850.1	5	258	+
EVM0002988.1	EVM0013299.2	5	PAV05G041780.1	PAV05G041060.1	5	35	-
EVM0002672.1	EVM0015661.1	5	PAV05G040880.1	PAV05G038000.1	5	114	+
EVM0014949.1	EVM0016193.1	5	PAV05G037480.1	PAV05G034920.2	5	74	+
EVM0019514.1	EVM0017844.1	5	PAV05G031740.1	PAV05G029580.1	5	96	+
EVM0005545.1	EVM0020984.1	5	PAV05G029110.1	PAV05G027480.1	5	110	+
EVM0020937.1	EVM0009373.1	5	PAV05G027520.1	PAV05G026070.1	5	93	-
EVM0008939.1	EVM0006500.1	5	PAV05G026110.1	PAV05G017810.1	5	556	+
EVM0006500.1	EVM0026858.1	5	PAV05G016680.1	PAV05G000010.1	5	1351	+
EVM0023486.1	EVM0025742.1	5	PAV05G009540.1	PAV05G008850.1	5	36	+
EVM0009346.1	EVM0003053.1	6	PAV06G064820.1	PAV06G044630.2	6	1459	+
EVM0022522.1	EVM0002304.1	6	PAV06G043540.1	PAV06G039990.1	6	197	+
EVM0005379.1	EVM0008591.1	6	PAV06G039640.4	PAV06G037060.1	6	111	+
EVM0009739.1	EVM0028828.1	6	PAV06G036650.1	PAV06G034020.1	6	88	+
EVM0005309.1	EVM0001534.1	6	PAV06G031900.1	PAV06G026110.1	6	249	+
EVM0021466.1	EVM0012964.1	6	PAV06G024730.1	PAV06G022060.1	6	167	+
EVM0008877.1	EVM0017114.1	6	PAV06G021330.1	PAV06G020590.1	6	49	-
EVM0015782.1	EVM0004283.1	6	PAV06G020120.1	PAV06G012180.1	6	618	+
EVM0011748.1	EVM0009608.1	6	PAV06G013220.1	PAV06G000030.1	6	1008	+
EVM0004851.5	EVM0023847.1	7	PAV07G046120.1	PAV07G039220.1	7	293	-
EVM0022196.1	EVM0026196.1	7	PAV07G047540.1	PAV07G046150.1	7	41	+
EVM0004978.1	EVM0019631.1	7	PAV07G038010.2	PAV07G036540.1	7	48	+
EVM0027951.1	EVM0023748.1	7	PAV07G036030.1	PAV07G034830.1	7	64	+
EVM0005654.1	EVM0021667.1	7	PAV07G030860.1	PAV07G027240.1	7	179	+
EVM0013407.1	EVM0011409.1	7	PAV07G027370.1	PAV07G023340.1	7	183	+
EVM0021128.1	EVM0027053.1	7	PAV07G023080.1	PAV07G018890.1	7	293	+
EVM0008009.1	EVM0004021.1	7	PAV07G018850.1	PAV07G000010.1	7	1529	+
EVM0015267.1	EVM0010944.1	8	PAV08G016290.1	PAV08G019960.1	8	217	-
EVM0006059.1	EVM0010922.1	8	PAV08G013080.1	PAV08G015290.1	8	118	-
EVM0027249.1	EVM0012929.1	8	PAV08G015300.1	PAV08G016020.1	8	42	-
EVM0006358.2	EVM0017122.1	8	PAV08G009930.1	PAV08G012430.1	8	176	-
EVM0016489.1	EVM0007030.1	8	PAV08G008670.1	PAV08G010040.1	8	73	-
EVM0027634.1	EVM0015673.1	8	PAV08G007800.1	PAV08G008310.1	8	32	-
EVM0028048.1	EVM0007306.1	8	PAV08G000010.1	PAV08G002030.1	8	42	+
EVM0014531.1	EVM0013024.1	8	PAV08G002500.1	PAV08G006680.1	8	160	+
EVM0010873.1	EVM0023286.1	8	PAV08G020190.1	PAV08G032400.1	8	631	+
EVM0024438.1	EVM0016127.1	8	PAV08G032720.1	PAV08G038050.1	8	375	+
EVM0001815.1	EVM0016742.1	8	PAV08G038670.1	PAV08G051540.1	8	1126	+
