# Supplementary material for: Chromosome-level genome assembly provides insights into the genetic diversity, evolution, and flower development of Prunus conradinae
Source: Mol Hortic. 2024 Jun 19;4:25. doi: 10.1186/s43897-024-00101-7 (PMC11186256; doi:10.1186/s43897-024-00101-7)
Supplement: Supplementary file 11 — Supplementary Material 11: Table S18. Structural-variant detection between Prunus conradinae and P. avium genomes. Table S19. Structural-variant detection between Prunus conradinae and P. persica genomes. Table S20. Structural-variant detection between Prunus conradinae and P. serrulata genomes. [file 43897_2024_101_MOESM11_ESM.xlsx]

## Sheet: Table S18
Table S18. Structural-variant detection between Prunus conradinae and P. avium genomes
	Variation_type	Count	Length of P. conradinae (bp)	Length of P. avium (bp)
Structural annotations	Syntenic regions	884	163703119	168663070
	Inversions	44	38116859	36377401
	Translocations	1629	15149267	14997447
	Duplications (P. conradinae)	541	3103870	-
	Duplications (P. avium)	3005	-	7171425
	Not aligned (P. conradinae)	2603	66696194	-
	Not aligned (P. avium)	5485	-	117298387
Sequence annotations	SNPs	1623107	1623107	1623107
	Insertions	135452	-	920141
	Deletions	114960	976145	-
	Copygains	62	-	2074436
	Copylosses	49	192726	-
	Highly diverged	25817	132526625	133791940
	Tandem repeats	9	413	314

## Sheet: Table S19
Table S19. Structural-variant detection between Prunus conradinae and P. persica genomes
	Variation_type	Count	Length of P. conradinae (bp)	Length of P. persica (bp)
Structural annotations	Syntenic regions	448	183429995	155665616
	Inversions	28	22866368	19396891
	Translocations	663	5442481	5478949
	Duplications (P. conradinae)	211	1043739	-
	Duplications (P. persica)	466	-	808271
	Not aligned (P. conradinae)	1276	68035212	-
	Not aligned (P. persica)	1583	-	44734672
Sequence annotations	SNPs	1469763	1469763	1469763
	Insertions	85606	-	492592
	Deletions	83026	523955	-
	Copygains	29	-	127785
	Copylosses	18	382574	-
	Highly diverged	23792	156829307	125918068
	Tandem repeats	7	545	620

## Sheet: Table S20
Table S20. Structural-variant detection between Prunus conradinae and P. serrulata genomes
	Variation_type	Count	Length of P. conradinae	Length of P. serrulata
Structural annotations	Syntenic regions	624	192189918	184367395
	Inversions	32	26195153	21743501
	Translocations	794	16355386	15490349
	Duplications (P. conradinae)	228	2198600	-
	Duplications (P. serrulata)	381	-	3074968
	Not aligned (P. conradinae)	1343	49008167	-
	Not aligned (P. serrulata)	1748	-	29213698
Sequence annotations	SNPs	1698466	1698466	1698466
	Insertions	163370	-	1178086
	Deletions	155762	1207285	-
	Copygains	84	-	808366
	Copylosses	87	198037	-
	Highly diverged	28052	132276829	118577720
	Tandem repeats	9	1388	826
