# Supplementary material for: Chromosome-level genome assembly provides insights into the genetic diversity, evolution, and flower development of Prunus conradinae
Source: Mol Hortic. 2024 Jun 19;4:25. doi: 10.1186/s43897-024-00101-7 (PMC11186256; doi:10.1186/s43897-024-00101-7)
Supplement: Supplementary file 12 — Supplementary Material 12: Table S21. Comparison of gene faimlies statistics between Prunus conradinae and other species. [file 43897_2024_101_MOESM12_ESM.xls]

## Sheet: Table S21
Table S21. Comparison of gene faimlies statistics between Prunus conradinae and other species.
Species ID	Single-copy orthologs	Multiple-copy orthologs	Unique paralogs	Other orthologs	Unclustered genes
Atha	4968	7354	4570	8127	2425
Parm	6051	4915	694	24792	1069
Pavi	5664	5992	1462	23958	1201
Pcam	6013	4989	26	15795	166
Pcer	5969	5083	59	13737	424
Pdul	5899	4936	51	12107	72
Pfru	5008	8594	2883	38253	4142
Phum	5779	5217	113	14063	534
Pmum	5991	4731	474	17568	942
Pper	6089	4450	60	12399	52
Ppus	5669	5616	354	20908	488
Pser	5454	6174	209	16647	610
Pyed	3466	11741	952	22063	3072
Rchi	5720	6176	3374	14447	1207
Vvin	5537	6424	6857	12227	4152
Pcon	5920	4984	198	19565	467
Note: Atha: Arabidopsis thaliana, Parm: Prunus armeniaca, Pavi: Prunus avium, Pcam: P. campanulate, Pcer: P. cerasus, Pdul:P. dulcis, Pfru: P. fruticosa, Phum: P. huminis, Pmum: P. mume, Pper: P. persica, Ppus: P. pusilliflora, Pser: P. serrulata, Pyed: P. yedoensis, Rchi: Rosa chinensis, Vvin: V. vinifera, Pcon: P. conradinae.
