# Supplementary material for: Chromosome-level genome assembly provides insights into the genetic diversity, evolution, and flower development of Prunus conradinae
Source: Mol Hortic. 2024 Jun 19;4:25. doi: 10.1186/s43897-024-00101-7 (PMC11186256; doi:10.1186/s43897-024-00101-7)
Supplement: Supplementary file 13 — Supplementary Material 13: Table S22. Gene ontology (GO) enrichment analysis of the expanded gene families in Prunus conradinae. [file 43897_2024_101_MOESM13_ESM.xlsx]

## Sheet: Sheet1
Table S22. Gene ontology (GO) enrichment analysis of the expanded gene families in Prunus conradinae.
Ontology	ID	Description	GeneRatio	BgRatio	pvalue	p.adjust	qvalue	geneID	Count
BP	GO:0015750	pentose transmembrane transport	12/660	14/10988	1.63e-13	4.96e-11	4e-11	PAV08G029720.1/PAV08G029770.1/PAV08G029790.1/PAV08G029800.1/PAV08G029810.1/PAV08G029820.1/PAV08G029870.1/PAV08G029930.1/PAV08G030000.1/PAV08G030080.1/PAV08G030600.1/PAV08G030620.1	12
BP	GO:0015752	D-ribose transmembrane transport	12/660	14/10988	1.63e-13	4.96e-11	4e-11	PAV08G029720.1/PAV08G029770.1/PAV08G029790.1/PAV08G029800.1/PAV08G029810.1/PAV08G029820.1/PAV08G029870.1/PAV08G029930.1/PAV08G030000.1/PAV08G030080.1/PAV08G030600.1/PAV08G030620.1	12
BP	GO:0015753	D-xylose transmembrane transport	12/660	14/10988	1.63e-13	4.96e-11	4e-11	PAV08G029720.1/PAV08G029770.1/PAV08G029790.1/PAV08G029800.1/PAV08G029810.1/PAV08G029820.1/PAV08G029870.1/PAV08G029930.1/PAV08G030000.1/PAV08G030080.1/PAV08G030600.1/PAV08G030620.1	12
BP	GO:0015795	sorbitol transmembrane transport	12/660	14/10988	1.63e-13	4.96e-11	4e-11	PAV08G029720.1/PAV08G029770.1/PAV08G029790.1/PAV08G029800.1/PAV08G029810.1/PAV08G029820.1/PAV08G029870.1/PAV08G029930.1/PAV08G030000.1/PAV08G030080.1/PAV08G030600.1/PAV08G030620.1	12
BP	GO:0015797	mannitol transmembrane transport	12/660	14/10988	1.63e-13	4.96e-11	4e-11	PAV08G029720.1/PAV08G029770.1/PAV08G029790.1/PAV08G029800.1/PAV08G029810.1/PAV08G029820.1/PAV08G029870.1/PAV08G029930.1/PAV08G030000.1/PAV08G030080.1/PAV08G030600.1/PAV08G030620.1	12
BP	GO:0009861	jasmonic acid and ethylene-dependent systemic resistance	19/660	40/10988	1.93e-13	4.96e-11	4e-11	PAV04G020590.3/PAV04G020680.1/PAV04G020820.1/PAV04G020950.1/PAV04G021040.7/PAV04G021210.5/PAV04G021440.1/PAV04G021450.3/PAV04G022030.5/PAV04G022050.2/PAV04G022100.6/PAV04G022120.1/PAV04G022260.2/PAV04G022280.3/PAV04G022290.4/PAV04G020720.1/PAV04G020800.1/PAV06G016310.1/PAV06G016320.1	19
BP	GO:0015757	galactose transmembrane transport	12/660	15/10988	7.72e-13	1.49e-10	1.2e-10	PAV08G029720.1/PAV08G029770.1/PAV08G029790.1/PAV08G029800.1/PAV08G029810.1/PAV08G029820.1/PAV08G029870.1/PAV08G029930.1/PAV08G030000.1/PAV08G030080.1/PAV08G030600.1/PAV08G030620.1	12
BP	GO:0015793	glycerol transmembrane transport	12/660	15/10988	7.72e-13	1.49e-10	1.2e-10	PAV08G029720.1/PAV08G029770.1/PAV08G029790.1/PAV08G029800.1/PAV08G029810.1/PAV08G029820.1/PAV08G029870.1/PAV08G029930.1/PAV08G030000.1/PAV08G030080.1/PAV08G030600.1/PAV08G030620.1	12
BP	GO:0015798	myo-inositol transport	12/660	16/10988	2.92e-12	5.01e-10	4.05e-10	PAV08G029720.1/PAV08G029770.1/PAV08G029790.1/PAV08G029800.1/PAV08G029810.1/PAV08G029820.1/PAV08G029870.1/PAV08G029930.1/PAV08G030000.1/PAV08G030080.1/PAV08G030600.1/PAV08G030620.1	12
BP	GO:0015791	polyol transmembrane transport	12/660	18/10988	2.66e-11	4.12e-09	3.32e-09	PAV08G029720.1/PAV08G029770.1/PAV08G029790.1/PAV08G029800.1/PAV08G029810.1/PAV08G029820.1/PAV08G029870.1/PAV08G029930.1/PAV08G030000.1/PAV08G030080.1/PAV08G030600.1/PAV08G030620.1	12
BP	GO:0010311	lateral root formation	18/660	61/10988	9.43e-09	1.33e-06	1.07e-06	PAV08G029720.1/PAV08G029770.1/PAV08G029790.1/PAV08G029800.1/PAV08G029810.1/PAV08G029820.1/PAV08G029870.1/PAV08G029930.1/PAV08G030000.1/PAV08G030080.1/PAV08G030600.1/PAV08G030620.1/PAV01G082500.1/PAV04G029980.1/PAV05G033710.1/PAV06G021650.1/PAV07G046370.1/PAV08G046990.1	18
BP	GO:0010447	response to acidic pH	8/660	12/10988	6.49e-08	8.36e-06	6.74e-06	PAV03G044450.1/PAV06G053590.1/PAV06G053610.1/PAV01G053760.1/PAV02G029330.1/PAV02G029400.1/PAV06G050310.1/PAV06G050320.1	8
BP	GO:0010102	lateral root morphogenesis	18/660	70/10988	1e-07	1.19e-05	9.6e-06	PAV08G029720.1/PAV08G029770.1/PAV08G029790.1/PAV08G029800.1/PAV08G029810.1/PAV08G029820.1/PAV08G029870.1/PAV08G029930.1/PAV08G030000.1/PAV08G030080.1/PAV08G030600.1/PAV08G030620.1/PAV01G082500.1/PAV04G029980.1/PAV05G033710.1/PAV06G021650.1/PAV07G046370.1/PAV08G046990.1	18
BP	GO:0010101	post-embryonic root morphogenesis	18/660	72/10988	1.6e-07	1.76e-05	1.42e-05	PAV08G029720.1/PAV08G029770.1/PAV08G029790.1/PAV08G029800.1/PAV08G029810.1/PAV08G029820.1/PAV08G029870.1/PAV08G029930.1/PAV08G030000.1/PAV08G030080.1/PAV08G030600.1/PAV08G030620.1/PAV01G082500.1/PAV04G029980.1/PAV05G033710.1/PAV06G021650.1/PAV07G046370.1/PAV08G046990.1	18
BP	GO:0051026	chiasma assembly	10/660	23/10988	3.2e-07	3.3e-05	2.66e-05	PAV04G038240.1/PAV04G038300.1/PAV04G038320.3/PAV04G038550.1/PAV04G038730.1/PAV02G003880.1/PAV02G006270.2/PAV07G044630.1/PAV04G021540.2/PAV04G021870.1	10
BP	GO:0071166	ribonucleoprotein complex localization	17/660	68/10988	3.52e-07	3.4e-05	2.75e-05	PAV01G025260.2/PAV03G006860.1/PAV03G029480.1/PAV03G029580.1/PAV03G029590.1/PAV08G012430.1/PAV08G012470.1/PAV08G012550.1/PAV08G012740.1/PAV08G013100.1/PAV06G014920.2/PAV05G040400.1/PAV05G040410.1/PAV08G014640.1/PAV08G015720.1/PAV04G048250.2/PAV04G048740.1	17
BP	GO:0044728	DNA methylation or demethylation	17/660	71/10988	6.85e-07	6.16e-05	4.97e-05	PAV02G035640.1/PAV02G037250.1/PAV07G040070.1/PAV04G034120.1/PAV04G034170.1/PAV04G034190.2/PAV07G009640.1/PAV07G009650.1/PAV00G001010.1/PAV00G001080.1/PAV06G055680.1/PAV01G053330.1/PAV01G053560.1/PAV03G035670.1/PAV02G035600.1/PAV02G037240.1/PAV07G017850.1	17
BP	GO:0006383	transcription by RNA polymerase III	8/660	15/10988	7.17e-07	6.16e-05	4.97e-05	PAV02G005150.4/PAV02G011380.1/PAV02G011390.1/PAV02G011400.1/PAV01G062780.1/PAV01G089730.2/PAV08G028310.1/PAV08G028320.1	8
BP	GO:0006405	RNA export from nucleus	17/660	72/10988	8.48e-07	6.46e-05	5.21e-05	PAV01G025260.2/PAV03G006860.1/PAV03G029480.1/PAV03G029580.1/PAV03G029590.1/PAV08G012430.1/PAV08G012470.1/PAV08G012550.1/PAV08G012740.1/PAV08G013100.1/PAV06G014920.2/PAV05G040400.1/PAV05G040410.1/PAV08G014640.1/PAV08G015720.1/PAV04G048250.2/PAV04G048740.1	17
BP	GO:0000054	ribosomal subunit export from nucleus	9/660	20/10988	8.9e-07	6.46e-05	5.21e-05	PAV01G025260.2/PAV03G006860.1/PAV03G029480.1/PAV03G029580.1/PAV03G029590.1/PAV08G014640.1/PAV08G015720.1/PAV04G048250.2/PAV04G048740.1	9
BP	GO:0033750	ribosome localization	9/660	20/10988	8.9e-07	6.46e-05	5.21e-05	PAV01G025260.2/PAV03G006860.1/PAV03G029480.1/PAV03G029580.1/PAV03G029590.1/PAV08G014640.1/PAV08G015720.1/PAV04G048250.2/PAV04G048740.1	9
BP	GO:0031503	protein-containing complex localization	17/660	73/10988	1.04e-06	6.46e-05	5.21e-05	PAV01G025260.2/PAV03G006860.1/PAV03G029480.1/PAV03G029580.1/PAV03G029590.1/PAV08G012430.1/PAV08G012470.1/PAV08G012550.1/PAV08G012740.1/PAV08G013100.1/PAV06G014920.2/PAV05G040400.1/PAV05G040410.1/PAV08G014640.1/PAV08G015720.1/PAV04G048250.2/PAV04G048740.1	17
BP	GO:0050657	nucleic acid transport	17/660	73/10988	1.04e-06	6.46e-05	5.21e-05	PAV01G025260.2/PAV03G006860.1/PAV03G029480.1/PAV03G029580.1/PAV03G029590.1/PAV08G012430.1/PAV08G012470.1/PAV08G012550.1/PAV08G012740.1/PAV08G013100.1/PAV06G014920.2/PAV05G040400.1/PAV05G040410.1/PAV08G014640.1/PAV08G015720.1/PAV04G048250.2/PAV04G048740.1	17
BP	GO:0050658	RNA transport	17/660	73/10988	1.04e-06	6.46e-05	5.21e-05	PAV01G025260.2/PAV03G006860.1/PAV03G029480.1/PAV03G029580.1/PAV03G029590.1/PAV08G012430.1/PAV08G012470.1/PAV08G012550.1/PAV08G012740.1/PAV08G013100.1/PAV06G014920.2/PAV05G040400.1/PAV05G040410.1/PAV08G014640.1/PAV08G015720.1/PAV04G048250.2/PAV04G048740.1	17
BP	GO:0051236	establishment of RNA localization	17/660	73/10988	1.04e-06	6.46e-05	5.21e-05	PAV01G025260.2/PAV03G006860.1/PAV03G029480.1/PAV03G029580.1/PAV03G029590.1/PAV08G012430.1/PAV08G012470.1/PAV08G012550.1/PAV08G012740.1/PAV08G013100.1/PAV06G014920.2/PAV05G040400.1/PAV05G040410.1/PAV08G014640.1/PAV08G015720.1/PAV04G048250.2/PAV04G048740.1	17
BP	GO:0051656	establishment of organelle localization	21/660	107/10988	1.21e-06	7.04e-05	5.68e-05	PAV01G025260.2/PAV03G006860.1/PAV03G029480.1/PAV03G029580.1/PAV03G029590.1/PAV01G002590.1/PAV01G087170.1/PAV08G014640.1/PAV08G015720.1/PAV06G061930.1/PAV06G061940.1/PAV01G023550.1/PAV08G050160.1/PAV07G042440.1/PAV07G042450.1/PAV03G005630.1/PAV03G005640.1/PAV06G039640.4/PAV06G041080.1/PAV04G048250.2/PAV04G048740.1	21
BP	GO:0015850	organic hydroxy compound transport	12/660	38/10988	1.27e-06	7.04e-05	5.68e-05	PAV08G029720.1/PAV08G029770.1/PAV08G029790.1/PAV08G029800.1/PAV08G029810.1/PAV08G029820.1/PAV08G029870.1/PAV08G029930.1/PAV08G030000.1/PAV08G030080.1/PAV08G030600.1/PAV08G030620.1	12
BP	GO:0006611	protein export from nucleus	17/660	74/10988	1.28e-06	7.04e-05	5.68e-05	PAV01G025260.2/PAV03G006860.1/PAV03G029480.1/PAV03G029580.1/PAV03G029590.1/PAV08G012430.1/PAV08G012470.1/PAV08G012550.1/PAV08G012740.1/PAV08G013100.1/PAV06G014920.2/PAV05G040400.1/PAV05G040410.1/PAV08G014640.1/PAV08G015720.1/PAV04G048250.2/PAV04G048740.1	17
BP	GO:0006305	DNA alkylation	15/660	59/10988	1.37e-06	7.04e-05	5.68e-05	PAV02G035640.1/PAV02G037250.1/PAV07G040070.1/PAV04G034120.1/PAV04G034170.1/PAV04G034190.2/PAV07G009640.1/PAV07G009650.1/PAV00G001010.1/PAV00G001080.1/PAV06G055680.1/PAV03G035670.1/PAV02G035600.1/PAV02G037240.1/PAV07G017850.1	15
BP	GO:0006306	DNA methylation	15/660	59/10988	1.37e-06	7.04e-05	5.68e-05	PAV02G035640.1/PAV02G037250.1/PAV07G040070.1/PAV04G034120.1/PAV04G034170.1/PAV04G034190.2/PAV07G009640.1/PAV07G009650.1/PAV00G001010.1/PAV00G001080.1/PAV06G055680.1/PAV03G035670.1/PAV02G035600.1/PAV02G037240.1/PAV07G017850.1	15
BP	GO:0006304	DNA modification	17/660	76/10988	1.91e-06	9.51e-05	7.67e-05	PAV02G035640.1/PAV02G037250.1/PAV07G040070.1/PAV04G034120.1/PAV04G034170.1/PAV04G034190.2/PAV07G009640.1/PAV07G009650.1/PAV00G001010.1/PAV00G001080.1/PAV06G055680.1/PAV01G053330.1/PAV01G053560.1/PAV03G035670.1/PAV02G035600.1/PAV02G037240.1/PAV07G017850.1	17
BP	GO:0051168	nuclear export	17/660	80/10988	4.04e-06	0.000195069	0.000157389	PAV01G025260.2/PAV03G006860.1/PAV03G029480.1/PAV03G029580.1/PAV03G029590.1/PAV08G012430.1/PAV08G012470.1/PAV08G012550.1/PAV08G012740.1/PAV08G013100.1/PAV06G014920.2/PAV05G040400.1/PAV05G040410.1/PAV08G014640.1/PAV08G015720.1/PAV04G048250.2/PAV04G048740.1	17
BP	GO:0048527	lateral root development	21/660	117/10988	5.43e-06	0.000248213	0.000200267	PAV08G029720.1/PAV08G029770.1/PAV08G029790.1/PAV08G029800.1/PAV08G029810.1/PAV08G029820.1/PAV08G029870.1/PAV08G029930.1/PAV08G030000.1/PAV08G030080.1/PAV08G030600.1/PAV08G030620.1/PAV01G082500.1/PAV04G029980.1/PAV05G033710.1/PAV06G021650.1/PAV07G046370.1/PAV08G046990.1/PAV08G025270.1/PAV08G015270.1/PAV08G016380.1	21
BP	GO:0046323	glucose import	12/660	43/10988	5.46e-06	0.000248213	0.000200267	PAV08G029720.1/PAV08G029770.1/PAV08G029790.1/PAV08G029800.1/PAV08G029810.1/PAV08G029820.1/PAV08G029870.1/PAV08G029930.1/PAV08G030000.1/PAV08G030080.1/PAV08G030600.1/PAV08G030620.1	12
BP	GO:1904659	glucose transmembrane transport	12/660	44/10988	7.1e-06	0.000313642	0.000253058	PAV08G029720.1/PAV08G029770.1/PAV08G029790.1/PAV08G029800.1/PAV08G029810.1/PAV08G029820.1/PAV08G029870.1/PAV08G029930.1/PAV08G030000.1/PAV08G030080.1/PAV08G030600.1/PAV08G030620.1	12
BP	GO:0090698	post-embryonic plant morphogenesis	28/660	190/10988	8.83e-06	0.000379408	0.00030612	PAV08G029720.1/PAV08G029770.1/PAV08G029790.1/PAV08G029800.1/PAV08G029810.1/PAV08G029820.1/PAV08G029870.1/PAV08G029930.1/PAV08G030000.1/PAV08G030080.1/PAV08G030600.1/PAV08G030620.1/PAV01G082500.1/PAV04G029980.1/PAV05G033710.1/PAV06G021650.1/PAV07G046370.1/PAV08G046990.1/PAV04G026830.2/PAV08G013500.1/PAV08G014020.1/PAV08G014280.1/PAV08G015300.1/PAV01G049100.1/PAV01G062400.1/PAV05G031370.1/PAV05G032…	28
BP	GO:0008645	hexose transmembrane transport	12/660	45/10988	9.16e-06	0.000382741	0.000308809	PAV08G029720.1/PAV08G029770.1/PAV08G029790.1/PAV08G029800.1/PAV08G029810.1/PAV08G029820.1/PAV08G029870.1/PAV08G029930.1/PAV08G030000.1/PAV08G030080.1/PAV08G030600.1/PAV08G030620.1	12
BP	GO:0019742	pentacyclic triterpenoid metabolic process	7/660	15/10988	1.15e-05	0.000453147	0.000365615	PAV03G030580.1/PAV03G030680.1/PAV03G030700.2/PAV03G030720.3/PAV03G030790.3/PAV03G030810.1/PAV03G030860.2	7
BP	GO:0019745	pentacyclic triterpenoid biosynthetic process	7/660	15/10988	1.15e-05	0.000453147	0.000365615	PAV03G030580.1/PAV03G030680.1/PAV03G030700.2/PAV03G030720.3/PAV03G030790.3/PAV03G030810.1/PAV03G030860.2	7
BP	GO:0015749	monosaccharide transmembrane transport	12/660	46/10988	1.17e-05	0.000453147	0.000365615	PAV08G029720.1/PAV08G029770.1/PAV08G029790.1/PAV08G029800.1/PAV08G029810.1/PAV08G029820.1/PAV08G029870.1/PAV08G029930.1/PAV08G030000.1/PAV08G030080.1/PAV08G030600.1/PAV08G030620.1	12
BP	GO:0006403	RNA localization	17/660	88/10988	1.55e-05	0.000585758	0.00047261	PAV01G025260.2/PAV03G006860.1/PAV03G029480.1/PAV03G029580.1/PAV03G029590.1/PAV08G012430.1/PAV08G012470.1/PAV08G012550.1/PAV08G012740.1/PAV08G013100.1/PAV06G014920.2/PAV05G040400.1/PAV05G040410.1/PAV08G014640.1/PAV08G015720.1/PAV04G048250.2/PAV04G048740.1	17
BP	GO:0009268	response to pH	8/660	21/10988	1.64e-05	0.000604183	0.000487477	PAV03G044450.1/PAV06G053590.1/PAV06G053610.1/PAV01G053760.1/PAV02G029330.1/PAV02G029400.1/PAV06G050310.1/PAV06G050320.1	8
BP	GO:0015931	nucleobase-containing compound transport	20/660	117/10988	1.92e-05	0.000690371	0.000557016	PAV01G025260.2/PAV03G006860.1/PAV03G029480.1/PAV03G029580.1/PAV03G029590.1/PAV08G012430.1/PAV08G012470.1/PAV08G012550.1/PAV08G012740.1/PAV08G013100.1/PAV06G059800.1/PAV06G014920.2/PAV05G040400.1/PAV05G040410.1/PAV08G014640.1/PAV08G015720.1/PAV03G045060.1/PAV03G046520.1/PAV04G048250.2/PAV04G048740.1	20
BP	GO:0040029	epigenetic regulation of gene expression	28/660	201/10988	2.57e-05	0.000885437	0.000714402	PAV02G035640.1/PAV02G037250.1/PAV07G040070.1/PAV04G032590.1/PAV04G032620.1/PAV08G036730.1/PAV07G009640.1/PAV07G009650.1/PAV05G024940.1/PAV05G024950.1/PAV02G037840.1/PAV02G038140.1/PAV02G038150.1/PAV00G001010.1/PAV00G001080.1/PAV06G055680.1/PAV05G031370.1/PAV05G032750.1/PAV01G053330.1/PAV01G053560.1/PAV06G038970.1/PAV06G040490.1/PAV03G000680.2/PAV03G053060.1/PAV03G035670.1/PAV02G035600.1/PAV02G037…	28
BP	GO:0090697	post-embryonic plant organ morphogenesis	21/660	129/10988	2.58e-05	0.000885437	0.000714402	PAV08G029720.1/PAV08G029770.1/PAV08G029790.1/PAV08G029800.1/PAV08G029810.1/PAV08G029820.1/PAV08G029870.1/PAV08G029930.1/PAV08G030000.1/PAV08G030080.1/PAV08G030600.1/PAV08G030620.1/PAV01G082500.1/PAV04G029980.1/PAV05G033710.1/PAV06G021650.1/PAV07G046370.1/PAV08G046990.1/PAV01G049100.1/PAV01G062400.1/PAV01G004530.1	21
BP	GO:0008652	cellular amino acid biosynthetic process	20/660	120/10988	2.81e-05	0.00094564	0.000762977	PAV06G039600.1/PAV06G041040.1/PAV07G041000.1/PAV06G032700.1/PAV06G034780.1/PAV06G063100.1/PAV07G004060.1/PAV08G035510.1/PAV08G035560.1/PAV06G039340.1/PAV06G040940.1/PAV07G000120.1/PAV06G029760.1/PAV06G030010.1/PAV06G029840.2/PAV06G030190.3/PAV02G006590.1/PAV02G006900.1/PAV06G027280.2/PAV06G028290.2	20
BP	GO:0051085	chaperone cofactor-dependent protein refolding	6/660	12/10988	3.1e-05	0.00100691	0.000812412	PAV02G018070.1/PAV02G019080.1/PAV02G042820.1/PAV04G017670.1/PAV04G017680.1/PAV04G043430.1	6
BP	GO:0016104	triterpenoid biosynthetic process	7/660	17/10988	3.13e-05	0.00100691	0.000812412	PAV03G030580.1/PAV03G030680.1/PAV03G030700.2/PAV03G030720.3/PAV03G030790.3/PAV03G030810.1/PAV03G030860.2	7
BP	GO:0034219	carbohydrate transmembrane transport	15/660	77/10988	4.4e-05	0.00138885	0.00112057	PAV08G029720.1/PAV08G029770.1/PAV08G029790.1/PAV08G029800.1/PAV08G029810.1/PAV08G029820.1/PAV08G029870.1/PAV08G029930.1/PAV08G030000.1/PAV08G030080.1/PAV08G030600.1/PAV08G030620.1/PAV05G008140.1/PAV04G021650.1/PAV04G021690.1	15
BP	GO:0007129	homologous chromosome pairing at meiosis	10/660	37/10988	4.52e-05	0.00139768	0.0011277	PAV04G038240.1/PAV04G038300.1/PAV04G038320.3/PAV04G038550.1/PAV04G038730.1/PAV02G003880.1/PAV02G006270.2/PAV07G044630.1/PAV04G021540.2/PAV04G021870.1	10
BP	GO:0050776	regulation of immune response	25/660	176/10988	4.97e-05	0.00150729	0.00121614	PAV04G020590.3/PAV04G020680.1/PAV04G020820.1/PAV04G020950.1/PAV04G021040.7/PAV04G021210.5/PAV04G021440.1/PAV04G021450.3/PAV04G022030.5/PAV04G022050.2/PAV04G022100.6/PAV04G022120.1/PAV04G022260.2/PAV04G022280.3/PAV04G022290.4/PAV02G005150.4/PAV02G011380.1/PAV02G011390.1/PAV02G011400.1/PAV04G020720.1/PAV04G020800.1/PAV06G028060.3/PAV06G028800.1/PAV06G028810.1/PAV06G028820.1	25
BP	GO:0070988	demethylation	11/660	45/10988	5.24e-05	0.00155784	0.00125693	PAV08G036730.1/PAV02G037840.1/PAV02G038140.1/PAV02G038150.1/PAV05G031370.1/PAV05G032750.1/PAV01G053330.1/PAV01G053560.1/PAV02G035600.1/PAV02G037240.1/PAV07G017850.1	11
BP	GO:0051084	'de novo' post-translational protein folding	6/660	13/10988	5.47e-05	0.00159639	0.00128802	PAV02G018070.1/PAV02G019080.1/PAV02G042820.1/PAV04G017670.1/PAV04G017680.1/PAV04G043430.1	6
BP	GO:0070828	heterochromatin organization	14/660	70/10988	5.81e-05	0.0016628	0.00134161	PAV02G035640.1/PAV02G037250.1/PAV07G040070.1/PAV04G034120.1/PAV04G034170.1/PAV04G034190.2/PAV07G009640.1/PAV07G009650.1/PAV05G024940.1/PAV05G024950.1/PAV00G001010.1/PAV00G001080.1/PAV06G055680.1/PAV03G035670.1	14
BP	GO:0008643	carbohydrate transport	15/660	80/10988	7e-05	0.00196771	0.00158762	PAV08G029720.1/PAV08G029770.1/PAV08G029790.1/PAV08G029800.1/PAV08G029810.1/PAV08G029820.1/PAV08G029870.1/PAV08G029930.1/PAV08G030000.1/PAV08G030080.1/PAV08G030600.1/PAV08G030620.1/PAV05G008140.1/PAV04G021650.1/PAV04G021690.1	15
BP	GO:0045815	epigenetic maintenance of chromatin in transcription-competent conformation	7/660	19/10988	7.29e-05	0.00201141	0.00162287	PAV05G031370.1/PAV05G032750.1/PAV01G053330.1/PAV01G053560.1/PAV02G035600.1/PAV02G037240.1/PAV07G017850.1	7
BP	GO:0048646	anatomical structure formation involved in morphogenesis	39/660	343/10988	8.64e-05	0.00234295	0.00189038	PAV08G029720.1/PAV08G029770.1/PAV08G029790.1/PAV08G029800.1/PAV08G029810.1/PAV08G029820.1/PAV08G029870.1/PAV08G029930.1/PAV08G030000.1/PAV08G030080.1/PAV08G030600.1/PAV08G030620.1/PAV01G082500.1/PAV04G029980.1/PAV05G033710.1/PAV06G021650.1/PAV07G046370.1/PAV08G046990.1/PAV01G012610.1/PAV01G012620.1/PAV01G012630.1/PAV01G012640.1/PAV01G012650.1/PAV06G050010.1/PAV06G050030.1/PAV06G050080.1/PAV06G050…	39
BP	GO:0009086	methionine biosynthetic process	6/660	14/10988	9.09e-05	0.00238244	0.00192224	PAV06G039600.1/PAV06G041040.1/PAV07G041000.1/PAV07G004060.1/PAV08G035510.1/PAV08G035560.1	6
BP	GO:0048830	adventitious root development	6/660	14/10988	9.09e-05	0.00238244	0.00192224	PAV01G082500.1/PAV04G029980.1/PAV05G033710.1/PAV06G021650.1/PAV07G046370.1/PAV08G046990.1	6
BP	GO:0031122	cytoplasmic microtubule organization	11/660	48/10988	9.89e-05	0.00254851	0.00205623	PAV06G042940.1/PAV06G044420.1/PAV06G044430.1/PAV06G028060.3/PAV06G028800.1/PAV06G028810.1/PAV06G028820.1/PAV05G003620.1/PAV07G009020.2/PAV06G039640.4/PAV06G041080.1	11
BP	GO:0006913	nucleocytoplasmic transport	19/660	122/10988	0.000114382	0.00285216	0.00230122	PAV01G025260.2/PAV03G006860.1/PAV03G029480.1/PAV03G029580.1/PAV03G029590.1/PAV08G012430.1/PAV08G012470.1/PAV08G012550.1/PAV08G012740.1/PAV08G013100.1/PAV06G014920.2/PAV05G040400.1/PAV05G040410.1/PAV04G030520.1/PAV04G030560.2/PAV08G014640.1/PAV08G015720.1/PAV04G048250.2/PAV04G048740.1	19
BP	GO:0051169	nuclear transport	19/660	122/10988	0.000114382	0.00285216	0.00230122	PAV01G025260.2/PAV03G006860.1/PAV03G029480.1/PAV03G029580.1/PAV03G029590.1/PAV08G012430.1/PAV08G012470.1/PAV08G012550.1/PAV08G012740.1/PAV08G013100.1/PAV06G014920.2/PAV05G040400.1/PAV05G040410.1/PAV04G030520.1/PAV04G030560.2/PAV08G014640.1/PAV08G015720.1/PAV04G048250.2/PAV04G048740.1	19
BP	GO:0002682	regulation of immune system process	29/660	231/10988	0.000126708	0.00310938	0.00250876	PAV04G020590.3/PAV04G020680.1/PAV04G020820.1/PAV04G020950.1/PAV04G021040.7/PAV04G021210.5/PAV04G021440.1/PAV04G021450.3/PAV04G022030.5/PAV04G022050.2/PAV04G022100.6/PAV04G022120.1/PAV04G022260.2/PAV04G022280.3/PAV04G022290.4/PAV02G005150.4/PAV02G011380.1/PAV02G011390.1/PAV02G011400.1/PAV04G020720.1/PAV04G020800.1/PAV06G028060.3/PAV06G028800.1/PAV06G028810.1/PAV06G028820.1/PAV04G030520.1/PAV04G030…	29
BP	GO:0000706	meiotic DNA double-strand break processing	5/660	10/10988	0.000150647	0.00363907	0.00293613	PAV04G038240.1/PAV04G038300.1/PAV04G038320.3/PAV04G038550.1/PAV04G038730.1	5
BP	GO:0048528	post-embryonic root development	21/660	146/10988	0.000163467	0.00387906	0.00312977	PAV08G029720.1/PAV08G029770.1/PAV08G029790.1/PAV08G029800.1/PAV08G029810.1/PAV08G029820.1/PAV08G029870.1/PAV08G029930.1/PAV08G030000.1/PAV08G030080.1/PAV08G030600.1/PAV08G030620.1/PAV01G082500.1/PAV04G029980.1/PAV05G033710.1/PAV06G021650.1/PAV07G046370.1/PAV08G046990.1/PAV08G025270.1/PAV08G015270.1/PAV08G016380.1	21
BP	GO:0043622	cortical microtubule organization	9/660	35/10988	0.0001656	0.00387906	0.00312977	PAV06G042940.1/PAV06G044420.1/PAV06G044430.1/PAV06G028060.3/PAV06G028800.1/PAV06G028810.1/PAV06G028820.1/PAV05G003620.1/PAV07G009020.2	9
BP	GO:0045143	homologous chromosome segregation	10/660	43/10988	0.00017934	0.00409736	0.0033059	PAV04G038240.1/PAV04G038300.1/PAV04G038320.3/PAV04G038550.1/PAV04G038730.1/PAV02G003880.1/PAV02G006270.2/PAV07G044630.1/PAV04G021540.2/PAV04G021870.1	10
BP	GO:0051640	organelle localization	21/660	147/10988	0.00018022	0.00409736	0.0033059	PAV01G025260.2/PAV03G006860.1/PAV03G029480.1/PAV03G029580.1/PAV03G029590.1/PAV01G002590.1/PAV01G087170.1/PAV08G014640.1/PAV08G015720.1/PAV06G061930.1/PAV06G061940.1/PAV01G023550.1/PAV08G050160.1/PAV07G042440.1/PAV07G042450.1/PAV03G005630.1/PAV03G005640.1/PAV06G039640.4/PAV06G041080.1/PAV04G048250.2/PAV04G048740.1	21
BP	GO:0060548	negative regulation of cell death	14/660	78/10988	0.000197051	0.00441509	0.00356225	PAV01G004360.2/PAV01G004370.1/PAV01G004380.1/PAV02G005670.1/PAV07G025370.1/PAV07G025380.1/PAV07G030970.1/PAV01G004290.1/PAV06G028060.3/PAV06G028800.1/PAV06G028810.1/PAV06G028820.1/PAV04G013010.1/PAV04G013410.1	14
BP	GO:0055069	zinc ion homeostasis	7/660	22/10988	0.000210451	0.00464797	0.00375015	PAV02G055100.1/PAV05G012480.1/PAV05G025830.1/PAV05G025910.1/PAV02G014890.1/PAV02G015000.1/PAV06G060620.2	7
BP	GO:0002181	cytoplasmic translation	12/660	61/10988	0.000229043	0.00491806	0.00396807	PAV00G001970.1/PAV01G034600.1/PAV02G065330.1/PAV02G065340.1/PAV03G011560.1/PAV03G029900.1/PAV03G029910.1/PAV04G030160.1/PAV07G035120.1/PAV01G010030.1/PAV01G078810.1/PAV01G079030.1	12
BP	GO:0045132	meiotic chromosome segregation	12/660	61/10988	0.000229043	0.00491806	0.00396807	PAV04G038240.1/PAV04G038300.1/PAV04G038320.3/PAV04G038550.1/PAV04G038730.1/PAV02G003880.1/PAV02G006270.2/PAV07G044630.1/PAV02G066380.1/PAV02G066660.1/PAV04G021540.2/PAV04G021870.1	12
BP	GO:0000729	DNA double-strand break processing	5/660	11/10988	0.00026256	0.00542833	0.00437977	PAV04G038240.1/PAV04G038300.1/PAV04G038320.3/PAV04G038550.1/PAV04G038730.1	5
BP	GO:0080110	sporopollenin biosynthetic process	5/660	11/10988	0.00026256	0.00542833	0.00437977	PAV08G041650.1/PAV08G041660.1/PAV08G041670.1/PAV01G031660.1/PAV01G031670.1	5
BP	GO:0045088	regulation of innate immune response	21/660	151/10988	0.000263341	0.00542833	0.00437977	PAV04G020590.3/PAV04G020680.1/PAV04G020820.1/PAV04G020950.1/PAV04G021040.7/PAV04G021210.5/PAV04G021440.1/PAV04G021450.3/PAV04G022030.5/PAV04G022050.2/PAV04G022100.6/PAV04G022120.1/PAV04G022260.2/PAV04G022280.3/PAV04G022290.4/PAV02G005150.4/PAV02G011380.1/PAV02G011390.1/PAV02G011400.1/PAV04G020720.1/PAV04G020800.1	21
BP	GO:0032101	regulation of response to external stimulus	32/660	277/10988	0.000275433	0.00560289	0.00452061	PAV04G020590.3/PAV04G020680.1/PAV04G020820.1/PAV04G020950.1/PAV04G021040.7/PAV04G021210.5/PAV04G021440.1/PAV04G021450.3/PAV04G022030.5/PAV04G022050.2/PAV04G022100.6/PAV04G022120.1/PAV04G022260.2/PAV04G022280.3/PAV04G022290.4/PAV01G049220.1/PAV01G062280.1/PAV02G005150.4/PAV02G011380.1/PAV02G011390.1/PAV02G011400.1/PAV05G040120.1/PAV05G040130.1/PAV04G020720.1/PAV04G020800.1/PAV01G082810.1/PAV06G019…	32
BP	GO:1905393	plant organ formation	21/660	152/10988	0.00028876	0.00579771	0.0046778	PAV08G029720.1/PAV08G029770.1/PAV08G029790.1/PAV08G029800.1/PAV08G029810.1/PAV08G029820.1/PAV08G029870.1/PAV08G029930.1/PAV08G030000.1/PAV08G030080.1/PAV08G030600.1/PAV08G030620.1/PAV01G082500.1/PAV04G029980.1/PAV05G033710.1/PAV06G021650.1/PAV07G046370.1/PAV08G046990.1/PAV01G049100.1/PAV01G062400.1/PAV01G004530.1	21
BP	GO:0010222	stem vascular tissue pattern formation	5/660	12/10988	0.000427929	0.00848177	0.0068434	PAV04G026830.2/PAV08G013500.1/PAV08G014020.1/PAV08G014280.1/PAV08G015300.1	5
BP	GO:0006954	inflammatory response	6/660	18/10988	0.000456809	0.00893957	0.00721277	PAV06G050010.1/PAV06G050030.1/PAV06G050080.1/PAV06G050120.1/PAV04G030520.1/PAV04G030560.2	6
BP	GO:0006722	triterpenoid metabolic process	7/660	25/10988	0.000506466	0.00978745	0.00789687	PAV03G030580.1/PAV03G030680.1/PAV03G030700.2/PAV03G030720.3/PAV03G030790.3/PAV03G030810.1/PAV03G030860.2	7
BP	GO:0006518	peptide metabolic process	48/660	491/10988	0.000542043	0.0103457	0.00834725	PAV01G074720.1/PAV05G005760.1/PAV05G005790.1/PAV05G005820.1/PAV05G005890.1/PAV05G005900.1/PAV05G005920.1/PAV00G001970.1/PAV01G034600.1/PAV02G065330.1/PAV02G065340.1/PAV03G011560.1/PAV03G029900.1/PAV03G029910.1/PAV04G030160.1/PAV07G035120.1/PAV01G049210.1/PAV01G052370.1/PAV01G052510.1/PAV01G052790.1/PAV01G052800.1/PAV01G055060.1/PAV01G025260.2/PAV03G006860.1/PAV03G029480.1/PAV03G029580.1/PAV03G029…	48
BP	GO:0070192	chromosome organization involved in meiotic cell cycle	10/660	49/10988	0.000554646	0.0103541	0.0083541	PAV04G038240.1/PAV04G038300.1/PAV04G038320.3/PAV04G038550.1/PAV04G038730.1/PAV02G003880.1/PAV02G006270.2/PAV07G044630.1/PAV04G021540.2/PAV04G021870.1	10
BP	GO:0010015	root morphogenesis	31/660	276/10988	0.000555882	0.0103541	0.0083541	PAV06G013800.2/PAV06G032690.1/PAV06G034770.2/PAV08G029720.1/PAV08G029770.1/PAV08G029790.1/PAV08G029800.1/PAV08G029810.1/PAV08G029820.1/PAV08G029870.1/PAV08G029930.1/PAV08G030000.1/PAV08G030080.1/PAV08G030600.1/PAV08G030620.1/PAV01G082500.1/PAV04G029980.1/PAV05G033710.1/PAV06G021650.1/PAV07G046370.1/PAV08G046990.1/PAV06G028060.3/PAV06G028800.1/PAV06G028810.1/PAV06G028820.1/PAV01G088190.1/PAV01G088…	31
BP	GO:1905392	plant organ morphogenesis	41/660	402/10988	0.000590247	0.0108634	0.00876495	PAV06G013800.2/PAV06G032690.1/PAV06G034770.2/PAV08G029720.1/PAV08G029770.1/PAV08G029790.1/PAV08G029800.1/PAV08G029810.1/PAV08G029820.1/PAV08G029870.1/PAV08G029930.1/PAV08G030000.1/PAV08G030080.1/PAV08G030600.1/PAV08G030620.1/PAV01G082500.1/PAV04G029980.1/PAV05G033710.1/PAV06G021650.1/PAV07G046370.1/PAV08G046990.1/PAV04G026830.2/PAV08G013500.1/PAV08G014020.1/PAV08G014280.1/PAV08G015300.1/PAV06G028…	41
BP	GO:0006338	chromatin remodeling	21/660	161/10988	0.000632668	0.0112665	0.00909026	PAV02G035640.1/PAV02G037250.1/PAV07G040070.1/PAV04G034120.1/PAV04G034170.1/PAV04G034190.2/PAV07G009640.1/PAV07G009650.1/PAV05G024940.1/PAV05G024950.1/PAV00G001010.1/PAV00G001080.1/PAV06G055680.1/PAV05G031370.1/PAV05G032750.1/PAV01G053330.1/PAV01G053560.1/PAV03G035670.1/PAV02G035600.1/PAV02G037240.1/PAV07G017850.1	21
BP	GO:0006555	methionine metabolic process	6/660	19/10988	0.000634017	0.0112665	0.00909026	PAV06G039600.1/PAV06G041040.1/PAV07G041000.1/PAV07G004060.1/PAV08G035510.1/PAV08G035560.1	6
BP	GO:0042060	wound healing	6/660	19/10988	0.000634017	0.0112665	0.00909026	PAV06G050010.1/PAV06G050030.1/PAV06G050080.1/PAV06G050120.1/PAV04G030520.1/PAV04G030560.2	6
BP	GO:0009877	nodulation	5/660	13/10988	0.00066118	0.0114852	0.00926669	PAV01G012610.1/PAV01G012620.1/PAV01G012630.1/PAV01G012640.1/PAV01G012650.1	5
BP	GO:0042138	meiotic DNA double-strand break formation	5/660	13/10988	0.00066118	0.0114852	0.00926669	PAV04G038240.1/PAV04G038300.1/PAV04G038320.3/PAV04G038550.1/PAV04G038730.1	5
BP	GO:0009611	response to wounding	34/660	317/10988	0.000708556	0.0121714	0.00982034	PAV06G032690.1/PAV06G034770.2/PAV04G020590.3/PAV04G020680.1/PAV04G020820.1/PAV04G020950.1/PAV04G021040.7/PAV04G021210.5/PAV04G021440.1/PAV04G021450.3/PAV04G022030.5/PAV04G022050.2/PAV04G022100.6/PAV04G022120.1/PAV04G022260.2/PAV04G022280.3/PAV04G022290.4/PAV06G050010.1/PAV06G050030.1/PAV06G050080.1/PAV06G050120.1/PAV04G020860.1/PAV08G050450.1/PAV08G050470.1/PAV04G020720.1/PAV04G020800.1/PAV01G049…	34
BP	GO:0007131	reciprocal meiotic recombination	12/660	70/10988	0.000852595	0.0139982	0.0112943	PAV04G038240.1/PAV04G038300.1/PAV04G038320.3/PAV04G038550.1/PAV04G038730.1/PAV02G003880.1/PAV02G006270.2/PAV07G044630.1/PAV02G066380.1/PAV02G066660.1/PAV04G021540.2/PAV04G021870.1	12
BP	GO:0140527	reciprocal homologous recombination	12/660	70/10988	0.000852595	0.0139982	0.0112943	PAV04G038240.1/PAV04G038300.1/PAV04G038320.3/PAV04G038550.1/PAV04G038730.1/PAV02G003880.1/PAV02G006270.2/PAV07G044630.1/PAV02G066380.1/PAV02G066660.1/PAV04G021540.2/PAV04G021870.1	12
BP	GO:0010208	pollen wall assembly	9/660	43/10988	0.000859317	0.0139982	0.0112943	PAV08G041650.1/PAV08G041660.1/PAV08G041670.1/PAV06G028060.3/PAV06G028800.1/PAV06G028810.1/PAV06G028820.1/PAV01G031660.1/PAV01G031670.1	9
BP	GO:0085029	extracellular matrix assembly	9/660	43/10988	0.000859317	0.0139982	0.0112943	PAV08G041650.1/PAV08G041660.1/PAV08G041670.1/PAV06G028060.3/PAV06G028800.1/PAV06G028810.1/PAV06G028820.1/PAV01G031660.1/PAV01G031670.1	9
BP	GO:0043928	exonucleolytic catabolism of deadenylated mRNA	6/660	20/10988	0.000860174	0.0139982	0.0112943	PAV01G049210.1/PAV01G052370.1/PAV01G052510.1/PAV01G052790.1/PAV01G052800.1/PAV01G055060.1	6
BP	GO:0035825	homologous recombination	12/660	71/10988	0.000971212	0.0155874	0.0125764	PAV04G038240.1/PAV04G038300.1/PAV04G038320.3/PAV04G038550.1/PAV04G038730.1/PAV02G003880.1/PAV02G006270.2/PAV07G044630.1/PAV02G066380.1/PAV02G066660.1/PAV04G021540.2/PAV04G021870.1	12
BP	GO:0006415	translational termination	5/660	14/10988	0.00097799	0.0155874	0.0125764	PAV01G025260.2/PAV03G006860.1/PAV03G029480.1/PAV03G029580.1/PAV03G029590.1	5
BP	GO:0010431	seed maturation	11/660	62/10988	0.00103393	0.0163108	0.0131601	PAV01G030610.1/PAV02G003860.1/PAV04G007530.1/PAV05G027750.1/PAV05G029410.1/PAV05G029530.1/PAV05G029610.1/PAV05G030190.1/PAV05G030200.1/PAV04G030520.1/PAV04G030560.2	11
BP	GO:0006986	response to unfolded protein	7/660	28/10988	0.00106563	0.016641	0.0134266	PAV02G018070.1/PAV02G019080.1/PAV02G042820.1/PAV04G017670.1/PAV04G017680.1/PAV04G043430.1/PAV02G004170.1	7
BP	GO:0006412	translation	41/660	415/10988	0.00110679	0.0171109	0.0138057	PAV00G001970.1/PAV01G034600.1/PAV02G065330.1/PAV02G065340.1/PAV03G011560.1/PAV03G029900.1/PAV03G029910.1/PAV04G030160.1/PAV07G035120.1/PAV01G049210.1/PAV01G052370.1/PAV01G052510.1/PAV01G052790.1/PAV01G052800.1/PAV01G055060.1/PAV01G025260.2/PAV03G006860.1/PAV03G029480.1/PAV03G029580.1/PAV03G029590.1/PAV01G073070.1/PAV05G003190.1/PAV05G027840.1/PAV05G027850.1/PAV02G025260.1/PAV02G029690.1/PAV05G024…	41
BP	GO:0090696	post-embryonic plant organ development	24/660	203/10988	0.00112025	0.0171476	0.0138353	PAV08G029720.1/PAV08G029770.1/PAV08G029790.1/PAV08G029800.1/PAV08G029810.1/PAV08G029820.1/PAV08G029870.1/PAV08G029930.1/PAV08G030000.1/PAV08G030080.1/PAV08G030600.1/PAV08G030620.1/PAV01G082500.1/PAV04G029980.1/PAV05G033710.1/PAV06G021650.1/PAV07G046370.1/PAV08G046990.1/PAV08G025270.1/PAV01G049100.1/PAV01G062400.1/PAV08G015270.1/PAV08G016380.1/PAV01G004530.1	24
BP	GO:0071695	anatomical structure maturation	20/660	157/10988	0.00113713	0.0171672	0.0138511	PAV06G013800.2/PAV06G032690.1/PAV06G034770.2/PAV01G030610.1/PAV02G003860.1/PAV04G007530.1/PAV05G027750.1/PAV05G029410.1/PAV05G029530.1/PAV05G029610.1/PAV05G030190.1/PAV05G030200.1/PAV04G030520.1/PAV04G030560.2/PAV01G088190.1/PAV01G088220.1/PAV06G016310.1/PAV06G016320.1/PAV08G015270.1/PAV08G016380.1	20
BP	GO:0009067	aspartate family amino acid biosynthetic process	6/660	21/10988	0.00114374	0.0171672	0.0138511	PAV06G039600.1/PAV06G041040.1/PAV07G041000.1/PAV07G004060.1/PAV08G035510.1/PAV08G035560.1	6
BP	GO:0031507	heterochromatin formation	11/660	63/10988	0.00118618	0.017633	0.0142269	PAV02G035640.1/PAV02G037250.1/PAV07G040070.1/PAV07G009640.1/PAV07G009650.1/PAV05G024940.1/PAV05G024950.1/PAV00G001010.1/PAV00G001080.1/PAV06G055680.1/PAV03G035670.1	11
BP	GO:0006325	chromatin organization	41/660	418/10988	0.00127145	0.0187206	0.0151045	PAV02G035640.1/PAV02G037250.1/PAV07G040070.1/PAV04G034120.1/PAV04G034170.1/PAV04G034190.2/PAV04G032590.1/PAV04G032620.1/PAV08G036730.1/PAV01G004270.1/PAV01G004330.1/PAV01G004340.1/PAV07G009640.1/PAV07G009650.1/PAV04G003150.1/PAV07G035890.1/PAV03G032520.1/PAV03G032570.1/PAV01G082810.1/PAV06G019930.1/PAV06G020030.1/PAV05G024940.1/PAV05G024950.1/PAV02G037840.1/PAV02G038140.1/PAV02G038150.1/PAV00G001…	41
BP	GO:0009624	response to nematode	14/660	94/10988	0.00138108	0.0201429	0.016252	PAV07G025370.1/PAV07G025380.1/PAV07G030970.1/PAV04G020860.1/PAV08G050450.1/PAV08G050470.1/PAV03G044450.1/PAV06G053590.1/PAV06G053610.1/PAV02G014890.1/PAV02G015000.1/PAV06G060620.2/PAV06G029930.1/PAV06G030330.1	14
BP	GO:0006520	cellular amino acid metabolic process	29/660	267/10988	0.00140455	0.0202938	0.0163737	PAV01G067470.1/PAV06G039600.1/PAV06G041040.1/PAV07G041000.1/PAV06G032700.1/PAV06G034780.1/PAV06G063100.1/PAV07G004060.1/PAV08G035510.1/PAV08G035560.1/PAV06G039340.1/PAV06G040940.1/PAV07G000120.1/PAV01G015420.1/PAV08G004990.1/PAV08G015070.1/PAV08G016130.1/PAV06G029760.1/PAV06G030010.1/PAV01G051970.1/PAV01G051980.1/PAV02G067170.1/PAV05G021480.1/PAV06G029840.2/PAV06G030190.3/PAV02G006590.1/PAV02G006…	29
BP	GO:0006790	sulfur compound metabolic process	28/660	255/10988	0.00143088	0.0204828	0.0165263	PAV01G074720.1/PAV05G005760.1/PAV05G005790.1/PAV05G005820.1/PAV05G005890.1/PAV05G005900.1/PAV05G005920.1/PAV01G078590.1/PAV06G039610.1/PAV06G041050.1/PAV06G039600.1/PAV06G041040.1/PAV07G041000.1/PAV03G037900.1/PAV03G037910.1/PAV03G037920.1/PAV07G004060.1/PAV08G035510.1/PAV08G035560.1/PAV02G027060.2/PAV02G030660.2/PAV05G047420.1/PAV05G047430.1/PAV06G010140.2/PAV02G050970.1/PAV02G051460.1/PAV06G029…	28
BP	GO:0009904	chloroplast accumulation movement	6/660	22/10988	0.00149372	0.0211861	0.0170937	PAV06G061930.1/PAV06G061940.1/PAV01G023550.1/PAV08G050160.1/PAV03G005630.1/PAV03G005640.1	6
BP	GO:1905268	negative regulation of chromatin organization	7/660	30/10988	0.00164994	0.0229195	0.0184923	PAV05G031370.1/PAV05G032750.1/PAV01G053330.1/PAV01G053560.1/PAV02G035600.1/PAV02G037240.1/PAV07G017850.1	7
BP	GO:0043043	peptide biosynthetic process	41/660	424/10988	0.00166639	0.0229195	0.0184923	PAV00G001970.1/PAV01G034600.1/PAV02G065330.1/PAV02G065340.1/PAV03G011560.1/PAV03G029900.1/PAV03G029910.1/PAV04G030160.1/PAV07G035120.1/PAV01G049210.1/PAV01G052370.1/PAV01G052510.1/PAV01G052790.1/PAV01G052800.1/PAV01G055060.1/PAV01G025260.2/PAV03G006860.1/PAV03G029480.1/PAV03G029580.1/PAV03G029590.1/PAV01G073070.1/PAV05G003190.1/PAV05G027840.1/PAV05G027850.1/PAV02G025260.1/PAV02G029690.1/PAV05G024…	41
BP	GO:0006413	translational initiation	9/660	47/10988	0.00167523	0.0229195	0.0184923	PAV01G025260.2/PAV03G006860.1/PAV03G029480.1/PAV03G029580.1/PAV03G029590.1/PAV01G073070.1/PAV05G003190.1/PAV05G027840.1/PAV05G027850.1	9
BP	GO:0030865	cortical cytoskeleton organization	9/660	47/10988	0.00167523	0.0229195	0.0184923	PAV06G042940.1/PAV06G044420.1/PAV06G044430.1/PAV06G028060.3/PAV06G028800.1/PAV06G028810.1/PAV06G028820.1/PAV05G003620.1/PAV07G009020.2	9
BP	GO:0016573	histone acetylation	12/660	76/10988	0.00178929	0.0242652	0.019578	PAV01G004270.1/PAV01G004330.1/PAV01G004340.1/PAV04G003150.1/PAV07G035890.1/PAV03G032520.1/PAV03G032570.1/PAV01G082810.1/PAV06G019930.1/PAV06G020030.1/PAV05G031370.1/PAV05G032750.1	12
BP	GO:0002831	regulation of response to biotic stimulus	27/660	247/10988	0.00184354	0.024453	0.0197295	PAV04G020590.3/PAV04G020680.1/PAV04G020820.1/PAV04G020950.1/PAV04G021040.7/PAV04G021210.5/PAV04G021440.1/PAV04G021450.3/PAV04G022030.5/PAV04G022050.2/PAV04G022100.6/PAV04G022120.1/PAV04G022260.2/PAV04G022280.3/PAV04G022290.4/PAV01G049220.1/PAV01G062280.1/PAV02G005150.4/PAV02G011380.1/PAV02G011390.1/PAV02G011400.1/PAV05G040120.1/PAV05G040130.1/PAV04G020720.1/PAV04G020800.1/PAV01G014410.1/PAV01G014…	27
BP	GO:1901698	response to nitrogen compound	43/660	453/10988	0.00185762	0.024453	0.0197295	PAV08G015240.1/PAV08G015260.2/PAV08G016320.1/PAV08G016370.5/PAV08G025270.1/PAV01G004360.2/PAV01G004370.1/PAV01G004380.1/PAV06G022900.1/PAV06G022930.1/PAV06G022950.1/PAV06G022980.1/PAV06G023000.1/PAV07G004060.1/PAV08G035510.1/PAV08G035560.1/PAV04G032590.1/PAV04G032620.1/PAV01G004290.1/PAV03G032520.1/PAV03G032570.1/PAV01G053760.1/PAV02G029330.1/PAV02G029400.1/PAV05G024940.1/PAV05G024950.1/PAV05G027…	43
BP	GO:0043069	negative regulation of programmed cell death	10/660	57/10988	0.00188975	0.024453	0.0197295	PAV02G005670.1/PAV07G025370.1/PAV07G025380.1/PAV07G030970.1/PAV06G028060.3/PAV06G028800.1/PAV06G028810.1/PAV06G028820.1/PAV04G013010.1/PAV04G013410.1	10
BP	GO:0000712	resolution of meiotic recombination intermediates	5/660	16/10988	0.00192982	0.024453	0.0197295	PAV02G003880.1/PAV02G006270.2/PAV07G044630.1/PAV02G066380.1/PAV02G066660.1	5
BP	GO:0006349	regulation of gene expression by genomic imprinting	5/660	16/10988	0.00192982	0.024453	0.0197295	PAV02G035640.1/PAV02G037250.1/PAV07G040070.1/PAV07G009640.1/PAV07G009650.1	5
BP	GO:0071514	genomic imprinting	5/660	16/10988	0.00192982	0.024453	0.0197295	PAV02G035640.1/PAV02G037250.1/PAV07G040070.1/PAV07G009640.1/PAV07G009650.1	5
BP	GO:0010215	cellulose microfibril organization	4/660	10/10988	0.00202348	0.024453	0.0197295	PAV06G028060.3/PAV06G028800.1/PAV06G028810.1/PAV06G028820.1	4
BP	GO:0010632	regulation of epithelial cell migration	4/660	10/10988	0.00202348	0.024453	0.0197295	PAV06G050010.1/PAV06G050030.1/PAV06G050080.1/PAV06G050120.1	4
BP	GO:0031000	response to caffeine	4/660	10/10988	0.00202348	0.024453	0.0197295	PAV08G015240.1/PAV08G015260.2/PAV08G016320.1/PAV08G016370.5	4
BP	GO:0032608	interferon-beta production	4/660	10/10988	0.00202348	0.024453	0.0197295	PAV02G005150.4/PAV02G011380.1/PAV02G011390.1/PAV02G011400.1	4
BP	GO:0032648	regulation of interferon-beta production	4/660	10/10988	0.00202348	0.024453	0.0197295	PAV02G005150.4/PAV02G011380.1/PAV02G011390.1/PAV02G011400.1	4
BP	GO:0032728	positive regulation of interferon-beta production	4/660	10/10988	0.00202348	0.024453	0.0197295	PAV02G005150.4/PAV02G011380.1/PAV02G011390.1/PAV02G011400.1	4
BP	GO:0043279	response to alkaloid	4/660	10/10988	0.00202348	0.024453	0.0197295	PAV08G015240.1/PAV08G015260.2/PAV08G016320.1/PAV08G016370.5	4
BP	GO:0032259	methylation	28/660	261/10988	0.00202457	0.024453	0.0197295	PAV06G039600.1/PAV06G041040.1/PAV07G041000.1/PAV02G035640.1/PAV02G037250.1/PAV07G040070.1/PAV04G012130.1/PAV04G012180.1/PAV04G012220.1/PAV04G012240.1/PAV08G045870.1/PAV04G034120.1/PAV04G034170.1/PAV04G034190.2/PAV07G009640.1/PAV07G009650.1/PAV01G034860.1/PAV05G024940.1/PAV05G024950.1/PAV01G052960.2/PAV01G053380.1/PAV00G001010.1/PAV00G001080.1/PAV06G055680.1/PAV03G035670.1/PAV02G035600.1/PAV02G037…	28
BP	GO:0018393	internal peptidyl-lysine acetylation	12/660	78/10988	0.00224537	0.0267027	0.0215447	PAV01G004270.1/PAV01G004330.1/PAV01G004340.1/PAV04G003150.1/PAV07G035890.1/PAV03G032520.1/PAV03G032570.1/PAV01G082810.1/PAV06G019930.1/PAV06G020030.1/PAV05G031370.1/PAV05G032750.1	12
BP	GO:0018394	peptidyl-lysine acetylation	12/660	78/10988	0.00224537	0.0267027	0.0215447	PAV01G004270.1/PAV01G004330.1/PAV01G004340.1/PAV04G003150.1/PAV07G035890.1/PAV03G032520.1/PAV03G032570.1/PAV01G082810.1/PAV06G019930.1/PAV06G020030.1/PAV05G031370.1/PAV05G032750.1	12
BP	GO:0019363	pyridine nucleotide biosynthetic process	9/660	49/10988	0.00226917	0.0267572	0.0215887	PAV06G020970.1/PAV06G020980.1/PAV06G021020.1/PAV05G027750.1/PAV05G029410.1/PAV05G029530.1/PAV05G029610.1/PAV05G030190.1/PAV05G030200.1	9
BP	GO:0045814	negative regulation of gene expression, epigenetic	14/660	99/10988	0.00228458	0.0267572	0.0215887	PAV02G035640.1/PAV02G037250.1/PAV07G040070.1/PAV07G009640.1/PAV07G009650.1/PAV05G024940.1/PAV05G024950.1/PAV00G001010.1/PAV00G001080.1/PAV06G055680.1/PAV03G035670.1/PAV02G035600.1/PAV02G037240.1/PAV07G017850.1	14
BP	GO:0007010	cytoskeleton organization	27/660	252/10988	0.00245849	0.0285776	0.0230574	PAV02G059300.1/PAV06G013800.2/PAV06G032690.1/PAV06G034770.2/PAV07G035200.1/PAV07G035270.3/PAV01G054290.1/PAV06G029100.1/PAV06G057420.1/PAV06G042940.1/PAV06G044420.1/PAV06G044430.1/PAV06G028060.3/PAV06G028800.1/PAV06G028810.1/PAV06G028820.1/PAV08G015150.1/PAV08G016230.1/PAV08G016730.1/PAV01G023550.1/PAV08G050160.1/PAV04G000480.2/PAV04G000650.1/PAV05G003620.1/PAV07G009020.2/PAV06G039640.4/PAV06G041…	27
BP	GO:0000226	microtubule cytoskeleton organization	17/660	133/10988	0.00250442	0.0287062	0.0231612	PAV01G054290.1/PAV06G029100.1/PAV06G057420.1/PAV06G042940.1/PAV06G044420.1/PAV06G044430.1/PAV06G028060.3/PAV06G028800.1/PAV06G028810.1/PAV06G028820.1/PAV08G015150.1/PAV08G016230.1/PAV08G016730.1/PAV05G003620.1/PAV07G009020.2/PAV06G039640.4/PAV06G041080.1	17
BP	GO:0006475	internal protein amino acid acetylation	12/660	79/10988	0.00250668	0.0287062	0.0231612	PAV01G004270.1/PAV01G004330.1/PAV01G004340.1/PAV04G003150.1/PAV07G035890.1/PAV03G032520.1/PAV03G032570.1/PAV01G082810.1/PAV06G019930.1/PAV06G020030.1/PAV05G031370.1/PAV05G032750.1	12
BP	GO:0080111	DNA demethylation	5/660	17/10988	0.00260029	0.0295592	0.0238494	PAV01G053330.1/PAV01G053560.1/PAV02G035600.1/PAV02G037240.1/PAV07G017850.1	5
BP	GO:0031047	gene silencing by RNA	16/660	123/10988	0.00276941	0.0312519	0.0252151	PAV04G032590.1/PAV04G032620.1/PAV08G036730.1/PAV05G024940.1/PAV05G024950.1/PAV02G037840.1/PAV02G038140.1/PAV02G038150.1/PAV00G001010.1/PAV00G001080.1/PAV06G055680.1/PAV06G038970.1/PAV06G040490.1/PAV03G000680.2/PAV03G053060.1/PAV03G035670.1	16
BP	GO:0006368	transcription elongation by RNA polymerase II promoter	7/660	33/10988	0.00295995	0.0326297	0.0263268	PAV01G082810.1/PAV06G019930.1/PAV06G020030.1/PAV06G027130.1/PAV06G028090.1/PAV08G015290.1/PAV08G016400.1	7
BP	GO:0043604	amide biosynthetic process	44/660	478/10988	0.00297728	0.0326297	0.0263268	PAV00G001970.1/PAV01G034600.1/PAV02G065330.1/PAV02G065340.1/PAV03G011560.1/PAV03G029900.1/PAV03G029910.1/PAV04G030160.1/PAV07G035120.1/PAV01G049210.1/PAV01G052370.1/PAV01G052510.1/PAV01G052790.1/PAV01G052800.1/PAV01G055060.1/PAV01G025260.2/PAV03G006860.1/PAV03G029480.1/PAV03G029580.1/PAV03G029590.1/PAV01G073070.1/PAV05G003190.1/PAV05G027840.1/PAV05G027850.1/PAV02G025260.1/PAV02G029690.1/PAV05G024…	44
BP	GO:0021700	developmental maturation	21/660	182/10988	0.00299771	0.0326297	0.0263268	PAV06G013800.2/PAV06G032690.1/PAV06G034770.2/PAV08G003280.1/PAV01G030610.1/PAV02G003860.1/PAV04G007530.1/PAV05G027750.1/PAV05G029410.1/PAV05G029530.1/PAV05G029610.1/PAV05G030190.1/PAV05G030200.1/PAV04G030520.1/PAV04G030560.2/PAV01G088190.1/PAV01G088220.1/PAV06G016310.1/PAV06G016320.1/PAV08G015270.1/PAV08G016380.1	21
BP	GO:0001816	cytokine production	6/660	25/10988	0.00303925	0.0326297	0.0263268	PAV02G005150.4/PAV02G011380.1/PAV02G011390.1/PAV02G011400.1/PAV04G030520.1/PAV04G030560.2	6
BP	GO:0001817	regulation of cytokine production	6/660	25/10988	0.00303925	0.0326297	0.0263268	PAV02G005150.4/PAV02G011380.1/PAV02G011390.1/PAV02G011400.1/PAV04G030520.1/PAV04G030560.2	6
BP	GO:0016577	histone demethylation	6/660	25/10988	0.00303925	0.0326297	0.0263268	PAV08G036730.1/PAV02G037840.1/PAV02G038140.1/PAV02G038150.1/PAV05G031370.1/PAV05G032750.1	6
BP	GO:0070076	histone lysine demethylation	6/660	25/10988	0.00303925	0.0326297	0.0263268	PAV08G036730.1/PAV02G037840.1/PAV02G038140.1/PAV02G038150.1/PAV05G031370.1/PAV05G032750.1	6
BP	GO:0030198	extracellular matrix organization	9/660	52/10988	0.0034615	0.0366539	0.0295737	PAV08G041650.1/PAV08G041660.1/PAV08G041670.1/PAV06G028060.3/PAV06G028800.1/PAV06G028810.1/PAV06G028820.1/PAV01G031660.1/PAV01G031670.1	9
BP	GO:0043062	extracellular structure organization	9/660	52/10988	0.0034615	0.0366539	0.0295737	PAV08G041650.1/PAV08G041660.1/PAV08G041670.1/PAV06G028060.3/PAV06G028800.1/PAV06G028810.1/PAV06G028820.1/PAV01G031660.1/PAV01G031670.1	9
BP	GO:0009407	toxin catabolic process	7/660	34/10988	0.00353797	0.0372089	0.0300215	PAV01G074720.1/PAV05G005760.1/PAV05G005790.1/PAV05G005820.1/PAV05G005890.1/PAV05G005900.1/PAV05G005920.1	7
BP	GO:0006458	'de novo' protein folding	8/660	43/10988	0.00361993	0.0378136	0.0305093	PAV02G018070.1/PAV02G019080.1/PAV02G042820.1/PAV04G017670.1/PAV04G017680.1/PAV04G043430.1/PAV06G038870.1/PAV06G040430.1	8
BP	GO:0000097	sulfur amino acid biosynthetic process	6/660	26/10988	0.00375375	0.0384325	0.0310087	PAV06G039600.1/PAV06G041040.1/PAV07G041000.1/PAV07G004060.1/PAV08G035510.1/PAV08G035560.1	6
BP	GO:0006482	protein demethylation	6/660	26/10988	0.00375375	0.0384325	0.0310087	PAV08G036730.1/PAV02G037840.1/PAV02G038140.1/PAV02G038150.1/PAV05G031370.1/PAV05G032750.1	6
BP	GO:0008214	protein dealkylation	6/660	26/10988	0.00375375	0.0384325	0.0310087	PAV08G036730.1/PAV02G037840.1/PAV02G038140.1/PAV02G038150.1/PAV05G031370.1/PAV05G032750.1	6
BP	GO:0072525	pyridine-containing compound biosynthetic process	9/660	53/10988	0.00395283	0.0402044	0.0324384	PAV06G020970.1/PAV06G020980.1/PAV06G021020.1/PAV05G027750.1/PAV05G029410.1/PAV05G029530.1/PAV05G029610.1/PAV05G030190.1/PAV05G030200.1	9
BP	GO:0010043	response to zinc ion	8/660	44/10988	0.00419685	0.0409308	0.0330245	PAV02G055100.1/PAV05G012480.1/PAV05G025830.1/PAV05G025910.1/PAV07G041000.1/PAV02G014890.1/PAV02G015000.1/PAV06G060620.2	8
BP	GO:0006473	protein acetylation	12/660	84/10988	0.00420995	0.0409308	0.0330245	PAV01G004270.1/PAV01G004330.1/PAV01G004340.1/PAV04G003150.1/PAV07G035890.1/PAV03G032520.1/PAV03G032570.1/PAV01G082810.1/PAV06G019930.1/PAV06G020030.1/PAV05G031370.1/PAV05G032750.1	12
BP	GO:1902600	proton transmembrane transport	14/660	106/10988	0.00432109	0.0409308	0.0330245	PAV08G029720.1/PAV08G029770.1/PAV08G029790.1/PAV08G029800.1/PAV08G029810.1/PAV08G029820.1/PAV08G029870.1/PAV08G029930.1/PAV08G030000.1/PAV08G030080.1/PAV08G030600.1/PAV08G030620.1/PAV05G027760.1/PAV05G029320.1	14
BP	GO:0010631	epithelial cell migration	4/660	12/10988	0.00433062	0.0409308	0.0330245	PAV06G050010.1/PAV06G050030.1/PAV06G050080.1/PAV06G050120.1	4
BP	GO:0070726	cell wall assembly	4/660	12/10988	0.00433062	0.0409308	0.0330245	PAV06G028060.3/PAV06G028800.1/PAV06G028810.1/PAV06G028820.1	4
BP	GO:0071668	plant-type cell wall assembly	4/660	12/10988	0.00433062	0.0409308	0.0330245	PAV06G028060.3/PAV06G028800.1/PAV06G028810.1/PAV06G028820.1	4
BP	GO:0090130	tissue migration	4/660	12/10988	0.00433062	0.0409308	0.0330245	PAV06G050010.1/PAV06G050030.1/PAV06G050080.1/PAV06G050120.1	4
BP	GO:0090132	epithelium migration	4/660	12/10988	0.00433062	0.0409308	0.0330245	PAV06G050010.1/PAV06G050030.1/PAV06G050080.1/PAV06G050120.1	4
BP	GO:1902456	regulation of stomatal opening	4/660	12/10988	0.00433062	0.0409308	0.0330245	PAV01G066500.1/PAV01G066510.1/PAV01G088300.1/PAV01G088320.1	4
BP	GO:0051248	negative regulation of protein metabolic process	22/660	200/10988	0.00434366	0.0409308	0.0330245	PAV01G049210.1/PAV01G052370.1/PAV01G052510.1/PAV01G052790.1/PAV01G052800.1/PAV01G055060.1/PAV06G022200.3/PAV01G048950.1/PAV01G062460.1/PAV04G030520.1/PAV04G030560.2/PAV08G004630.1/PAV08G004640.1/PAV08G004650.1/PAV04G013010.1/PAV04G013410.1/PAV02G050970.1/PAV02G051460.1/PAV05G005360.1/PAV05G005410.1/PAV05G031370.1/PAV05G032750.1	22
BP	GO:0009820	alkaloid metabolic process	5/660	19/10988	0.00442138	0.0409308	0.0330245	PAV06G020970.1/PAV06G020980.1/PAV06G021020.1/PAV01G014330.1/PAV01G014340.1	5
BP	GO:0010540	basipetal auxin transport	5/660	19/10988	0.00442138	0.0409308	0.0330245	PAV02G014890.1/PAV02G015000.1/PAV06G060620.2/PAV08G015270.1/PAV08G016380.1	5
BP	GO:0010588	cotyledon vascular tissue pattern formation	5/660	19/10988	0.00442138	0.0409308	0.0330245	PAV04G026830.2/PAV08G013500.1/PAV08G014020.1/PAV08G014280.1/PAV08G015300.1	5
BP	GO:0035510	DNA dealkylation	5/660	19/10988	0.00442138	0.0409308	0.0330245	PAV01G053330.1/PAV01G053560.1/PAV02G035600.1/PAV02G037240.1/PAV07G017850.1	5
BP	GO:0051307	meiotic chromosome separation	5/660	19/10988	0.00442138	0.0409308	0.0330245	PAV02G003880.1/PAV02G006270.2/PAV07G044630.1/PAV02G066380.1/PAV02G066660.1	5
BP	GO:0009903	chloroplast avoidance movement	6/660	27/10988	0.0045856	0.0421985	0.0340472	PAV06G061930.1/PAV06G061940.1/PAV01G023550.1/PAV08G050160.1/PAV03G005630.1/PAV03G005640.1	6
BP	GO:0007127	meiosis I	12/660	85/10988	0.00464202	0.0424649	0.0342622	PAV04G038240.1/PAV04G038300.1/PAV04G038320.3/PAV04G038550.1/PAV04G038730.1/PAV02G003880.1/PAV02G006270.2/PAV07G044630.1/PAV02G066380.1/PAV02G066660.1/PAV04G021540.2/PAV04G021870.1	12
BP	GO:0006406	mRNA export from nucleus	8/660	45/10988	0.00484205	0.0437767	0.0353206	PAV08G012430.1/PAV08G012470.1/PAV08G012550.1/PAV08G012740.1/PAV08G013100.1/PAV06G014920.2/PAV05G040400.1/PAV05G040410.1	8
BP	GO:0051028	mRNA transport	8/660	45/10988	0.00484205	0.0437767	0.0353206	PAV08G012430.1/PAV08G012470.1/PAV08G012550.1/PAV08G012740.1/PAV08G013100.1/PAV06G014920.2/PAV05G040400.1/PAV05G040410.1	8
BP	GO:0009743	response to carbohydrate	20/660	178/10988	0.0050316	0.0452259	0.0364899	PAV08G015240.1/PAV08G015260.2/PAV08G016320.1/PAV08G016370.5/PAV01G030610.1/PAV02G003860.1/PAV04G007530.1/PAV01G082810.1/PAV06G019930.1/PAV06G020030.1/PAV04G013070.1/PAV04G013460.1/PAV03G044570.1/PAV03G046150.1/PAV05G045630.1/PAV05G047580.1/PAV02G006590.1/PAV02G006900.1/PAV06G016310.1/PAV06G016320.1	20
BP	GO:0000291	nuclear-transcribed mRNA catabolic process, exonucleolytic	6/660	28/10988	0.0055456	0.0487447	0.039329	PAV01G049210.1/PAV01G052370.1/PAV01G052510.1/PAV01G052790.1/PAV01G052800.1/PAV01G055060.1	6
BP	GO:0009902	chloroplast relocation	6/660	28/10988	0.0055456	0.0487447	0.039329	PAV06G061930.1/PAV06G061940.1/PAV01G023550.1/PAV08G050160.1/PAV03G005630.1/PAV03G005640.1	6
BP	GO:0051667	establishment of plastid localization	6/660	28/10988	0.0055456	0.0487447	0.039329	PAV06G061930.1/PAV06G061940.1/PAV01G023550.1/PAV08G050160.1/PAV03G005630.1/PAV03G005640.1	6
BP	GO:0031124	mRNA 3'-end processing	8/660	46/10988	0.00556058	0.0487447	0.039329	PAV04G034120.1/PAV04G034170.1/PAV04G034190.2/PAV06G014920.2/PAV06G029910.1/PAV06G030310.1/PAV02G008030.1/PAV02G009050.1	8
BP	GO:1903311	regulation of mRNA metabolic process	16/660	132/10988	0.00559522	0.0487447	0.039329	PAV01G049210.1/PAV01G052370.1/PAV01G052510.1/PAV01G052790.1/PAV01G052800.1/PAV01G055060.1/PAV04G034120.1/PAV04G034170.1/PAV04G034190.2/PAV02G058050.1/PAV02G058060.1/PAV06G014920.2/PAV06G029910.1/PAV06G030310.1/PAV06G038970.1/PAV06G040490.1	16
BP	GO:0061982	meiosis I cell cycle process	12/660	87/10988	0.00561226	0.0487447	0.039329	PAV04G038240.1/PAV04G038300.1/PAV04G038320.3/PAV04G038550.1/PAV04G038730.1/PAV02G003880.1/PAV02G006270.2/PAV07G044630.1/PAV02G066380.1/PAV02G066660.1/PAV04G021540.2/PAV04G021870.1	12
BP	GO:0001667	ameboidal-type cell migration	4/660	13/10988	0.00596148	0.0512025	0.041312	PAV06G050010.1/PAV06G050030.1/PAV06G050080.1/PAV06G050120.1	4
BP	GO:0008217	regulation of blood pressure	4/660	13/10988	0.00596148	0.0512025	0.041312	PAV06G050010.1/PAV06G050030.1/PAV06G050080.1/PAV06G050120.1	4
BP	GO:0031347	regulation of defense response	32/660	336/10988	0.00645749	0.0551563	0.0445021	PAV04G020590.3/PAV04G020680.1/PAV04G020820.1/PAV04G020950.1/PAV04G021040.7/PAV04G021210.5/PAV04G021440.1/PAV04G021450.3/PAV04G022030.5/PAV04G022050.2/PAV04G022100.6/PAV04G022120.1/PAV04G022260.2/PAV04G022280.3/PAV04G022290.4/PAV01G049220.1/PAV01G062280.1/PAV05G011770.1/PAV02G005150.4/PAV02G011380.1/PAV02G011390.1/PAV02G011400.1/PAV05G040120.1/PAV05G040130.1/PAV04G020720.1/PAV04G020800.1/PAV04G030…	32
BP	GO:0019750	chloroplast localization	6/660	29/10988	0.00664454	0.0557323	0.0449668	PAV06G061930.1/PAV06G061940.1/PAV01G023550.1/PAV08G050160.1/PAV03G005630.1/PAV03G005640.1	6
BP	GO:0051644	plastid localization	6/660	29/10988	0.00664454	0.0557323	0.0449668	PAV06G061930.1/PAV06G061940.1/PAV01G023550.1/PAV08G050160.1/PAV03G005630.1/PAV03G005640.1	6
BP	GO:0043543	protein acylation	12/660	89/10988	0.00673697	0.0557323	0.0449668	PAV01G004270.1/PAV01G004330.1/PAV01G004340.1/PAV04G003150.1/PAV07G035890.1/PAV03G032520.1/PAV03G032570.1/PAV01G082810.1/PAV06G019930.1/PAV06G020030.1/PAV05G031370.1/PAV05G032750.1	12
BP	GO:0006354	DNA-templated transcription elongation	7/660	38/10988	0.00674122	0.0557323	0.0449668	PAV01G082810.1/PAV06G019930.1/PAV06G020030.1/PAV06G027130.1/PAV06G028090.1/PAV08G015290.1/PAV08G016400.1	7
BP	GO:0006378	mRNA polyadenylation	7/660	38/10988	0.00674122	0.0557323	0.0449668	PAV04G034120.1/PAV04G034170.1/PAV04G034190.2/PAV06G029910.1/PAV06G030310.1/PAV02G008030.1/PAV02G009050.1	7
BP	GO:0009962	regulation of flavonoid biosynthetic process	7/660	38/10988	0.00674122	0.0557323	0.0449668	PAV03G042980.1/PAV03G043020.1/PAV03G043050.1/PAV03G043290.1/PAV02G037840.1/PAV02G038140.1/PAV02G038150.1	7
BP	GO:0001578	microtubule bundle formation	5/660	21/10988	0.00700367	0.0566893	0.045739	PAV01G054290.1/PAV06G029100.1/PAV06G057420.1/PAV05G003620.1/PAV07G009020.2	5
BP	GO:0008544	epidermis development	5/660	21/10988	0.00700367	0.0566893	0.045739	PAV06G042940.1/PAV06G044420.1/PAV06G044430.1/PAV06G016020.1/PAV06G016050.1	5
BP	GO:0009913	epidermal cell differentiation	5/660	21/10988	0.00700367	0.0566893	0.045739	PAV06G042940.1/PAV06G044420.1/PAV06G044430.1/PAV06G016020.1/PAV06G016050.1	5
BP	GO:0048534	hematopoietic or lymphoid organ development	5/660	21/10988	0.00700367	0.0566893	0.045739	PAV02G058050.1/PAV02G058060.1/PAV08G015150.1/PAV08G016230.1/PAV08G016730.1	5
BP	GO:1901607	alpha-amino acid biosynthetic process	13/660	101/10988	0.0072657	0.0583046	0.0470423	PAV06G039600.1/PAV06G041040.1/PAV07G041000.1/PAV06G032700.1/PAV06G034780.1/PAV06G063100.1/PAV07G004060.1/PAV08G035510.1/PAV08G035560.1/PAV06G029840.2/PAV06G030190.3/PAV02G006590.1/PAV02G006900.1	13
BP	GO:0044270	cellular nitrogen compound catabolic process	26/660	260/10988	0.00727865	0.0583046	0.0470423	PAV01G049210.1/PAV01G052370.1/PAV01G052510.1/PAV01G052790.1/PAV01G052800.1/PAV01G055060.1/PAV06G020970.1/PAV06G020980.1/PAV06G021020.1/PAV05G027750.1/PAV05G029410.1/PAV05G029530.1/PAV05G029610.1/PAV05G030190.1/PAV05G030200.1/PAV08G004630.1/PAV08G004640.1/PAV08G004650.1/PAV06G029910.1/PAV06G030310.1/PAV02G005230.1/PAV02G005250.1/PAV06G038640.1/PAV06G040240.3/PAV02G018100.1/PAV02G019130.1	26
BP	GO:0051241	negative regulation of multicellular organismal process	17/660	148/10988	0.00748905	0.0596808	0.0481526	PAV06G022200.3/PAV03G043870.1/PAV06G025400.1/PAV07G009640.1/PAV07G009650.1/PAV05G040120.1/PAV05G040130.1/PAV04G030520.1/PAV04G030560.2/PAV03G000480.1/PAV03G052970.1/PAV06G046010.1/PAV06G046020.1/PAV03G001000.1/PAV03G053340.1/PAV08G015270.1/PAV08G016380.1	17
BP	GO:0009664	plant-type cell wall organization	14/660	113/10988	0.0076309	0.0602652	0.0486241	PAV03G008710.1/PAV03G008720.1/PAV03G008730.1/PAV03G008740.1/PAV03G008750.1/PAV03G008760.1/PAV08G010120.1/PAV08G010130.1/PAV06G028060.3/PAV06G028800.1/PAV06G028810.1/PAV06G028820.1/PAV01G040550.1/PAV01G040600.1	14
BP	GO:0046700	heterocycle catabolic process	26/660	261/10988	0.00764035	0.0602652	0.0486241	PAV01G049210.1/PAV01G052370.1/PAV01G052510.1/PAV01G052790.1/PAV01G052800.1/PAV01G055060.1/PAV06G020970.1/PAV06G020980.1/PAV06G021020.1/PAV05G027750.1/PAV05G029410.1/PAV05G029530.1/PAV05G029610.1/PAV05G030190.1/PAV05G030200.1/PAV08G004630.1/PAV08G004640.1/PAV08G004650.1/PAV06G029910.1/PAV06G030310.1/PAV02G005230.1/PAV02G005250.1/PAV06G038640.1/PAV06G040240.3/PAV02G018100.1/PAV02G019130.1	26
BP	GO:0010027	thylakoid membrane organization	7/660	39/10988	0.00780071	0.0609086	0.0491432	PAV01G070320.1/PAV01G072180.2/PAV01G074890.1/PAV01G049100.1/PAV01G062400.1/PAV07G004210.1/PAV07G004290.1	7
BP	GO:0043631	RNA polyadenylation	7/660	39/10988	0.00780071	0.0609086	0.0491432	PAV04G034120.1/PAV04G034170.1/PAV04G034190.2/PAV06G029910.1/PAV06G030310.1/PAV02G008030.1/PAV02G009050.1	7
BP	GO:0016570	histone modification	21/660	198/10988	0.00792877	0.0614911	0.0496133	PAV04G034120.1/PAV04G034170.1/PAV04G034190.2/PAV08G036730.1/PAV01G004270.1/PAV01G004330.1/PAV01G004340.1/PAV04G003150.1/PAV07G035890.1/PAV03G032520.1/PAV03G032570.1/PAV01G082810.1/PAV06G019930.1/PAV06G020030.1/PAV05G024940.1/PAV05G024950.1/PAV02G037840.1/PAV02G038140.1/PAV02G038150.1/PAV05G031370.1/PAV05G032750.1	21
BP	GO:0006882	cellular zinc ion homeostasis	4/660	14/10988	0.00795487	0.0614911	0.0496133	PAV02G055100.1/PAV05G012480.1/PAV05G025830.1/PAV05G025910.1	4
BP	GO:0010267	ta-siRNA processing	5/660	22/10988	0.00862424	0.0650394	0.0524761	PAV02G037840.1/PAV02G038140.1/PAV02G038150.1/PAV06G038970.1/PAV06G040490.1	5
BP	GO:0016144	S-glycoside biosynthetic process	5/660	22/10988	0.00862424	0.0650394	0.0524761	PAV03G037900.1/PAV03G037910.1/PAV03G037920.1/PAV06G029840.2/PAV06G030190.3	5
BP	GO:0019758	glycosinolate biosynthetic process	5/660	22/10988	0.00862424	0.0650394	0.0524761	PAV03G037900.1/PAV03G037910.1/PAV03G037920.1/PAV06G029840.2/PAV06G030190.3	5
BP	GO:0019761	glucosinolate biosynthetic process	5/660	22/10988	0.00862424	0.0650394	0.0524761	PAV03G037900.1/PAV03G037910.1/PAV03G037920.1/PAV06G029840.2/PAV06G030190.3	5
BP	GO:0048826	cotyledon morphogenesis	5/660	22/10988	0.00862424	0.0650394	0.0524761	PAV04G026830.2/PAV08G013500.1/PAV08G014020.1/PAV08G014280.1/PAV08G015300.1	5
BP	GO:0051246	regulation of protein metabolic process	41/660	466/10988	0.00873721	0.0655715	0.0529054	PAV01G049210.1/PAV01G052370.1/PAV01G052510.1/PAV01G052790.1/PAV01G052800.1/PAV01G055060.1/PAV01G066500.1/PAV01G066510.1/PAV01G088300.1/PAV01G088320.1/PAV01G028030.1/PAV01G028040.1/PAV03G025230.1/PAV03G029850.1/PAV06G022200.3/PAV04G034120.1/PAV04G034170.1/PAV04G034190.2/PAV01G048950.1/PAV01G062460.1/PAV02G060010.1/PAV02G061820.1/PAV01G082810.1/PAV06G019930.1/PAV06G020030.1/PAV04G030520.1/PAV04G030…	41
BP	GO:0009636	response to toxic substance	25/660	251/10988	0.00881049	0.065802	0.0530914	PAV08G015240.1/PAV08G015260.2/PAV08G016320.1/PAV08G016370.5/PAV01G074720.1/PAV05G005760.1/PAV05G005790.1/PAV05G005820.1/PAV05G005890.1/PAV05G005900.1/PAV05G005920.1/PAV04G025600.1/PAV04G025610.2/PAV04G030090.1/PAV04G030110.1/PAV04G030200.1/PAV01G053760.1/PAV02G029330.1/PAV02G029400.1/PAV08G010120.1/PAV08G010130.1/PAV04G030520.1/PAV04G030560.2/PAV01G090760.1/PAV01G090770.1	25
BP	GO:0009668	plastid membrane organization	7/660	40/10988	0.00897815	0.0667319	0.0538417	PAV01G070320.1/PAV01G072180.2/PAV01G074890.1/PAV01G049100.1/PAV01G062400.1/PAV07G004210.1/PAV07G004290.1	7
BP	GO:0050684	regulation of mRNA processing	8/660	50/10988	0.00927156	0.0678355	0.0547321	PAV04G034120.1/PAV04G034170.1/PAV04G034190.2/PAV02G058050.1/PAV02G058060.1/PAV06G014920.2/PAV06G038970.1/PAV06G040490.1	8
BP	GO:0009612	response to mechanical stimulus	6/660	31/10988	0.00930215	0.0678355	0.0547321	PAV03G008710.1/PAV03G008720.1/PAV03G008730.1/PAV03G008740.1/PAV03G008750.1/PAV03G008760.1	6
BP	GO:0030334	regulation of cell migration	6/660	31/10988	0.00930215	0.0678355	0.0547321	PAV06G050010.1/PAV06G050030.1/PAV06G050080.1/PAV06G050120.1/PAV04G030520.1/PAV04G030560.2	6
BP	GO:0090503	RNA phosphodiester bond hydrolysis, exonucleolytic	6/660	31/10988	0.00930215	0.0678355	0.0547321	PAV01G049210.1/PAV01G052370.1/PAV01G052510.1/PAV01G052790.1/PAV01G052800.1/PAV01G055060.1	6
BP	GO:0010119	regulation of stomatal movement	11/660	82/10988	0.00962959	0.0698936	0.0563927	PAV01G066500.1/PAV01G066510.1/PAV01G088300.1/PAV01G088320.1/PAV02G014890.1/PAV02G015000.1/PAV06G060620.2/PAV01G049090.1/PAV01G062410.1/PAV06G016310.1/PAV06G016320.1	11
BP	GO:0009555	pollen development	28/660	293/10988	0.00997638	0.0720724	0.0581506	PAV08G003280.1/PAV02G063800.1/PAV03G011840.1/PAV03G034360.1/PAV05G024650.1/PAV08G036730.1/PAV01G067850.2/PAV01G067940.1/PAV01G067960.1/PAV01G068130.2/PAV08G041650.1/PAV08G041660.1/PAV08G041670.1/PAV06G028060.3/PAV06G028800.1/PAV06G028810.1/PAV06G028820.1/PAV08G004630.1/PAV08G004640.1/PAV08G004650.1/PAV02G037840.1/PAV02G038140.1/PAV02G038150.1/PAV01G031660.1/PAV01G031670.1/PAV04G055190.1/PAV04G055…	28
BP	GO:0010927	cellular component assembly involved in morphogenesis	9/660	61/10988	0.0101084	0.0726864	0.058646	PAV08G041650.1/PAV08G041660.1/PAV08G041670.1/PAV06G028060.3/PAV06G028800.1/PAV06G028810.1/PAV06G028820.1/PAV01G031660.1/PAV01G031670.1	9
BP	GO:0009955	adaxial/abaxial pattern specification	7/660	41/10988	0.0102808	0.0729225	0.0588365	PAV01G078590.1/PAV06G039610.1/PAV06G041050.1/PAV05G032570.1/PAV05G034180.1/PAV06G038970.1/PAV06G040490.1	7
BP	GO:0009901	anther dehiscence	4/660	15/10988	0.0103403	0.0729225	0.0588365	PAV06G028060.3/PAV06G028800.1/PAV06G028810.1/PAV06G028820.1	4
BP	GO:0032481	positive regulation of type I interferon production	4/660	15/10988	0.0103403	0.0729225	0.0588365	PAV02G005150.4/PAV02G011380.1/PAV02G011390.1/PAV02G011400.1	4
BP	GO:0070507	regulation of microtubule cytoskeleton organization	4/660	15/10988	0.0103403	0.0729225	0.0588365	PAV06G028060.3/PAV06G028800.1/PAV06G028810.1/PAV06G028820.1	4
BP	GO:0045229	external encapsulating structure organization	21/660	203/10988	0.0104082	0.0729225	0.0588365	PAV03G008710.1/PAV03G008720.1/PAV03G008730.1/PAV03G008740.1/PAV03G008750.1/PAV03G008760.1/PAV08G041650.1/PAV08G041660.1/PAV08G041670.1/PAV08G010120.1/PAV08G010130.1/PAV06G028060.3/PAV06G028800.1/PAV06G028810.1/PAV06G028820.1/PAV01G031660.1/PAV01G031670.1/PAV01G040550.1/PAV01G040600.1/PAV06G016310.1/PAV06G016320.1	21
BP	GO:0000086	G2/M transition of mitotic cell cycle	5/660	23/10988	0.0104866	0.0729225	0.0588365	PAV02G003880.1/PAV02G006270.2/PAV07G044630.1/PAV04G013070.1/PAV04G013460.1	5
BP	GO:0009744	response to sucrose	11/660	83/10988	0.0105186	0.0729225	0.0588365	PAV08G015240.1/PAV08G015260.2/PAV08G016320.1/PAV08G016370.5/PAV01G082810.1/PAV06G019930.1/PAV06G020030.1/PAV03G044570.1/PAV03G046150.1/PAV05G045630.1/PAV05G047580.1	11
BP	GO:0034285	response to disaccharide	11/660	83/10988	0.0105186	0.0729225	0.0588365	PAV08G015240.1/PAV08G015260.2/PAV08G016320.1/PAV08G016370.5/PAV01G082810.1/PAV06G019930.1/PAV06G020030.1/PAV03G044570.1/PAV03G046150.1/PAV05G045630.1/PAV05G047580.1	11
BP	GO:0009658	chloroplast organization	18/660	166/10988	0.0107673	0.0743135	0.0599588	PAV01G019500.1/PAV02G022900.1/PAV07G046570.1/PAV01G070320.1/PAV01G072180.2/PAV01G074890.1/PAV03G000480.1/PAV03G052970.1/PAV06G061930.1/PAV06G061940.1/PAV01G023550.1/PAV08G050160.1/PAV01G027960.1/PAV01G027990.1/PAV03G005630.1/PAV03G005640.1/PAV06G022050.1/PAV08G048960.1	18
BP	GO:0040012	regulation of locomotion	6/660	32/10988	0.0108818	0.0744392	0.0600602	PAV06G050010.1/PAV06G050030.1/PAV06G050080.1/PAV06G050120.1/PAV04G030520.1/PAV04G030560.2	6
BP	GO:2000145	regulation of cell motility	6/660	32/10988	0.0108818	0.0744392	0.0600602	PAV06G050010.1/PAV06G050030.1/PAV06G050080.1/PAV06G050120.1/PAV04G030520.1/PAV04G030560.2	6
BP	GO:2000024	regulation of leaf development	10/660	73/10988	0.0115099	0.0783892	0.0632472	PAV04G034120.1/PAV04G034170.1/PAV04G034190.2/PAV05G040120.1/PAV05G040130.1/PAV01G082810.1/PAV06G019930.1/PAV06G020030.1/PAV03G000480.1/PAV03G052970.1	10
BP	GO:0009657	plastid organization	22/660	218/10988	0.0116735	0.0787495	0.0635379	PAV01G019500.1/PAV02G022900.1/PAV07G046570.1/PAV01G070320.1/PAV01G072180.2/PAV01G074890.1/PAV01G049100.1/PAV01G062400.1/PAV03G000480.1/PAV03G052970.1/PAV07G004210.1/PAV07G004290.1/PAV06G061930.1/PAV06G061940.1/PAV01G023550.1/PAV08G050160.1/PAV01G027960.1/PAV01G027990.1/PAV03G005630.1/PAV03G005640.1/PAV06G022050.1/PAV08G048960.1	22
BP	GO:0002237	response to molecule of bacterial origin	7/660	42/10988	0.0117156	0.0787495	0.0635379	PAV01G049220.1/PAV01G062280.1/PAV02G037840.1/PAV02G038140.1/PAV02G038150.1/PAV06G016310.1/PAV06G016320.1	7
BP	GO:0035966	response to topologically incorrect protein	7/660	42/10988	0.0117156	0.0787495	0.0635379	PAV02G018070.1/PAV02G019080.1/PAV02G042820.1/PAV04G017670.1/PAV04G017680.1/PAV04G043430.1/PAV02G004170.1	7
BP	GO:0016477	cell migration	9/660	63/10988	0.0124094	0.0830515	0.0670089	PAV06G050010.1/PAV06G050030.1/PAV06G050080.1/PAV06G050120.1/PAV04G030520.1/PAV04G030560.2/PAV08G015150.1/PAV08G016230.1/PAV08G016730.1	9
BP	GO:0009084	glutamine family amino acid biosynthetic process	5/660	24/10988	0.0126064	0.0831695	0.0671042	PAV06G032700.1/PAV06G034780.1/PAV06G063100.1/PAV02G006590.1/PAV02G006900.1	5
BP	GO:0043966	histone H3 acetylation	5/660	24/10988	0.0126064	0.0831695	0.0671042	PAV03G032520.1/PAV03G032570.1/PAV01G082810.1/PAV06G019930.1/PAV06G020030.1	5
BP	GO:0009066	aspartate family amino acid metabolic process	6/660	33/10988	0.0126422	0.0831695	0.0671042	PAV06G039600.1/PAV06G041040.1/PAV07G041000.1/PAV07G004060.1/PAV08G035510.1/PAV08G035560.1	6
BP	GO:0009566	fertilization	6/660	33/10988	0.0126422	0.0831695	0.0671042	PAV04G055190.1/PAV04G055200.1/PAV06G064540.1/PAV06G064550.1/PAV06G038870.1/PAV06G040430.1	6
BP	GO:0010941	regulation of cell death	19/660	182/10988	0.0131235	0.0853791	0.0688869	PAV01G004360.2/PAV01G004370.1/PAV01G004380.1/PAV02G005670.1/PAV07G025370.1/PAV07G025380.1/PAV07G030970.1/PAV06G022900.1/PAV06G022930.1/PAV06G022950.1/PAV06G022980.1/PAV06G023000.1/PAV01G004290.1/PAV06G028060.3/PAV06G028800.1/PAV06G028810.1/PAV06G028820.1/PAV04G013010.1/PAV04G013410.1	19
BP	GO:0001819	positive regulation of cytokine production	4/660	16/10988	0.0131437	0.0853791	0.0688869	PAV02G005150.4/PAV02G011380.1/PAV02G011390.1/PAV02G011400.1	4
BP	GO:1990069	stomatal opening	4/660	16/10988	0.0131437	0.0853791	0.0688869	PAV01G066500.1/PAV01G066510.1/PAV01G088300.1/PAV01G088320.1	4
BP	GO:0002229	defense response to oomycetes	9/660	65/10988	0.0150792	0.0971353	0.0783722	PAV04G025600.1/PAV04G025610.2/PAV04G030090.1/PAV04G030110.1/PAV04G030200.1/PAV01G049220.1/PAV01G062280.1/PAV08G014320.1/PAV08G015320.1	9
BP	GO:0071359	cellular response to dsRNA	9/660	65/10988	0.0150792	0.0971353	0.0783722	PAV04G032590.1/PAV04G032620.1/PAV02G037840.1/PAV02G038140.1/PAV02G038150.1/PAV06G038970.1/PAV06G040490.1/PAV03G000680.2/PAV03G053060.1	9
BP	GO:0048364	root development	42/660	497/10988	0.0153127	0.0982298	0.0792553	PAV06G013800.2/PAV06G032690.1/PAV06G034770.2/PAV08G029720.1/PAV08G029770.1/PAV08G029790.1/PAV08G029800.1/PAV08G029810.1/PAV08G029820.1/PAV08G029870.1/PAV08G029930.1/PAV08G030000.1/PAV08G030080.1/PAV08G030600.1/PAV08G030620.1/PAV01G082500.1/PAV04G029980.1/PAV05G033710.1/PAV06G021650.1/PAV07G046370.1/PAV08G046990.1/PAV01G012610.1/PAV01G012620.1/PAV01G012630.1/PAV01G012640.1/PAV01G012650.1/PAV08G025…	42
BP	GO:0043414	macromolecule methylation	19/660	185/10988	0.0154059	0.0984196	0.0794084	PAV02G035640.1/PAV02G037250.1/PAV07G040070.1/PAV04G034120.1/PAV04G034170.1/PAV04G034190.2/PAV07G009640.1/PAV07G009650.1/PAV05G024940.1/PAV05G024950.1/PAV01G052960.2/PAV01G053380.1/PAV00G001010.1/PAV00G001080.1/PAV06G055680.1/PAV03G035670.1/PAV02G035600.1/PAV02G037240.1/PAV07G017850.1	19
BP	GO:0022622	root system development	42/660	498/10988	0.015796	0.100496	0.0810839	PAV06G013800.2/PAV06G032690.1/PAV06G034770.2/PAV08G029720.1/PAV08G029770.1/PAV08G029790.1/PAV08G029800.1/PAV08G029810.1/PAV08G029820.1/PAV08G029870.1/PAV08G029930.1/PAV08G030000.1/PAV08G030080.1/PAV08G030600.1/PAV08G030620.1/PAV01G082500.1/PAV04G029980.1/PAV05G033710.1/PAV06G021650.1/PAV07G046370.1/PAV08G046990.1/PAV01G012610.1/PAV01G012620.1/PAV01G012630.1/PAV01G012640.1/PAV01G012650.1/PAV08G025…	42
BP	GO:0015996	chlorophyll catabolic process	4/660	17/10988	0.0163879	0.102008	0.0823041	PAV02G005230.1/PAV02G005250.1/PAV02G018100.1/PAV02G019130.1	4
BP	GO:0019217	regulation of fatty acid metabolic process	4/660	17/10988	0.0163879	0.102008	0.0823041	PAV03G043870.1/PAV06G025400.1/PAV04G030520.1/PAV04G030560.2	4
BP	GO:0046149	pigment catabolic process	4/660	17/10988	0.0163879	0.102008	0.0823041	PAV02G005230.1/PAV02G005250.1/PAV02G018100.1/PAV02G019130.1	4
BP	GO:0051238	sequestering of metal ion	4/660	17/10988	0.0163879	0.102008	0.0823041	PAV02G055100.1/PAV05G012480.1/PAV05G025830.1/PAV05G025910.1	4
BP	GO:1900056	negative regulation of leaf senescence	4/660	17/10988	0.0163879	0.102008	0.0823041	PAV05G040120.1/PAV05G040130.1/PAV03G000480.1/PAV03G052970.1	4
BP	GO:0080134	regulation of response to stress	40/660	471/10988	0.0164296	0.102008	0.0823041	PAV08G015240.1/PAV08G015260.2/PAV08G016320.1/PAV08G016370.5/PAV04G020590.3/PAV04G020680.1/PAV04G020820.1/PAV04G020950.1/PAV04G021040.7/PAV04G021210.5/PAV04G021440.1/PAV04G021450.3/PAV04G022030.5/PAV04G022050.2/PAV04G022100.6/PAV04G022120.1/PAV04G022260.2/PAV04G022280.3/PAV04G022290.4/PAV01G078590.1/PAV06G039610.1/PAV06G041050.1/PAV01G049220.1/PAV01G062280.1/PAV05G011770.1/PAV02G005150.4/PAV02G011…	40
BP	GO:1901264	carbohydrate derivative transport	9/660	66/10988	0.0165623	0.102422	0.0826374	PAV04G010570.1/PAV01G043610.1/PAV03G023440.1/PAV05G008140.1/PAV06G059800.1/PAV08G014720.2/PAV08G015800.2/PAV03G045060.1/PAV03G046520.1	9
BP	GO:0006418	tRNA aminoacylation for protein translation	9/660	67/10988	0.0181494	0.111789	0.0901954	PAV01G067470.1/PAV01G015420.1/PAV08G004990.1/PAV08G015070.1/PAV08G016130.1/PAV01G051970.1/PAV01G051980.1/PAV02G067170.1/PAV05G021480.1	9
BP	GO:0033119	negative regulation of RNA splicing	3/660	10/10988	0.018837	0.113315	0.0914269	PAV02G058050.1/PAV02G058060.1/PAV06G014920.2	3
BP	GO:0043954	cellular component maintenance	3/660	10/10988	0.018837	0.113315	0.0914269	PAV04G034120.1/PAV04G034170.1/PAV04G034190.2	3
BP	GO:0048025	negative regulation of mRNA splicing, via spliceosome	3/660	10/10988	0.018837	0.113315	0.0914269	PAV02G058050.1/PAV02G058060.1/PAV06G014920.2	3
BP	GO:0050686	negative regulation of mRNA processing	3/660	10/10988	0.018837	0.113315	0.0914269	PAV02G058050.1/PAV02G058060.1/PAV06G014920.2	3
BP	GO:0051570	regulation of histone H3-K9 methylation	3/660	10/10988	0.018837	0.113315	0.0914269	PAV04G034120.1/PAV04G034170.1/PAV04G034190.2	3
BP	GO:1902750	negative regulation of cell cycle G2/M phase transition	3/660	10/10988	0.018837	0.113315	0.0914269	PAV02G003880.1/PAV02G006270.2/PAV07G044630.1	3
BP	GO:0046394	carboxylic acid biosynthetic process	39/660	462/10988	0.0193003	0.115043	0.092821	PAV03G043870.1/PAV06G025400.1/PAV06G039600.1/PAV06G041040.1/PAV07G041000.1/PAV03G037900.1/PAV03G037910.1/PAV03G037920.1/PAV06G032700.1/PAV06G034780.1/PAV06G063100.1/PAV07G004060.1/PAV08G035510.1/PAV08G035560.1/PAV06G039340.1/PAV06G040940.1/PAV07G000120.1/PAV01G067850.2/PAV01G067940.1/PAV01G067960.1/PAV01G068130.2/PAV05G027750.1/PAV05G029410.1/PAV05G029530.1/PAV05G029610.1/PAV05G030190.1/PAV05G030…	39
BP	GO:0071322	cellular response to carbohydrate stimulus	10/660	79/10988	0.0193845	0.115043	0.092821	PAV01G030610.1/PAV02G003860.1/PAV04G007530.1/PAV01G082810.1/PAV06G019930.1/PAV06G020030.1/PAV02G006590.1/PAV02G006900.1/PAV06G016310.1/PAV06G016320.1	10
BP	GO:1902275	regulation of chromatin organization	10/660	79/10988	0.0193845	0.115043	0.092821	PAV04G034120.1/PAV04G034170.1/PAV04G034190.2/PAV05G031370.1/PAV05G032750.1/PAV01G053330.1/PAV01G053560.1/PAV02G035600.1/PAV02G037240.1/PAV07G017850.1	10
BP	GO:0043067	regulation of programmed cell death	15/660	139/10988	0.0196278	0.115043	0.092821	PAV02G005670.1/PAV07G025370.1/PAV07G025380.1/PAV07G030970.1/PAV06G022900.1/PAV06G022930.1/PAV06G022950.1/PAV06G022980.1/PAV06G023000.1/PAV06G028060.3/PAV06G028800.1/PAV06G028810.1/PAV06G028820.1/PAV04G013010.1/PAV04G013410.1	15
BP	GO:0090501	RNA phosphodiester bond hydrolysis	15/660	139/10988	0.0196278	0.115043	0.092821	PAV01G049210.1/PAV01G052370.1/PAV01G052510.1/PAV01G052790.1/PAV01G052800.1/PAV01G055060.1/PAV04G032590.1/PAV04G032620.1/PAV08G004630.1/PAV08G004640.1/PAV08G004650.1/PAV06G029910.1/PAV06G030310.1/PAV02G008030.1/PAV02G009050.1	15
BP	GO:0043331	response to dsRNA	9/660	68/10988	0.0198443	0.115043	0.092821	PAV04G032590.1/PAV04G032620.1/PAV02G037840.1/PAV02G038140.1/PAV02G038150.1/PAV06G038970.1/PAV06G040490.1/PAV03G000680.2/PAV03G053060.1	9
BP	GO:0007017	microtubule-based process	19/660	190/10988	0.0198888	0.115043	0.092821	PAV01G002590.1/PAV01G087170.1/PAV01G054290.1/PAV06G029100.1/PAV06G057420.1/PAV06G042940.1/PAV06G044420.1/PAV06G044430.1/PAV06G028060.3/PAV06G028800.1/PAV06G028810.1/PAV06G028820.1/PAV08G015150.1/PAV08G016230.1/PAV08G016730.1/PAV05G003620.1/PAV07G009020.2/PAV06G039640.4/PAV06G041080.1	19
BP	GO:0048609	multicellular organismal reproductive process	19/660	190/10988	0.0198888	0.115043	0.092821	PAV01G030610.1/PAV02G003860.1/PAV04G007530.1/PAV08G036730.1/PAV05G027750.1/PAV05G029410.1/PAV05G029530.1/PAV05G029610.1/PAV05G030190.1/PAV05G030200.1/PAV01G054290.1/PAV06G029100.1/PAV06G057420.1/PAV06G028060.3/PAV06G028800.1/PAV06G028810.1/PAV06G028820.1/PAV04G030520.1/PAV04G030560.2	19
BP	GO:0048513	animal organ development	11/660	91/10988	0.020068	0.115043	0.092821	PAV02G058050.1/PAV02G058060.1/PAV04G030520.1/PAV04G030560.2/PAV06G029910.1/PAV06G030310.1/PAV08G015150.1/PAV08G016230.1/PAV08G016730.1/PAV06G046010.1/PAV06G046020.1	11
BP	GO:0006787	porphyrin-containing compound catabolic process	4/660	18/10988	0.0200916	0.115043	0.092821	PAV02G005230.1/PAV02G005250.1/PAV02G018100.1/PAV02G019130.1	4
BP	GO:0031053	primary miRNA processing	4/660	18/10988	0.0200916	0.115043	0.092821	PAV06G038970.1/PAV06G040490.1/PAV03G000680.2/PAV03G053060.1	4
BP	GO:0033015	tetrapyrrole catabolic process	4/660	18/10988	0.0200916	0.115043	0.092821	PAV02G005230.1/PAV02G005250.1/PAV02G018100.1/PAV02G019130.1	4
BP	GO:1905622	negative regulation of leaf development	4/660	18/10988	0.0200916	0.115043	0.092821	PAV05G040120.1/PAV05G040130.1/PAV03G000480.1/PAV03G052970.1	4
BP	GO:0070897	transcription preinitiation complex assembly	5/660	27/10988	0.0206505	0.117807	0.0950507	PAV01G004270.1/PAV01G004330.1/PAV01G004340.1/PAV08G028310.1/PAV08G028320.1	5
BP	GO:0006749	glutathione metabolic process	7/660	47/10988	0.0211131	0.120003	0.0968226	PAV01G074720.1/PAV05G005760.1/PAV05G005790.1/PAV05G005820.1/PAV05G005890.1/PAV05G005900.1/PAV05G005920.1	7
BP	GO:0043038	amino acid activation	9/660	69/10988	0.0216506	0.12216	0.0985633	PAV01G067470.1/PAV01G015420.1/PAV08G004990.1/PAV08G015070.1/PAV08G016130.1/PAV01G051970.1/PAV01G051980.1/PAV02G067170.1/PAV05G021480.1	9
BP	GO:0043039	tRNA aminoacylation	9/660	69/10988	0.0216506	0.12216	0.0985633	PAV01G067470.1/PAV01G015420.1/PAV08G004990.1/PAV08G015070.1/PAV08G016130.1/PAV01G051970.1/PAV01G051980.1/PAV02G067170.1/PAV05G021480.1	9
BP	GO:0006886	intracellular protein transport	30/660	341/10988	0.0227651	0.127981	0.10326	PAV02G020740.2/PAV01G025260.2/PAV03G006860.1/PAV03G029480.1/PAV03G029580.1/PAV03G029590.1/PAV06G004600.1/PAV08G012430.1/PAV08G012470.1/PAV08G012550.1/PAV08G012740.1/PAV08G013100.1/PAV01G049220.1/PAV01G062280.1/PAV05G011770.1/PAV06G014920.2/PAV05G040400.1/PAV05G040410.1/PAV04G030520.1/PAV04G030560.2/PAV08G014640.1/PAV08G015720.1/PAV02G037880.1/PAV06G058480.1/PAV07G002340.1/PAV07G002350.1/PAV06G002…	30
BP	GO:0030422	siRNA processing	7/660	48/10988	0.0234819	0.130739	0.105485	PAV04G032590.1/PAV04G032620.1/PAV02G037840.1/PAV02G038140.1/PAV02G038150.1/PAV06G038970.1/PAV06G040490.1	7
BP	GO:0048767	root hair elongation	7/660	48/10988	0.0234819	0.130739	0.105485	PAV06G013800.2/PAV06G032690.1/PAV06G034770.2/PAV01G088190.1/PAV01G088220.1/PAV08G015270.1/PAV08G016380.1	7
BP	GO:0016053	organic acid biosynthetic process	39/660	469/10988	0.0238991	0.130739	0.105485	PAV03G043870.1/PAV06G025400.1/PAV06G039600.1/PAV06G041040.1/PAV07G041000.1/PAV03G037900.1/PAV03G037910.1/PAV03G037920.1/PAV06G032700.1/PAV06G034780.1/PAV06G063100.1/PAV07G004060.1/PAV08G035510.1/PAV08G035560.1/PAV06G039340.1/PAV06G040940.1/PAV07G000120.1/PAV01G067850.2/PAV01G067940.1/PAV01G067960.1/PAV01G068130.2/PAV05G027750.1/PAV05G029410.1/PAV05G029530.1/PAV05G029610.1/PAV05G030190.1/PAV05G030…	39
BP	GO:0015706	nitrate transmembrane transport	5/660	28/10988	0.0239341	0.130739	0.105485	PAV03G044450.1/PAV06G053590.1/PAV06G053610.1/PAV05G027760.1/PAV05G029320.1	5
BP	GO:0030855	epithelial cell differentiation	5/660	28/10988	0.0239341	0.130739	0.105485	PAV06G042940.1/PAV06G044420.1/PAV06G044430.1/PAV06G016020.1/PAV06G016050.1	5
BP	GO:1902025	nitrate import	5/660	28/10988	0.0239341	0.130739	0.105485	PAV03G044450.1/PAV06G053590.1/PAV06G053610.1/PAV05G027760.1/PAV05G029320.1	5
BP	GO:0018205	peptidyl-lysine modification	17/660	168/10988	0.0240743	0.130739	0.105485	PAV04G034120.1/PAV04G034170.1/PAV04G034190.2/PAV01G004270.1/PAV01G004330.1/PAV01G004340.1/PAV04G003150.1/PAV07G035890.1/PAV03G032520.1/PAV03G032570.1/PAV01G082810.1/PAV06G019930.1/PAV06G020030.1/PAV01G052960.2/PAV01G053380.1/PAV05G031370.1/PAV05G032750.1	17
BP	GO:0051093	negative regulation of developmental process	17/660	168/10988	0.0240743	0.130739	0.105485	PAV06G022200.3/PAV03G043870.1/PAV06G025400.1/PAV07G009640.1/PAV07G009650.1/PAV05G040120.1/PAV05G040130.1/PAV03G000480.1/PAV03G052970.1/PAV05G031350.1/PAV05G032720.1/PAV06G046010.1/PAV06G046020.1/PAV03G001000.1/PAV03G053340.1/PAV08G015270.1/PAV08G016380.1	17
BP	GO:0010243	response to organonitrogen compound	28/660	315/10988	0.0241117	0.130739	0.105485	PAV08G015240.1/PAV08G015260.2/PAV08G016320.1/PAV08G016370.5/PAV01G004360.2/PAV01G004370.1/PAV01G004380.1/PAV06G022900.1/PAV06G022930.1/PAV06G022950.1/PAV06G022980.1/PAV06G023000.1/PAV01G004290.1/PAV03G032520.1/PAV03G032570.1/PAV01G053760.1/PAV02G029330.1/PAV02G029400.1/PAV05G024940.1/PAV05G024950.1/PAV07G006860.1/PAV07G006870.1/PAV01G088190.1/PAV01G088220.1/PAV05G005360.1/PAV05G005410.1/PAV04G048…	28
BP	GO:0009963	positive regulation of flavonoid biosynthetic process	4/660	19/10988	0.0242704	0.130739	0.105485	PAV03G042980.1/PAV03G043020.1/PAV03G043050.1/PAV03G043290.1	4
BP	GO:0032886	regulation of microtubule-based process	4/660	19/10988	0.0242704	0.130739	0.105485	PAV06G028060.3/PAV06G028800.1/PAV06G028810.1/PAV06G028820.1	4
BP	GO:1902930	regulation of alcohol biosynthetic process	4/660	19/10988	0.0242704	0.130739	0.105485	PAV02G027060.2/PAV02G030660.2/PAV02G006590.1/PAV02G006900.1	4
BP	GO:0000288	nuclear-transcribed mRNA catabolic process, deadenylation-dependent decay	6/660	38/10988	0.0244803	0.130957	0.105661	PAV01G049210.1/PAV01G052370.1/PAV01G052510.1/PAV01G052790.1/PAV01G052800.1/PAV01G055060.1	6
BP	GO:0042866	pyruvate biosynthetic process	6/660	38/10988	0.0244803	0.130957	0.105661	PAV05G027750.1/PAV05G029410.1/PAV05G029530.1/PAV05G029610.1/PAV05G030190.1/PAV05G030200.1	6
BP	GO:0090481	pyrimidine nucleotide-sugar transmembrane transport	3/660	11/10988	0.0247648	0.132022	0.10652	PAV06G059800.1/PAV03G045060.1/PAV03G046520.1	3
BP	GO:0044272	sulfur compound biosynthetic process	11/660	95/10988	0.0267345	0.142033	0.114597	PAV06G039600.1/PAV06G041040.1/PAV07G041000.1/PAV03G037900.1/PAV03G037910.1/PAV03G037920.1/PAV07G004060.1/PAV08G035510.1/PAV08G035560.1/PAV06G029840.2/PAV06G030190.3	11
BP	GO:1901361	organic cyclic compound catabolic process	26/660	291/10988	0.0274252	0.14382	0.116039	PAV01G049210.1/PAV01G052370.1/PAV01G052510.1/PAV01G052790.1/PAV01G052800.1/PAV01G055060.1/PAV06G020970.1/PAV06G020980.1/PAV06G021020.1/PAV05G027750.1/PAV05G029410.1/PAV05G029530.1/PAV05G029610.1/PAV05G030190.1/PAV05G030200.1/PAV08G004630.1/PAV08G004640.1/PAV08G004650.1/PAV06G029910.1/PAV06G030310.1/PAV02G005230.1/PAV02G005250.1/PAV06G038640.1/PAV06G040240.3/PAV02G018100.1/PAV02G019130.1	26
BP	GO:0010252	auxin homeostasis	6/660	39/10988	0.027513	0.14382	0.116039	PAV03G042980.1/PAV03G043020.1/PAV03G043050.1/PAV03G043290.1/PAV08G015270.1/PAV08G016380.1	6
BP	GO:0010584	pollen exine formation	5/660	29/10988	0.0275361	0.14382	0.116039	PAV08G041650.1/PAV08G041660.1/PAV08G041670.1/PAV01G031660.1/PAV01G031670.1	5
BP	GO:0044839	cell cycle G2/M phase transition	5/660	29/10988	0.0275361	0.14382	0.116039	PAV02G003880.1/PAV02G006270.2/PAV07G044630.1/PAV04G013070.1/PAV04G013460.1	5
BP	GO:1903312	negative regulation of mRNA metabolic process	5/660	29/10988	0.0275361	0.14382	0.116039	PAV02G058050.1/PAV02G058060.1/PAV06G014920.2/PAV06G029910.1/PAV06G030310.1	5
BP	GO:0051346	negative regulation of hydrolase activity	7/660	50/10988	0.0287553	0.149683	0.120769	PAV01G048950.1/PAV01G062460.1/PAV08G004630.1/PAV08G004640.1/PAV08G004650.1/PAV04G013010.1/PAV04G013410.1	7
BP	GO:0031425	chloroplast RNA processing	4/660	20/10988	0.0289359	0.150117	0.12112	PAV06G022050.1/PAV08G048960.1/PAV06G002510.1/PAV06G002550.1	4
BP	GO:0098655	cation transmembrane transport	30/660	349/10988	0.029991	0.1544	0.124576	PAV08G029720.1/PAV08G029770.1/PAV08G029790.1/PAV08G029800.1/PAV08G029810.1/PAV08G029820.1/PAV08G029870.1/PAV08G029930.1/PAV08G030000.1/PAV08G030080.1/PAV08G030600.1/PAV08G030620.1/PAV02G005670.1/PAV07G025370.1/PAV07G025380.1/PAV07G030970.1/PAV02G055100.1/PAV05G012480.1/PAV05G025830.1/PAV05G025910.1/PAV04G010570.1/PAV02G014890.1/PAV02G015000.1/PAV06G060620.2/PAV06G009390.1/PAV06G009430.1/PAV05G027…	30
BP	GO:0019362	pyridine nucleotide metabolic process	9/660	73/10988	0.0300611	0.1544	0.124576	PAV06G020970.1/PAV06G020980.1/PAV06G021020.1/PAV05G027750.1/PAV05G029410.1/PAV05G029530.1/PAV05G029610.1/PAV05G030190.1/PAV05G030200.1	9
BP	GO:0048870	cell motility	9/660	73/10988	0.0300611	0.1544	0.124576	PAV06G050010.1/PAV06G050030.1/PAV06G050080.1/PAV06G050120.1/PAV04G030520.1/PAV04G030560.2/PAV08G015150.1/PAV08G016230.1/PAV08G016730.1	9
BP	GO:0061077	chaperone-mediated protein folding	11/660	97/10988	0.0306094	0.156696	0.126428	PAV02G018070.1/PAV02G019080.1/PAV02G042820.1/PAV04G017670.1/PAV04G017680.1/PAV04G043430.1/PAV06G027460.1/PAV06G027810.1/PAV06G028560.1/PAV06G038870.1/PAV06G040430.1	11
BP	GO:0031098	stress-activated protein kinase signaling cascade	6/660	40/10988	0.0307838	0.157069	0.126729	PAV01G066500.1/PAV01G066510.1/PAV01G088300.1/PAV01G088320.1/PAV03G044170.3/PAV03G045750.3	6
BP	GO:0051604	protein maturation	8/660	62/10988	0.0312335	0.157983	0.127466	PAV06G050010.1/PAV06G050030.1/PAV06G050080.1/PAV06G050120.1/PAV07G004210.1/PAV07G004290.1/PAV03G047880.1/PAV03G047890.1	8
BP	GO:0009944	polarity specification of adaxial/abaxial axis	5/660	30/10988	0.0314647	0.157983	0.127466	PAV01G078590.1/PAV06G039610.1/PAV06G041050.1/PAV05G032570.1/PAV05G034180.1	5
BP	GO:0006526	arginine biosynthetic process	3/660	12/10988	0.0315762	0.157983	0.127466	PAV06G032700.1/PAV06G034780.1/PAV06G063100.1	3
BP	GO:0010037	response to carbon dioxide	3/660	12/10988	0.0315762	0.157983	0.127466	PAV04G035240.1/PAV04G035340.1/PAV06G051650.1	3
BP	GO:0072347	response to anesthetic	3/660	12/10988	0.0315762	0.157983	0.127466	PAV04G035240.1/PAV04G035340.1/PAV06G051650.1	3
BP	GO:2000033	regulation of seed dormancy process	3/660	12/10988	0.0315762	0.157983	0.127466	PAV01G030610.1/PAV02G003860.1/PAV04G007530.1	3
BP	GO:0009644	response to high light intensity	9/660	74/10988	0.0324766	0.161443	0.130258	PAV04G030520.1/PAV04G030560.2/PAV01G090760.1/PAV01G090770.1/PAV02G037840.1/PAV02G038140.1/PAV02G038150.1/PAV06G029710.1/PAV06G029970.1	9
BP	GO:0070918	small regulatory ncRNA processing	9/660	74/10988	0.0324766	0.161443	0.130258	PAV04G032590.1/PAV04G032620.1/PAV02G037840.1/PAV02G038140.1/PAV02G038150.1/PAV06G038970.1/PAV06G040490.1/PAV03G000680.2/PAV03G053060.1	9
BP	GO:0006379	mRNA cleavage	4/660	21/10988	0.0340964	0.16694	0.134693	PAV06G029910.1/PAV06G030310.1/PAV02G008030.1/PAV02G009050.1	4
BP	GO:0010187	negative regulation of seed germination	4/660	21/10988	0.0340964	0.16694	0.134693	PAV03G043870.1/PAV06G025400.1/PAV03G001000.1/PAV03G053340.1	4
BP	GO:0032479	regulation of type I interferon production	4/660	21/10988	0.0340964	0.16694	0.134693	PAV02G005150.4/PAV02G011380.1/PAV02G011390.1/PAV02G011400.1	4
BP	GO:0032606	type I interferon production	4/660	21/10988	0.0340964	0.16694	0.134693	PAV02G005150.4/PAV02G011380.1/PAV02G011390.1/PAV02G011400.1	4
BP	GO:0009812	flavonoid metabolic process	12/660	111/10988	0.0341223	0.16694	0.134693	PAV03G042980.1/PAV03G043020.1/PAV03G043050.1/PAV03G043290.1/PAV02G058180.1/PAV02G058190.2/PAV01G082810.1/PAV06G019930.1/PAV06G020030.1/PAV02G037840.1/PAV02G038140.1/PAV02G038150.1	12
BP	GO:0098662	inorganic cation transmembrane transport	27/660	313/10988	0.0366724	0.17885	0.144303	PAV08G029720.1/PAV08G029770.1/PAV08G029790.1/PAV08G029800.1/PAV08G029810.1/PAV08G029820.1/PAV08G029870.1/PAV08G029930.1/PAV08G030000.1/PAV08G030080.1/PAV08G030600.1/PAV08G030620.1/PAV02G005670.1/PAV07G025370.1/PAV07G025380.1/PAV07G030970.1/PAV02G055100.1/PAV05G012480.1/PAV05G025830.1/PAV05G025910.1/PAV02G014890.1/PAV02G015000.1/PAV06G060620.2/PAV06G009390.1/PAV06G009430.1/PAV05G027760.1/PAV05G029…	27
BP	GO:0140013	meiotic nuclear division	13/660	125/10988	0.0370729	0.180235	0.14542	PAV04G038240.1/PAV04G038300.1/PAV04G038320.3/PAV04G038550.1/PAV04G038730.1/PAV02G003880.1/PAV02G006270.2/PAV07G044630.1/PAV08G036730.1/PAV02G066380.1/PAV02G066660.1/PAV04G021540.2/PAV04G021870.1	13
BP	GO:0071555	cell wall organization	16/660	164/10988	0.0375649	0.182054	0.146888	PAV03G008710.1/PAV03G008720.1/PAV03G008730.1/PAV03G008740.1/PAV03G008750.1/PAV03G008760.1/PAV08G010120.1/PAV08G010130.1/PAV06G028060.3/PAV06G028800.1/PAV06G028810.1/PAV06G028820.1/PAV01G040550.1/PAV01G040600.1/PAV06G016310.1/PAV06G016320.1	16
BP	GO:0048229	gametophyte development	33/660	399/10988	0.0380618	0.182819	0.147505	PAV08G003280.1/PAV02G063800.1/PAV03G011840.1/PAV03G034360.1/PAV05G024650.1/PAV02G005150.4/PAV02G011380.1/PAV02G011390.1/PAV08G036730.1/PAV01G067850.2/PAV01G067940.1/PAV01G067960.1/PAV01G068130.2/PAV08G041650.1/PAV08G041660.1/PAV08G041670.1/PAV06G028060.3/PAV06G028800.1/PAV06G028810.1/PAV06G028820.1/PAV08G004630.1/PAV08G004640.1/PAV08G004650.1/PAV02G037840.1/PAV02G038140.1/PAV02G038150.1/PAV01G031…	33
BP	GO:0000096	sulfur amino acid metabolic process	6/660	42/10988	0.0380625	0.182819	0.147505	PAV06G039600.1/PAV06G041040.1/PAV07G041000.1/PAV07G004060.1/PAV08G035510.1/PAV08G035560.1	6
BP	GO:0072507	divalent inorganic cation homeostasis	7/660	53/10988	0.0380775	0.182819	0.147505	PAV02G055100.1/PAV05G012480.1/PAV05G025830.1/PAV05G025910.1/PAV02G014890.1/PAV02G015000.1/PAV06G060620.2	7
BP	GO:0097435	supramolecular fiber organization	13/660	126/10988	0.0391708	0.18393	0.148401	PAV06G042940.1/PAV06G044420.1/PAV06G044430.1/PAV06G028060.3/PAV06G028800.1/PAV06G028810.1/PAV06G028820.1/PAV01G023550.1/PAV08G050160.1/PAV05G003620.1/PAV07G009020.2/PAV06G039640.4/PAV06G041080.1	13
BP	GO:0032515	negative regulation of phosphoprotein phosphatase activity	3/660	13/10988	0.0392606	0.18393	0.148401	PAV08G004630.1/PAV08G004640.1/PAV08G004650.1	3
BP	GO:0035082	axoneme assembly	3/660	13/10988	0.0392606	0.18393	0.148401	PAV01G054290.1/PAV06G029100.1/PAV06G057420.1	3
BP	GO:0035308	negative regulation of protein dephosphorylation	3/660	13/10988	0.0392606	0.18393	0.148401	PAV08G004630.1/PAV08G004640.1/PAV08G004650.1	3
BP	GO:0048441	petal development	3/660	13/10988	0.0392606	0.18393	0.148401	PAV02G059770.1/PAV02G059790.1/PAV06G012920.1	3
BP	GO:0048465	corolla development	3/660	13/10988	0.0392606	0.18393	0.148401	PAV02G059770.1/PAV02G059790.1/PAV06G012920.1	3
BP	GO:0061085	regulation of histone H3-K27 methylation	3/660	13/10988	0.0392606	0.18393	0.148401	PAV04G034120.1/PAV04G034170.1/PAV04G034190.2	3
BP	GO:1902476	chloride transmembrane transport	3/660	13/10988	0.0392606	0.18393	0.148401	PAV03G044450.1/PAV06G053590.1/PAV06G053610.1	3
BP	GO:0006310	DNA recombination	15/660	152/10988	0.0395817	0.184874	0.149163	PAV01G078590.1/PAV06G039610.1/PAV06G041050.1/PAV04G038240.1/PAV04G038300.1/PAV04G038320.3/PAV04G038550.1/PAV04G038730.1/PAV02G003880.1/PAV02G006270.2/PAV07G044630.1/PAV02G066380.1/PAV02G066660.1/PAV04G021540.2/PAV04G021870.1	15
BP	GO:0008015	blood circulation	4/660	22/10988	0.0397568	0.185133	0.149372	PAV06G050010.1/PAV06G050030.1/PAV06G050080.1/PAV06G050120.1	4
BP	GO:0002520	immune system development	5/660	32/10988	0.0403276	0.186109	0.150159	PAV02G058050.1/PAV02G058060.1/PAV08G015150.1/PAV08G016230.1/PAV08G016730.1	5
BP	GO:0009943	adaxial/abaxial axis specification	5/660	32/10988	0.0403276	0.186109	0.150159	PAV01G078590.1/PAV06G039610.1/PAV06G041050.1/PAV05G032570.1/PAV05G034180.1	5
BP	GO:0031048	small non-coding RNA-dependent heterochromatin formation	5/660	32/10988	0.0403276	0.186109	0.150159	PAV05G024940.1/PAV05G024950.1/PAV00G001010.1/PAV00G001080.1/PAV06G055680.1	5
BP	GO:0072524	pyridine-containing compound metabolic process	9/660	77/10988	0.0405212	0.186446	0.150431	PAV06G020970.1/PAV06G020980.1/PAV06G021020.1/PAV05G027750.1/PAV05G029410.1/PAV05G029530.1/PAV05G029610.1/PAV05G030190.1/PAV05G030200.1	9
BP	GO:2001251	negative regulation of chromosome organization	7/660	54/10988	0.0415782	0.19022	0.153476	PAV05G031370.1/PAV05G032750.1/PAV01G053330.1/PAV01G053560.1/PAV02G035600.1/PAV02G037240.1/PAV07G017850.1	7
BP	GO:0048581	negative regulation of post-embryonic development	11/660	102/10988	0.0420161	0.19022	0.153476	PAV06G022200.3/PAV03G043870.1/PAV06G025400.1/PAV07G009640.1/PAV07G009650.1/PAV03G000480.1/PAV03G052970.1/PAV03G001000.1/PAV03G053340.1/PAV08G015270.1/PAV08G016380.1	11
BP	GO:0006096	glycolytic process	6/660	43/10988	0.0420797	0.19022	0.153476	PAV05G027750.1/PAV05G029410.1/PAV05G029530.1/PAV05G029610.1/PAV05G030190.1/PAV05G030200.1	6
BP	GO:0006757	ATP generation from ADP	6/660	43/10988	0.0420797	0.19022	0.153476	PAV05G027750.1/PAV05G029410.1/PAV05G029530.1/PAV05G029610.1/PAV05G030190.1/PAV05G030200.1	6
BP	GO:0032147	activation of protein kinase activity	6/660	43/10988	0.0420797	0.19022	0.153476	PAV01G066500.1/PAV01G066510.1/PAV01G088300.1/PAV01G088320.1/PAV03G044170.3/PAV03G045750.3	6
BP	GO:0055081	anion homeostasis	6/660	43/10988	0.0420797	0.19022	0.153476	PAV02G005670.1/PAV07G025370.1/PAV07G025380.1/PAV07G030970.1/PAV02G064930.1/PAV02G064950.1	6
BP	GO:0031399	regulation of protein modification process	19/660	207/10988	0.0428659	0.193209	0.155888	PAV01G066500.1/PAV01G066510.1/PAV01G088300.1/PAV01G088320.1/PAV04G034120.1/PAV04G034170.1/PAV04G034190.2/PAV01G082810.1/PAV06G019930.1/PAV06G020030.1/PAV08G004630.1/PAV08G004640.1/PAV08G004650.1/PAV03G044170.3/PAV03G045750.3/PAV05G005360.1/PAV05G005410.1/PAV05G031370.1/PAV05G032750.1	19
BP	GO:1901699	cellular response to nitrogen compound	16/660	167/10988	0.0432273	0.194272	0.156745	PAV08G025270.1/PAV07G004060.1/PAV08G035510.1/PAV08G035560.1/PAV04G032590.1/PAV04G032620.1/PAV01G053760.1/PAV02G029330.1/PAV02G029400.1/PAV02G037840.1/PAV02G038140.1/PAV02G038150.1/PAV06G038970.1/PAV06G040490.1/PAV03G000680.2/PAV03G053060.1	16
BP	GO:0006206	pyrimidine nucleobase metabolic process	5/660	33/10988	0.0452715	0.202869	0.163682	PAV06G020970.1/PAV06G020980.1/PAV06G021020.1/PAV03G001890.1/PAV03G055290.1	5
BP	GO:0009900	dehiscence	4/660	23/10988	0.045919	0.203996	0.164592	PAV06G028060.3/PAV06G028800.1/PAV06G028810.1/PAV06G028820.1	4
BP	GO:0048871	multicellular organismal homeostasis	4/660	23/10988	0.045919	0.203996	0.164592	PAV06G050010.1/PAV06G050030.1/PAV06G050080.1/PAV06G050120.1	4
BP	GO:0099111	microtubule-based transport	4/660	23/10988	0.045919	0.203996	0.164592	PAV01G002590.1/PAV01G087170.1/PAV06G039640.4/PAV06G041080.1	4
BP	GO:0002683	negative regulation of immune system process	6/660	44/10988	0.0463538	0.205338	0.165674	PAV06G028060.3/PAV06G028800.1/PAV06G028810.1/PAV06G028820.1/PAV04G030520.1/PAV04G030560.2	6
BP	GO:0042542	response to hydrogen peroxide	9/660	79/10988	0.0465753	0.20573	0.16599	PAV08G015240.1/PAV08G015260.2/PAV08G016320.1/PAV08G016370.5/PAV01G053760.1/PAV02G029330.1/PAV02G029400.1/PAV01G090760.1/PAV01G090770.1	9
BP	GO:0019048	modulation by virus of host process	3/660	14/10988	0.0477985	0.207567	0.167473	PAV03G015780.1/PAV04G012950.1/PAV04G012970.1	3
BP	GO:0031297	replication fork processing	3/660	14/10988	0.0477985	0.207567	0.167473	PAV02G003880.1/PAV02G006270.2/PAV07G044630.1	3
BP	GO:0033169	histone H3-K9 demethylation	3/660	14/10988	0.0477985	0.207567	0.167473	PAV08G036730.1/PAV05G031370.1/PAV05G032750.1	3
BP	GO:0046113	nucleobase catabolic process	3/660	14/10988	0.0477985	0.207567	0.167473	PAV06G020970.1/PAV06G020980.1/PAV06G021020.1	3
BP	GO:0071941	nitrogen cycle metabolic process	3/660	14/10988	0.0477985	0.207567	0.167473	PAV06G032700.1/PAV06G034780.1/PAV06G063100.1	3
BP	GO:0072529	pyrimidine-containing compound catabolic process	3/660	14/10988	0.0477985	0.207567	0.167473	PAV06G020970.1/PAV06G020980.1/PAV06G021020.1	3
BP	GO:0010200	response to chitin	15/660	156/10988	0.0479311	0.207567	0.167473	PAV01G004360.2/PAV01G004370.1/PAV01G004380.1/PAV06G022900.1/PAV06G022930.1/PAV06G022950.1/PAV06G022980.1/PAV06G023000.1/PAV01G004290.1/PAV05G024940.1/PAV05G024950.1/PAV07G006860.1/PAV07G006870.1/PAV04G048600.2/PAV07G016830.1	15
BP	GO:0032504	multicellular organism reproduction	19/660	210/10988	0.0483729	0.208443	0.168179	PAV01G030610.1/PAV02G003860.1/PAV04G007530.1/PAV08G036730.1/PAV05G027750.1/PAV05G029410.1/PAV05G029530.1/PAV05G029610.1/PAV05G030190.1/PAV05G030200.1/PAV01G054290.1/PAV06G029100.1/PAV06G057420.1/PAV06G028060.3/PAV06G028800.1/PAV06G028810.1/PAV06G028820.1/PAV04G030520.1/PAV04G030560.2	19
BP	GO:0009741	response to brassinosteroid	13/660	130/10988	0.048403	0.208443	0.168179	PAV03G008710.1/PAV03G008720.1/PAV03G008730.1/PAV03G008740.1/PAV03G008750.1/PAV03G008760.1/PAV01G004360.2/PAV01G004370.1/PAV01G004380.1/PAV08G003280.1/PAV01G004290.1/PAV05G031370.1/PAV05G032750.1	13
BP	GO:0051321	meiotic cell cycle	17/660	183/10988	0.048588	0.208658	0.168353	PAV08G003280.1/PAV04G038240.1/PAV04G038300.1/PAV04G038320.3/PAV04G038550.1/PAV04G038730.1/PAV02G003880.1/PAV02G006270.2/PAV07G044630.1/PAV08G036730.1/PAV02G066380.1/PAV02G066660.1/PAV04G021540.2/PAV04G021870.1/PAV06G039640.4/PAV06G041080.1/PAV01G004530.1	17
BP	GO:0060429	epithelium development	7/660	56/10988	0.0491895	0.210656	0.169965	PAV06G042940.1/PAV06G044420.1/PAV06G044430.1/PAV06G016020.1/PAV06G016050.1/PAV06G016310.1/PAV06G016320.1	7
CC	GO:0055028	cortical microtubule	9/629	24/10786	4.36e-06	0.000382918	0.000278593	PAV06G042940.1/PAV06G044420.1/PAV06G044430.1/PAV06G028060.3/PAV06G028800.1/PAV06G028810.1/PAV06G028820.1/PAV05G003620.1/PAV07G009020.2	9
CC	GO:0017101	aminoacyl-tRNA synthetase multienzyme complex	8/629	19/10786	5.45e-06	0.000382918	0.000278593	PAV01G015420.1/PAV08G004990.1/PAV08G015070.1/PAV08G016130.1/PAV01G051970.1/PAV01G051980.1/PAV02G067170.1/PAV05G021480.1	8
CC	GO:0005844	polysome	18/629	93/10786	5.66e-06	0.000382918	0.000278593	PAV00G001970.1/PAV01G034600.1/PAV02G065330.1/PAV02G065340.1/PAV03G011560.1/PAV03G029900.1/PAV03G029910.1/PAV04G030160.1/PAV07G035120.1/PAV05G024350.1/PAV05G024360.1/PAV01G010030.1/PAV01G078810.1/PAV01G079030.1/PAV06G038640.1/PAV06G040240.3/PAV06G029850.2/PAV06G030200.1	18
CC	GO:0005874	microtubule	18/629	95/10786	7.74e-06	0.000382918	0.000278593	PAV01G019500.1/PAV02G022900.1/PAV07G046570.1/PAV07G035200.1/PAV07G035270.3/PAV06G042940.1/PAV06G044420.1/PAV06G044430.1/PAV06G028060.3/PAV06G028800.1/PAV06G028810.1/PAV06G028820.1/PAV04G000480.2/PAV04G000650.1/PAV05G003620.1/PAV07G009020.2/PAV06G038870.1/PAV06G040430.1	18
CC	GO:0030981	cortical microtubule cytoskeleton	9/629	26/10786	9.39e-06	0.000382918	0.000278593	PAV06G042940.1/PAV06G044420.1/PAV06G044430.1/PAV06G028060.3/PAV06G028800.1/PAV06G028810.1/PAV06G028820.1/PAV05G003620.1/PAV07G009020.2	9
CC	GO:0022627	cytosolic small ribosomal subunit	13/629	57/10786	1.8e-05	0.000576359	0.000419332	PAV00G001970.1/PAV01G034600.1/PAV02G065330.1/PAV02G065340.1/PAV03G011560.1/PAV03G029900.1/PAV03G029910.1/PAV04G030160.1/PAV07G035120.1/PAV02G025260.1/PAV02G029690.1/PAV05G024350.1/PAV05G024360.1	13
CC	GO:0005666	RNA polymerase III complex	9/629	29/10786	2.57e-05	0.000576359	0.000419332	PAV02G005150.4/PAV02G011380.1/PAV02G011390.1/PAV02G011400.1/PAV02G053840.1/PAV02G056900.1/PAV02G066760.1/PAV01G062780.1/PAV01G089730.2	9
CC	GO:0030014	CCR4-NOT complex	6/629	12/10786	2.62e-05	0.000576359	0.000419332	PAV01G049210.1/PAV01G052370.1/PAV01G052510.1/PAV01G052790.1/PAV01G052800.1/PAV01G055060.1	6
CC	GO:0030015	CCR4-NOT core complex	6/629	12/10786	2.62e-05	0.000576359	0.000419332	PAV01G049210.1/PAV01G052370.1/PAV01G052510.1/PAV01G052790.1/PAV01G052800.1/PAV01G055060.1	6
CC	GO:0099513	polymeric cytoskeletal fiber	18/629	104/10786	2.83e-05	0.000576359	0.000419332	PAV01G019500.1/PAV02G022900.1/PAV07G046570.1/PAV07G035200.1/PAV07G035270.3/PAV06G042940.1/PAV06G044420.1/PAV06G044430.1/PAV06G028060.3/PAV06G028800.1/PAV06G028810.1/PAV06G028820.1/PAV04G000480.2/PAV04G000650.1/PAV05G003620.1/PAV07G009020.2/PAV06G038870.1/PAV06G040430.1	18
CC	GO:0099080	supramolecular complex	30/629	232/10786	3.24e-05	0.000600221	0.000436694	PAV01G049210.1/PAV01G052370.1/PAV01G052510.1/PAV01G052790.1/PAV01G052800.1/PAV01G055060.1/PAV01G019500.1/PAV02G022900.1/PAV07G046570.1/PAV07G035200.1/PAV07G035270.3/PAV06G042940.1/PAV06G044420.1/PAV06G044430.1/PAV06G028060.3/PAV06G028800.1/PAV06G028810.1/PAV06G028820.1/PAV05G031390.2/PAV05G032820.1/PAV04G000480.2/PAV04G000650.1/PAV06G038640.1/PAV06G040240.3/PAV05G003620.1/PAV07G009020.2/PAV06G038…	30
CC	GO:0005881	cytoplasmic microtubule	9/629	32/10786	6.14e-05	0.0010445	0.000759933	PAV06G042940.1/PAV06G044420.1/PAV06G044430.1/PAV06G028060.3/PAV06G028800.1/PAV06G028810.1/PAV06G028820.1/PAV05G003620.1/PAV07G009020.2	9
CC	GO:0042788	polysomal ribosome	14/629	76/10786	0.000108009	0.00169491	0.00123314	PAV00G001970.1/PAV01G034600.1/PAV02G065330.1/PAV02G065340.1/PAV03G011560.1/PAV03G029900.1/PAV03G029910.1/PAV04G030160.1/PAV07G035120.1/PAV05G024350.1/PAV05G024360.1/PAV01G010030.1/PAV01G078810.1/PAV01G079030.1	14
CC	GO:0015935	small ribosomal subunit	13/629	69/10786	0.000149124	0.00217295	0.00158094	PAV00G001970.1/PAV01G034600.1/PAV02G065330.1/PAV02G065340.1/PAV03G011560.1/PAV03G029900.1/PAV03G029910.1/PAV04G030160.1/PAV07G035120.1/PAV02G025260.1/PAV02G029690.1/PAV05G024350.1/PAV05G024360.1	13
CC	GO:0044297	cell body	6/629	17/10786	0.000272975	0.00332156	0.00241662	PAV04G030520.1/PAV04G030560.2/PAV01G062780.1/PAV01G089730.2/PAV06G038870.1/PAV06G040430.1	6
CC	GO:1905348	endonuclease complex	6/629	17/10786	0.000272975	0.00332156	0.00241662	PAV02G003880.1/PAV02G006270.2/PAV07G044630.1/PAV00G001010.1/PAV00G001080.1/PAV06G055680.1	6
CC	GO:0099081	supramolecular polymer	18/629	124/10786	0.000293079	0.00332156	0.00241662	PAV01G019500.1/PAV02G022900.1/PAV07G046570.1/PAV07G035200.1/PAV07G035270.3/PAV06G042940.1/PAV06G044420.1/PAV06G044430.1/PAV06G028060.3/PAV06G028800.1/PAV06G028810.1/PAV06G028820.1/PAV04G000480.2/PAV04G000650.1/PAV05G003620.1/PAV07G009020.2/PAV06G038870.1/PAV06G040430.1	18
CC	GO:0099512	supramolecular fiber	18/629	124/10786	0.000293079	0.00332156	0.00241662	PAV01G019500.1/PAV02G022900.1/PAV07G046570.1/PAV07G035200.1/PAV07G035270.3/PAV06G042940.1/PAV06G044420.1/PAV06G044430.1/PAV06G028060.3/PAV06G028800.1/PAV06G028810.1/PAV06G028820.1/PAV04G000480.2/PAV04G000650.1/PAV05G003620.1/PAV07G009020.2/PAV06G038870.1/PAV06G040430.1	18
CC	GO:0055029	nuclear DNA-directed RNA polymerase complex	16/629	104/10786	0.000321869	0.00345585	0.00251432	PAV02G005150.4/PAV02G011380.1/PAV02G011390.1/PAV02G011400.1/PAV01G004270.1/PAV01G004330.1/PAV01G004340.1/PAV02G053840.1/PAV02G056900.1/PAV02G066760.1/PAV03G032520.1/PAV03G032570.1/PAV01G062780.1/PAV01G089730.2/PAV01G088620.1/PAV01G090040.1	16
CC	GO:0015630	microtubule cytoskeleton	28/629	241/10786	0.000370729	0.00378144	0.0027512	PAV01G002590.1/PAV01G087170.1/PAV01G019500.1/PAV02G022900.1/PAV07G046570.1/PAV07G035200.1/PAV07G035270.3/PAV01G054290.1/PAV06G029100.1/PAV06G057420.1/PAV06G042940.1/PAV06G044420.1/PAV06G044430.1/PAV06G028060.3/PAV06G028800.1/PAV06G028810.1/PAV06G028820.1/PAV08G015150.1/PAV08G016230.1/PAV08G016730.1/PAV04G000480.2/PAV04G000650.1/PAV05G003620.1/PAV07G009020.2/PAV06G039640.4/PAV06G041080.1/PAV06G038…	28
CC	GO:0030863	cortical cytoskeleton	9/629	41/10786	0.000478976	0.00465291	0.00338524	PAV06G042940.1/PAV06G044420.1/PAV06G044430.1/PAV06G028060.3/PAV06G028800.1/PAV06G028810.1/PAV06G028820.1/PAV05G003620.1/PAV07G009020.2	9
CC	GO:0000428	DNA-directed RNA polymerase complex	16/629	113/10786	0.000826044	0.00732665	0.00533054	PAV02G005150.4/PAV02G011380.1/PAV02G011390.1/PAV02G011400.1/PAV01G004270.1/PAV01G004330.1/PAV01G004340.1/PAV02G053840.1/PAV02G056900.1/PAV02G066760.1/PAV03G032520.1/PAV03G032570.1/PAV01G062780.1/PAV01G089730.2/PAV01G088620.1/PAV01G090040.1	16
CC	GO:0030880	RNA polymerase complex	16/629	113/10786	0.000826044	0.00732665	0.00533054	PAV02G005150.4/PAV02G011380.1/PAV02G011390.1/PAV02G011400.1/PAV01G004270.1/PAV01G004330.1/PAV01G004340.1/PAV02G053840.1/PAV02G056900.1/PAV02G066760.1/PAV03G032520.1/PAV03G032570.1/PAV01G062780.1/PAV01G089730.2/PAV01G088620.1/PAV01G090040.1	16
CC	GO:0000932	P-body	10/629	56/10786	0.00131619	0.0111876	0.00813959	PAV01G049210.1/PAV01G052370.1/PAV01G052510.1/PAV01G052790.1/PAV01G052800.1/PAV01G055060.1/PAV06G038640.1/PAV06G040240.3/PAV03G001000.1/PAV03G053340.1	10
CC	GO:1990752	microtubule end	4/629	10/10786	0.00181288	0.0145307	0.0105719	PAV06G028060.3/PAV06G028800.1/PAV06G028810.1/PAV06G028820.1	4
CC	GO:0005856	cytoskeleton	33/629	332/10786	0.00185195	0.0145307	0.0105719	PAV02G059300.1/PAV05G012190.1/PAV06G013800.2/PAV06G032690.1/PAV06G034770.2/PAV01G002590.1/PAV01G087170.1/PAV01G019500.1/PAV02G022900.1/PAV07G046570.1/PAV07G035200.1/PAV07G035270.3/PAV01G054290.1/PAV06G029100.1/PAV06G057420.1/PAV06G042940.1/PAV06G044420.1/PAV06G044430.1/PAV06G028060.3/PAV06G028800.1/PAV06G028810.1/PAV06G028820.1/PAV08G015150.1/PAV08G016230.1/PAV08G016730.1/PAV04G000480.2/PAV04G000…	33
CC	GO:0008023	transcription elongation factor complex	7/629	32/10786	0.00207548	0.0156814	0.0114091	PAV01G082810.1/PAV06G019930.1/PAV06G020030.1/PAV06G027130.1/PAV06G028090.1/PAV08G015290.1/PAV08G016400.1	7
CC	GO:0034518	RNA cap binding complex	4/629	11/10786	0.00271828	0.0198046	0.0144089	PAV06G038970.1/PAV06G040490.1/PAV03G000680.2/PAV03G053060.1	4
CC	GO:0000347	THO complex	5/629	18/10786	0.00301063	0.0211782	0.0154083	PAV08G012430.1/PAV08G012470.1/PAV08G012550.1/PAV08G012740.1/PAV08G013100.1	5
CC	GO:0030124	AP-4 adaptor complex	4/629	12/10786	0.00389101	0.0264588	0.0192502	PAV02G014820.1/PAV02G014860.1/PAV02G014880.2/PAV02G015430.1	4
CC	GO:0036464	cytoplasmic ribonucleoprotein granule	12/629	86/10786	0.00403508	0.0265534	0.0193191	PAV01G049210.1/PAV01G052370.1/PAV01G052510.1/PAV01G052790.1/PAV01G052800.1/PAV01G055060.1/PAV05G031390.2/PAV05G032820.1/PAV06G038640.1/PAV06G040240.3/PAV03G001000.1/PAV03G053340.1	12
CC	GO:0035770	ribonucleoprotein granule	12/629	87/10786	0.00443978	0.0283036	0.0205924	PAV01G049210.1/PAV01G052370.1/PAV01G052510.1/PAV01G052790.1/PAV01G052800.1/PAV01G055060.1/PAV05G031390.2/PAV05G032820.1/PAV06G038640.1/PAV06G040240.3/PAV03G001000.1/PAV03G053340.1	12
CC	GO:0005669	transcription factor TFIID complex	5/629	20/10786	0.00494486	0.0296692	0.0215859	PAV01G004270.1/PAV01G004330.1/PAV01G004340.1/PAV03G032520.1/PAV03G032570.1	5
CC	GO:0016324	apical plasma membrane	5/629	20/10786	0.00494486	0.0296692	0.0215859	PAV01G012610.1/PAV01G012620.1/PAV01G012630.1/PAV01G012640.1/PAV01G012650.1	5
CC	GO:0090406	pollen tube	12/629	89/10786	0.00534649	0.0311624	0.0226723	PAV08G029720.1/PAV08G029770.1/PAV08G029790.1/PAV08G029800.1/PAV08G029810.1/PAV08G029820.1/PAV08G029870.1/PAV08G029930.1/PAV08G030000.1/PAV08G030080.1/PAV08G030600.1/PAV08G030620.1	12
CC	GO:0043005	neuron projection	6/629	29/10786	0.00575967	0.0326381	0.023746	PAV04G030520.1/PAV04G030560.2/PAV01G062780.1/PAV01G089730.2/PAV07G042440.1/PAV07G042450.1	6
CC	GO:0042995	cell projection	18/629	163/10786	0.00670464	0.0359933	0.0261871	PAV08G029720.1/PAV08G029770.1/PAV08G029790.1/PAV08G029800.1/PAV08G029810.1/PAV08G029820.1/PAV08G029870.1/PAV08G029930.1/PAV08G030000.1/PAV08G030080.1/PAV08G030600.1/PAV08G030620.1/PAV04G030520.1/PAV04G030560.2/PAV01G062780.1/PAV01G089730.2/PAV07G042440.1/PAV07G042450.1	18
CC	GO:0120025	plasma membrane bounded cell projection	18/629	163/10786	0.00670464	0.0359933	0.0261871	PAV08G029720.1/PAV08G029770.1/PAV08G029790.1/PAV08G029800.1/PAV08G029810.1/PAV08G029820.1/PAV08G029870.1/PAV08G029930.1/PAV08G030000.1/PAV08G030080.1/PAV08G030600.1/PAV08G030620.1/PAV04G030520.1/PAV04G030560.2/PAV01G062780.1/PAV01G089730.2/PAV07G042440.1/PAV07G042450.1	18
CC	GO:0043025	neuronal cell body	4/629	14/10786	0.00716765	0.0374923	0.0272777	PAV04G030520.1/PAV04G030560.2/PAV01G062780.1/PAV01G089730.2	4
CC	GO:0045202	synapse	6/629	31/10786	0.00808738	0.0412456	0.0300084	PAV01G015420.1/PAV08G004990.1/PAV08G015070.1/PAV08G016130.1/PAV07G042440.1/PAV07G042450.1	6
CC	GO:0030119	AP-type membrane coat adaptor complex	4/629	15/10786	0.00933009	0.0453176	0.032971	PAV02G014820.1/PAV02G014860.1/PAV02G014880.2/PAV02G015430.1	4
CC	GO:0030424	axon	4/629	15/10786	0.00933009	0.0453176	0.032971	PAV01G062780.1/PAV01G089730.2/PAV07G042440.1/PAV07G042450.1	4
CC	GO:0061695	transferase complex, transferring phosphorus-containing groups	16/629	149/10786	0.0131738	0.0617557	0.0449306	PAV02G005150.4/PAV02G011380.1/PAV02G011390.1/PAV02G011400.1/PAV01G004270.1/PAV01G004330.1/PAV01G004340.1/PAV02G053840.1/PAV02G056900.1/PAV02G066760.1/PAV03G032520.1/PAV03G032570.1/PAV01G062780.1/PAV01G089730.2/PAV01G088620.1/PAV01G090040.1	16
CC	GO:0045177	apical part of cell	5/629	25/10786	0.0133199	0.0617557	0.0449306	PAV01G012610.1/PAV01G012620.1/PAV01G012630.1/PAV01G012640.1/PAV01G012650.1	5
CC	GO:0042644	chloroplast nucleoid	4/629	17/10786	0.0148282	0.0672213	0.0489071	PAV01G052960.2/PAV01G053380.1/PAV06G022050.1/PAV08G048960.1	4
CC	GO:0000325	plant-type vacuole	18/629	178/10786	0.0158857	0.0704498	0.051256	PAV02G005670.1/PAV07G025370.1/PAV07G025380.1/PAV07G030970.1/PAV06G004600.1/PAV02G055100.1/PAV05G012480.1/PAV05G025830.1/PAV05G025910.1/PAV04G010570.1/PAV04G020860.1/PAV08G050450.1/PAV08G050470.1/PAV02G014890.1/PAV02G015000.1/PAV06G060620.2/PAV06G009390.1/PAV06G009430.1	18
CC	GO:0000922	spindle pole	3/629	10/10786	0.0173986	0.0739441	0.0537983	PAV08G015150.1/PAV08G016230.1/PAV08G016730.1	3
CC	GO:0005655	nucleolar ribonuclease P complex	3/629	10/10786	0.0173986	0.0739441	0.0537983	PAV00G001010.1/PAV00G001080.1/PAV06G055680.1	3
CC	GO:0030425	dendrite	4/629	18/10786	0.0182047	0.0742751	0.0540392	PAV04G030520.1/PAV04G030560.2/PAV01G062780.1/PAV01G089730.2	4
CC	GO:0097447	dendritic tree	4/629	18/10786	0.0182047	0.0742751	0.0540392	PAV04G030520.1/PAV04G030560.2/PAV01G062780.1/PAV01G089730.2	4
CC	GO:0009501	amyloplast	4/629	19/10786	0.0220213	0.0863911	0.0628542	PAV06G022050.1/PAV08G048960.1/PAV06G029720.2/PAV06G029980.1	4
CC	GO:0045178	basal part of cell	4/629	19/10786	0.0220213	0.0863911	0.0628542	PAV06G050010.1/PAV06G050030.1/PAV06G050080.1/PAV06G050120.1	4
CC	GO:0030677	ribonuclease P complex	3/629	11/10786	0.0229037	0.0865252	0.0629518	PAV00G001010.1/PAV00G001080.1/PAV06G055680.1	3
CC	GO:0030681	multimeric ribonuclease P complex	3/629	11/10786	0.0229037	0.0865252	0.0629518	PAV00G001010.1/PAV00G001080.1/PAV06G055680.1	3
CC	GO:0031201	SNARE complex	6/629	39/10786	0.0242013	0.0895931	0.0651838	PAV01G072560.1/PAV01G091960.1/PAV02G020740.2/PAV04G013030.1/PAV04G013430.1/PAV08G043980.1	6
CC	GO:0000781	chromosome, telomeric region	5/629	29/10786	0.0245942	0.0895931	0.0651838	PAV08G012430.1/PAV08G012470.1/PAV08G012550.1/PAV08G012740.1/PAV08G013100.1	5
CC	GO:1902555	endoribonuclease complex	3/629	12/10786	0.0292413	0.104653	0.0761408	PAV00G001010.1/PAV00G001080.1/PAV06G055680.1	3
CC	GO:0005849	mRNA cleavage factor complex	4/629	21/10786	0.0310213	0.10726	0.0780374	PAV06G029910.1/PAV06G030310.1/PAV02G008030.1/PAV02G009050.1	4
CC	GO:0036477	somatodendritic compartment	4/629	21/10786	0.0310213	0.10726	0.0780374	PAV04G030520.1/PAV04G030560.2/PAV01G062780.1/PAV01G089730.2	4
CC	GO:0090575	RNA polymerase II transcription regulator complex	7/629	53/10786	0.0331899	0.112846	0.0821013	PAV01G004270.1/PAV01G004330.1/PAV01G004340.1/PAV03G032520.1/PAV03G032570.1/PAV06G029910.1/PAV06G030310.1	7
CC	GO:0000123	histone acetyltransferase complex	5/629	32/10786	0.0361706	0.119783	0.0871484	PAV03G032520.1/PAV03G032570.1/PAV01G082810.1/PAV06G019930.1/PAV06G020030.1	5
CC	GO:0005744	TIM23 mitochondrial import inner membrane translocase complex	3/629	13/10786	0.0364045	0.119783	0.0871484	PAV01G049220.1/PAV01G062280.1/PAV05G011770.1	3
CC	GO:0009898	cytoplasmic side of plasma membrane	4/629	23/10786	0.0418905	0.135645	0.0986893	PAV06G028060.3/PAV06G028800.1/PAV06G028810.1/PAV06G028820.1	4
MF	GO:0015146	pentose transmembrane transporter activity	12/567	14/9438	1.61e-13	1.23e-11	9.63e-12	PAV08G029720.1/PAV08G029770.1/PAV08G029790.1/PAV08G029800.1/PAV08G029810.1/PAV08G029820.1/PAV08G029870.1/PAV08G029930.1/PAV08G030000.1/PAV08G030080.1/PAV08G030600.1/PAV08G030620.1	12
MF	GO:0015148	D-xylose transmembrane transporter activity	12/567	14/9438	1.61e-13	1.23e-11	9.63e-12	PAV08G029720.1/PAV08G029770.1/PAV08G029790.1/PAV08G029800.1/PAV08G029810.1/PAV08G029820.1/PAV08G029870.1/PAV08G029930.1/PAV08G030000.1/PAV08G030080.1/PAV08G030600.1/PAV08G030620.1	12
MF	GO:0015575	mannitol transmembrane transporter activity	12/567	14/9438	1.61e-13	1.23e-11	9.63e-12	PAV08G029720.1/PAV08G029770.1/PAV08G029790.1/PAV08G029800.1/PAV08G029810.1/PAV08G029820.1/PAV08G029870.1/PAV08G029930.1/PAV08G030000.1/PAV08G030080.1/PAV08G030600.1/PAV08G030620.1	12
MF	GO:0015576	sorbitol transmembrane transporter activity	12/567	14/9438	1.61e-13	1.23e-11	9.63e-12	PAV08G029720.1/PAV08G029770.1/PAV08G029790.1/PAV08G029800.1/PAV08G029810.1/PAV08G029820.1/PAV08G029870.1/PAV08G029930.1/PAV08G030000.1/PAV08G030080.1/PAV08G030600.1/PAV08G030620.1	12
MF	GO:0015591	D-ribose transmembrane transporter activity	12/567	14/9438	1.61e-13	1.23e-11	9.63e-12	PAV08G029720.1/PAV08G029770.1/PAV08G029790.1/PAV08G029800.1/PAV08G029810.1/PAV08G029820.1/PAV08G029870.1/PAV08G029930.1/PAV08G030000.1/PAV08G030080.1/PAV08G030600.1/PAV08G030620.1	12
MF	GO:0005354	galactose transmembrane transporter activity	12/567	15/9438	7.62e-13	4.15e-11	3.25e-11	PAV08G029720.1/PAV08G029770.1/PAV08G029790.1/PAV08G029800.1/PAV08G029810.1/PAV08G029820.1/PAV08G029870.1/PAV08G029930.1/PAV08G030000.1/PAV08G030080.1/PAV08G030600.1/PAV08G030620.1	12
MF	GO:0015168	glycerol transmembrane transporter activity	12/567	15/9438	7.62e-13	4.15e-11	3.25e-11	PAV08G029720.1/PAV08G029770.1/PAV08G029790.1/PAV08G029800.1/PAV08G029810.1/PAV08G029820.1/PAV08G029870.1/PAV08G029930.1/PAV08G030000.1/PAV08G030080.1/PAV08G030600.1/PAV08G030620.1	12
MF	GO:0005365	myo-inositol transmembrane transporter activity	12/567	16/9438	2.88e-12	1.37e-10	1.08e-10	PAV08G029720.1/PAV08G029770.1/PAV08G029790.1/PAV08G029800.1/PAV08G029810.1/PAV08G029820.1/PAV08G029870.1/PAV08G029930.1/PAV08G030000.1/PAV08G030080.1/PAV08G030600.1/PAV08G030620.1	12
MF	GO:0015166	polyol transmembrane transporter activity	12/567	18/9438	2.63e-11	1.11e-09	8.73e-10	PAV08G029720.1/PAV08G029770.1/PAV08G029790.1/PAV08G029800.1/PAV08G029810.1/PAV08G029820.1/PAV08G029870.1/PAV08G029930.1/PAV08G030000.1/PAV08G030080.1/PAV08G030600.1/PAV08G030620.1	12
MF	GO:1901618	organic hydroxy compound transmembrane transporter activity	12/567	26/9438	8.75e-09	3.34e-07	2.62e-07	PAV08G029720.1/PAV08G029770.1/PAV08G029790.1/PAV08G029800.1/PAV08G029810.1/PAV08G029820.1/PAV08G029870.1/PAV08G029930.1/PAV08G030000.1/PAV08G030080.1/PAV08G030600.1/PAV08G030620.1	12
MF	GO:0015291	secondary active transmembrane transporter activity	27/567	144/9438	9.59e-08	3.32e-06	2.61e-06	PAV08G029720.1/PAV08G029770.1/PAV08G029790.1/PAV08G029800.1/PAV08G029810.1/PAV08G029820.1/PAV08G029870.1/PAV08G029930.1/PAV08G030000.1/PAV08G030080.1/PAV08G030600.1/PAV08G030620.1/PAV04G010570.1/PAV03G044450.1/PAV06G053590.1/PAV06G053610.1/PAV01G043610.1/PAV03G023440.1/PAV05G008140.1/PAV06G059800.1/PAV02G014890.1/PAV02G015000.1/PAV06G060620.2/PAV05G027760.1/PAV05G029320.1/PAV06G002530.1/PAV06G002…	27
MF	GO:0022853	active ion transmembrane transporter activity	28/567	160/9438	2.52e-07	8.01e-06	6.29e-06	PAV08G029720.1/PAV08G029770.1/PAV08G029790.1/PAV08G029800.1/PAV08G029810.1/PAV08G029820.1/PAV08G029870.1/PAV08G029930.1/PAV08G030000.1/PAV08G030080.1/PAV08G030600.1/PAV08G030620.1/PAV02G005670.1/PAV07G025370.1/PAV07G025380.1/PAV07G030970.1/PAV04G010570.1/PAV03G044450.1/PAV06G053590.1/PAV06G053610.1/PAV01G043610.1/PAV03G023440.1/PAV05G008140.1/PAV02G014890.1/PAV02G015000.1/PAV06G060620.2/PAV05G027…	28
MF	GO:0031559	oxidosqualene cyclase activity	7/567	10/9438	2.79e-07	8.17e-06	6.41e-06	PAV03G030580.1/PAV03G030680.1/PAV03G030700.2/PAV03G030720.3/PAV03G030790.3/PAV03G030810.1/PAV03G030860.2	7
MF	GO:0003906	DNA-(apurinic or apyrimidinic site) endonuclease activity	8/567	14/9438	3.52e-07	9.57e-06	7.51e-06	PAV02G035640.1/PAV02G037250.1/PAV07G040070.1/PAV01G052960.2/PAV01G053380.1/PAV02G035600.1/PAV02G037240.1/PAV07G017850.1	8
MF	GO:0008408	3'-5' exonuclease activity	13/567	49/9438	4.09e-06	9.84e-05	7.72e-05	PAV01G049210.1/PAV01G052370.1/PAV01G052510.1/PAV01G052790.1/PAV01G052800.1/PAV01G055060.1/PAV04G025710.1/PAV07G019880.1/PAV07G019920.1/PAV07G019940.1/PAV07G044230.1/PAV06G027270.1/PAV06G028280.1	13
MF	GO:0019104	DNA N-glycosylase activity	8/567	18/9438	4.13e-06	9.84e-05	7.72e-05	PAV02G035640.1/PAV02G037250.1/PAV07G040070.1/PAV01G052960.2/PAV01G053380.1/PAV02G035600.1/PAV02G037240.1/PAV07G017850.1	8
MF	GO:0022804	active transmembrane transporter activity	39/567	306/9438	5.98e-06	0.000127674	0.000100178	PAV08G029720.1/PAV08G029770.1/PAV08G029790.1/PAV08G029800.1/PAV08G029810.1/PAV08G029820.1/PAV08G029870.1/PAV08G029930.1/PAV08G030000.1/PAV08G030080.1/PAV08G030600.1/PAV08G030620.1/PAV04G026830.2/PAV08G013500.1/PAV08G014020.1/PAV08G014280.1/PAV08G015300.1/PAV02G005670.1/PAV07G025370.1/PAV07G025380.1/PAV07G030970.1/PAV04G010570.1/PAV04G020860.1/PAV08G050450.1/PAV08G050470.1/PAV03G044450.1/PAV06G053…	39
MF	GO:0008017	microtubule binding	17/567	83/9438	6.73e-06	0.000127674	0.000100178	PAV01G002590.1/PAV01G087170.1/PAV07G035200.1/PAV07G035270.3/PAV06G028060.3/PAV06G028800.1/PAV06G028810.1/PAV06G028820.1/PAV08G015150.1/PAV08G016230.1/PAV08G016730.1/PAV04G000480.2/PAV04G000650.1/PAV05G003620.1/PAV07G009020.2/PAV06G039640.4/PAV06G041080.1	17
MF	GO:0005351	carbohydrate:proton symporter activity	12/567	44/9438	7.04e-06	0.000127674	0.000100178	PAV08G029720.1/PAV08G029770.1/PAV08G029790.1/PAV08G029800.1/PAV08G029810.1/PAV08G029820.1/PAV08G029870.1/PAV08G029930.1/PAV08G030000.1/PAV08G030080.1/PAV08G030600.1/PAV08G030620.1	12
MF	GO:0005355	glucose transmembrane transporter activity	12/567	44/9438	7.04e-06	0.000127674	0.000100178	PAV08G029720.1/PAV08G029770.1/PAV08G029790.1/PAV08G029800.1/PAV08G029810.1/PAV08G029820.1/PAV08G029870.1/PAV08G029930.1/PAV08G030000.1/PAV08G030080.1/PAV08G030600.1/PAV08G030620.1	12
MF	GO:0005402	carbohydrate:cation symporter activity	12/567	44/9438	7.04e-06	0.000127674	0.000100178	PAV08G029720.1/PAV08G029770.1/PAV08G029790.1/PAV08G029800.1/PAV08G029810.1/PAV08G029820.1/PAV08G029870.1/PAV08G029930.1/PAV08G030000.1/PAV08G030080.1/PAV08G030600.1/PAV08G030620.1	12
MF	GO:0004535	poly(A)-specific ribonuclease activity	6/567	10/9438	7.81e-06	0.000129432	0.000101558	PAV01G049210.1/PAV01G052370.1/PAV01G052510.1/PAV01G052790.1/PAV01G052800.1/PAV01G055060.1	6
MF	GO:0031420	alkali metal ion binding	6/567	10/9438	7.81e-06	0.000129432	0.000101558	PAV05G027750.1/PAV05G029410.1/PAV05G029530.1/PAV05G029610.1/PAV05G030190.1/PAV05G030200.1	6
MF	GO:0015149	hexose transmembrane transporter activity	12/567	45/9438	9.08e-06	0.000144134	0.000113093	PAV08G029720.1/PAV08G029770.1/PAV08G029790.1/PAV08G029800.1/PAV08G029810.1/PAV08G029820.1/PAV08G029870.1/PAV08G029930.1/PAV08G030000.1/PAV08G030080.1/PAV08G030600.1/PAV08G030620.1	12
MF	GO:0016889	endodeoxyribonuclease activity, producing 3'-phosphomonoesters	8/567	20/9438	1.07e-05	0.000162745	0.000127696	PAV04G038240.1/PAV04G038300.1/PAV04G038320.3/PAV04G038550.1/PAV04G038730.1/PAV02G003880.1/PAV02G006270.2/PAV07G044630.1	8
MF	GO:0015145	monosaccharide transmembrane transporter activity	12/567	46/9438	1.16e-05	0.000170315	0.000133636	PAV08G029720.1/PAV08G029770.1/PAV08G029790.1/PAV08G029800.1/PAV08G029810.1/PAV08G029820.1/PAV08G029870.1/PAV08G029930.1/PAV08G030000.1/PAV08G030080.1/PAV08G030600.1/PAV08G030620.1	12
MF	GO:0016894	endonuclease activity, active with either ribo- or deoxyribonucleic acids and producing 3'-phosphomonoesters	8/567	21/9438	1.63e-05	0.000230694	0.000181012	PAV04G038240.1/PAV04G038300.1/PAV04G038320.3/PAV04G038550.1/PAV04G038730.1/PAV02G003880.1/PAV02G006270.2/PAV07G044630.1	8
MF	GO:0015295	solute:proton symporter activity	12/567	49/9438	2.33e-05	0.000317678	0.000249263	PAV08G029720.1/PAV08G029770.1/PAV08G029790.1/PAV08G029800.1/PAV08G029810.1/PAV08G029820.1/PAV08G029870.1/PAV08G029930.1/PAV08G030000.1/PAV08G030080.1/PAV08G030600.1/PAV08G030620.1	12
MF	GO:0051119	sugar transmembrane transporter activity	14/567	66/9438	2.88e-05	0.000378032	0.000296619	PAV08G029720.1/PAV08G029770.1/PAV08G029790.1/PAV08G029800.1/PAV08G029810.1/PAV08G029820.1/PAV08G029870.1/PAV08G029930.1/PAV08G030000.1/PAV08G030080.1/PAV08G030600.1/PAV08G030620.1/PAV04G021650.1/PAV04G021690.1	14
MF	GO:0016799	hydrolase activity, hydrolyzing N-glycosyl compounds	8/567	23/9438	3.54e-05	0.000449377	0.000352599	PAV02G035640.1/PAV02G037250.1/PAV07G040070.1/PAV01G052960.2/PAV01G053380.1/PAV02G035600.1/PAV02G037240.1/PAV07G017850.1	8
MF	GO:0015144	carbohydrate transmembrane transporter activity	15/567	77/9438	4.35e-05	0.000534762	0.000419595	PAV08G029720.1/PAV08G029770.1/PAV08G029790.1/PAV08G029800.1/PAV08G029810.1/PAV08G029820.1/PAV08G029870.1/PAV08G029930.1/PAV08G030000.1/PAV08G030080.1/PAV08G030600.1/PAV08G030620.1/PAV05G008140.1/PAV04G021650.1/PAV04G021690.1	15
MF	GO:0016762	xyloglucan:xyloglucosyl transferase activity	6/567	14/9438	9.07e-05	0.0010777	0.000845607	PAV03G008710.1/PAV03G008720.1/PAV03G008730.1/PAV03G008740.1/PAV03G008750.1/PAV03G008760.1	6
MF	GO:0015294	solute:cation symporter activity	12/567	56/9438	9.6e-05	0.0010777	0.000845607	PAV08G029720.1/PAV08G029770.1/PAV08G029790.1/PAV08G029800.1/PAV08G029810.1/PAV08G029820.1/PAV08G029870.1/PAV08G029930.1/PAV08G030000.1/PAV08G030080.1/PAV08G030600.1/PAV08G030620.1	12
MF	GO:0015631	tubulin binding	17/567	101/9438	9.62e-05	0.0010777	0.000845607	PAV01G002590.1/PAV01G087170.1/PAV07G035200.1/PAV07G035270.3/PAV06G028060.3/PAV06G028800.1/PAV06G028810.1/PAV06G028820.1/PAV08G015150.1/PAV08G016230.1/PAV08G016730.1/PAV04G000480.2/PAV04G000650.1/PAV05G003620.1/PAV07G009020.2/PAV06G039640.4/PAV06G041080.1	17
MF	GO:0004527	exonuclease activity	13/567	65/9438	0.000105263	0.00114586	0.000899088	PAV01G049210.1/PAV01G052370.1/PAV01G052510.1/PAV01G052790.1/PAV01G052800.1/PAV01G055060.1/PAV04G025710.1/PAV07G019880.1/PAV07G019920.1/PAV07G019940.1/PAV07G044230.1/PAV06G027270.1/PAV06G028280.1	13
MF	GO:0015293	symporter activity	12/567	57/9438	0.000115097	0.00121811	0.000955775	PAV08G029720.1/PAV08G029770.1/PAV08G029790.1/PAV08G029800.1/PAV08G029810.1/PAV08G029820.1/PAV08G029870.1/PAV08G029930.1/PAV08G030000.1/PAV08G030080.1/PAV08G030600.1/PAV08G030620.1	12
MF	GO:0004743	pyruvate kinase activity	6/567	16/9438	0.000218155	0.0022464	0.00176261	PAV05G027750.1/PAV05G029410.1/PAV05G029530.1/PAV05G029610.1/PAV05G030190.1/PAV05G030200.1	6
MF	GO:0004520	endodeoxyribonuclease activity	8/567	30/9438	0.000290502	0.00291267	0.00228539	PAV04G038240.1/PAV04G038300.1/PAV04G038320.3/PAV04G038550.1/PAV04G038730.1/PAV02G003880.1/PAV02G006270.2/PAV07G044630.1	8
MF	GO:0003924	GTPase activity	13/567	73/9438	0.000355374	0.00347173	0.00272405	PAV01G073070.1/PAV05G003190.1/PAV05G027840.1/PAV05G027850.1/PAV08G042660.1/PAV01G019500.1/PAV02G022900.1/PAV07G046570.1/PAV01G070320.1/PAV01G072180.2/PAV01G074890.1/PAV06G029850.2/PAV06G030200.1	13
MF	GO:0003918	DNA topoisomerase type II (double strand cut, ATP-hydrolyzing) activity	5/567	13/9438	0.000660481	0.00629108	0.00493623	PAV04G038240.1/PAV04G038300.1/PAV04G038320.3/PAV04G038550.1/PAV04G038730.1	5
MF	GO:0051087	chaperone binding	8/567	34/9438	0.000728294	0.0067678	0.00531028	PAV02G018070.1/PAV02G019080.1/PAV02G042820.1/PAV04G017670.1/PAV04G017680.1/PAV04G043430.1/PAV05G005360.1/PAV05G005410.1	8
MF	GO:0033612	receptor serine/threonine kinase binding	9/567	43/9438	0.000856207	0.00776702	0.00609431	PAV01G004360.2/PAV01G004370.1/PAV01G004380.1/PAV08G003280.1/PAV01G004290.1/PAV06G028060.3/PAV06G028800.1/PAV06G028810.1/PAV06G028820.1	9
MF	GO:0015078	proton transmembrane transporter activity	14/567	94/9438	0.0013712	0.0121495	0.00953295	PAV08G029720.1/PAV08G029770.1/PAV08G029790.1/PAV08G029800.1/PAV08G029810.1/PAV08G029820.1/PAV08G029870.1/PAV08G029930.1/PAV08G030000.1/PAV08G030080.1/PAV08G030600.1/PAV08G030620.1/PAV05G027760.1/PAV05G029320.1	14
MF	GO:0043021	ribonucleoprotein complex binding	10/567	56/9438	0.00163817	0.014185	0.0111301	PAV01G025260.2/PAV03G006860.1/PAV03G029480.1/PAV03G029580.1/PAV03G029590.1/PAV08G014640.1/PAV08G015720.1/PAV08G015150.1/PAV08G016230.1/PAV08G016730.1	10
MF	GO:0004536	deoxyribonuclease activity	8/567	39/9438	0.00189292	0.0156295	0.0122635	PAV04G038240.1/PAV04G038300.1/PAV04G038320.3/PAV04G038550.1/PAV04G038730.1/PAV02G003880.1/PAV02G006270.2/PAV07G044630.1	8
MF	GO:0000175	3'-5'-exoribonuclease activity	6/567	23/9438	0.00191687	0.0156295	0.0122635	PAV01G049210.1/PAV01G052370.1/PAV01G052510.1/PAV01G052790.1/PAV01G052800.1/PAV01G055060.1	6
MF	GO:0003916	DNA topoisomerase activity	5/567	16/9438	0.00192804	0.0156295	0.0122635	PAV04G038240.1/PAV04G038300.1/PAV04G038320.3/PAV04G038550.1/PAV04G038730.1	5
MF	GO:0022821	solute:potassium antiporter activity	5/567	17/9438	0.002598	0.0206216	0.0161805	PAV02G014890.1/PAV02G015000.1/PAV06G060620.2/PAV05G027760.1/PAV05G029320.1	5
MF	GO:0003729	mRNA binding	34/567	345/9438	0.00290623	0.0225974	0.0177308	PAV00G001970.1/PAV01G034600.1/PAV02G065330.1/PAV02G065340.1/PAV03G011560.1/PAV03G029900.1/PAV03G029910.1/PAV04G030160.1/PAV07G035120.1/PAV02G025260.1/PAV02G029690.1/PAV05G024350.1/PAV05G024360.1/PAV01G010030.1/PAV01G078810.1/PAV01G079030.1/PAV03G015780.1/PAV04G012950.1/PAV04G012970.1/PAV02G058050.1/PAV02G058060.1/PAV08G004630.1/PAV08G004640.1/PAV08G004650.1/PAV06G029910.1/PAV06G030310.1/PAV05G031…	34
MF	GO:0035197	siRNA binding	4/567	11/9438	0.00302839	0.0230763	0.0181066	PAV03G015780.1/PAV04G012950.1/PAV04G012970.1/PAV08G036730.1	4
MF	GO:0016853	isomerase activity	21/567	189/9438	0.0046318	0.0346023	0.0271503	PAV03G030580.1/PAV03G030680.1/PAV03G030700.2/PAV03G030720.3/PAV03G030790.3/PAV03G030810.1/PAV03G030860.2/PAV04G038240.1/PAV04G038300.1/PAV04G038320.3/PAV04G038550.1/PAV04G038730.1/PAV02G058180.1/PAV02G058190.2/PAV06G027460.1/PAV06G027810.1/PAV06G028560.1/PAV01G088190.1/PAV01G088220.1/PAV06G018080.2/PAV06G033910.1	21
MF	GO:0008324	cation transmembrane transporter activity	30/567	304/9438	0.00490948	0.0359714	0.0282246	PAV08G029720.1/PAV08G029770.1/PAV08G029790.1/PAV08G029800.1/PAV08G029810.1/PAV08G029820.1/PAV08G029870.1/PAV08G029930.1/PAV08G030000.1/PAV08G030080.1/PAV08G030600.1/PAV08G030620.1/PAV02G005670.1/PAV07G025370.1/PAV07G025380.1/PAV07G030970.1/PAV02G055100.1/PAV05G012480.1/PAV05G025830.1/PAV05G025910.1/PAV04G010570.1/PAV02G014890.1/PAV02G015000.1/PAV06G060620.2/PAV06G009390.1/PAV06G009430.1/PAV05G027…	30
MF	GO:0004402	histone acetyltransferase activity	5/567	20/9438	0.00560422	0.0395409	0.0310253	PAV01G004270.1/PAV01G004330.1/PAV01G004340.1/PAV04G003150.1/PAV07G035890.1	5
MF	GO:0061733	peptide-lysine-N-acetyltransferase activity	5/567	20/9438	0.00560422	0.0395409	0.0310253	PAV01G004270.1/PAV01G004330.1/PAV01G004340.1/PAV04G003150.1/PAV07G035890.1	5
MF	GO:0003899	DNA-directed 5'-3' RNA polymerase activity	6/567	29/9438	0.00663702	0.0443633	0.0348091	PAV02G005150.4/PAV02G011380.1/PAV02G011390.1/PAV02G011400.1/PAV01G062780.1/PAV01G089730.2	6
MF	GO:0005200	structural constituent of cytoskeleton	6/567	29/9438	0.00663702	0.0443633	0.0348091	PAV02G059300.1/PAV06G013800.2/PAV06G032690.1/PAV06G034770.2/PAV06G039640.4/PAV06G041080.1	6
MF	GO:0016896	exoribonuclease activity, producing 5'-phosphomonoesters	6/567	29/9438	0.00663702	0.0443633	0.0348091	PAV01G049210.1/PAV01G052370.1/PAV01G052510.1/PAV01G052790.1/PAV01G052800.1/PAV01G055060.1	6
MF	GO:0015112	nitrate transmembrane transporter activity	5/567	21/9438	0.00699867	0.045974	0.036073	PAV03G044450.1/PAV06G053590.1/PAV06G053610.1/PAV05G027760.1/PAV05G029320.1	5
MF	GO:0015297	antiporter activity	9/567	58/9438	0.00726013	0.0466118	0.0365734	PAV01G043610.1/PAV03G023440.1/PAV05G008140.1/PAV06G059800.1/PAV02G014890.1/PAV02G015000.1/PAV06G060620.2/PAV05G027760.1/PAV05G029320.1	9
MF	GO:0004364	glutathione transferase activity	7/567	39/9438	0.00778887	0.0466118	0.0365734	PAV01G074720.1/PAV05G005760.1/PAV05G005790.1/PAV05G005820.1/PAV05G005890.1/PAV05G005900.1/PAV05G005920.1	7
MF	GO:0016866	intramolecular transferase activity	7/567	39/9438	0.00778887	0.0466118	0.0365734	PAV03G030580.1/PAV03G030680.1/PAV03G030700.2/PAV03G030720.3/PAV03G030790.3/PAV03G030810.1/PAV03G030860.2	7
MF	GO:0004532	exoribonuclease activity	6/567	30/9438	0.00788464	0.0466118	0.0365734	PAV01G049210.1/PAV01G052370.1/PAV01G052510.1/PAV01G052790.1/PAV01G052800.1/PAV01G055060.1	6
MF	GO:0034062	5'-3' RNA polymerase activity	6/567	30/9438	0.00788464	0.0466118	0.0365734	PAV02G005150.4/PAV02G011380.1/PAV02G011390.1/PAV02G011400.1/PAV01G062780.1/PAV01G089730.2	6
MF	GO:0097747	RNA polymerase activity	6/567	30/9438	0.00788464	0.0466118	0.0365734	PAV02G005150.4/PAV02G011380.1/PAV02G011390.1/PAV02G011400.1/PAV01G062780.1/PAV01G089730.2	6
MF	GO:0061980	regulatory RNA binding	4/567	14/9438	0.00795214	0.0466118	0.0365734	PAV03G015780.1/PAV04G012950.1/PAV04G012970.1/PAV08G036730.1	4
MF	GO:0022890	inorganic cation transmembrane transporter activity	28/567	290/9438	0.00861677	0.0490092	0.0384545	PAV08G029720.1/PAV08G029770.1/PAV08G029790.1/PAV08G029800.1/PAV08G029810.1/PAV08G029820.1/PAV08G029870.1/PAV08G029930.1/PAV08G030000.1/PAV08G030080.1/PAV08G030600.1/PAV08G030620.1/PAV02G005670.1/PAV07G025370.1/PAV07G025380.1/PAV07G030970.1/PAV02G055100.1/PAV05G012480.1/PAV05G025830.1/PAV05G025910.1/PAV04G010570.1/PAV02G014890.1/PAV02G015000.1/PAV06G060620.2/PAV06G009390.1/PAV06G009430.1/PAV05G027…	28
MF	GO:0140296	general transcription initiation factor binding	5/567	22/9438	0.00861842	0.0490092	0.0384545	PAV01G004270.1/PAV01G004330.1/PAV01G004340.1/PAV08G028310.1/PAV08G028320.1	5
MF	GO:0005484	SNAP receptor activity	6/567	31/9438	0.0092925	0.0520653	0.0408525	PAV01G072560.1/PAV01G091960.1/PAV02G020740.2/PAV04G013030.1/PAV04G013430.1/PAV08G043980.1	6
MF	GO:0000149	SNARE binding	8/567	51/9438	0.0104156	0.0570409	0.0447565	PAV01G072560.1/PAV01G091960.1/PAV02G020740.2/PAV04G013030.1/PAV04G013430.1/PAV08G043980.1/PAV07G042440.1/PAV07G042450.1	8
MF	GO:0034212	peptide N-acetyltransferase activity	5/567	23/9438	0.01048	0.0570409	0.0447565	PAV01G004270.1/PAV01G004330.1/PAV01G004340.1/PAV04G003150.1/PAV07G035890.1	5
MF	GO:0051082	unfolded protein binding	8/567	52/9438	0.0116818	0.0626871	0.0491867	PAV02G018070.1/PAV02G019080.1/PAV02G042820.1/PAV04G017670.1/PAV04G017680.1/PAV04G043430.1/PAV06G038870.1/PAV06G040430.1	8
MF	GO:0050734	hydroxycinnamoyltransferase activity	4/567	16/9438	0.01314	0.0695326	0.054558	PAV03G042980.1/PAV03G043020.1/PAV03G043050.1/PAV03G043290.1	4
MF	GO:0004812	aminoacyl-tRNA ligase activity	9/567	64/9438	0.0136673	0.0703682	0.0552136	PAV01G067470.1/PAV01G015420.1/PAV08G004990.1/PAV08G015070.1/PAV08G016130.1/PAV01G051970.1/PAV01G051980.1/PAV02G067170.1/PAV05G021480.1	9
MF	GO:0016875	ligase activity, forming carbon-oxygen bonds	9/567	64/9438	0.0136673	0.0703682	0.0552136	PAV01G067470.1/PAV01G015420.1/PAV08G004990.1/PAV08G015070.1/PAV08G016130.1/PAV01G051970.1/PAV01G051980.1/PAV02G067170.1/PAV05G021480.1	9
MF	GO:0070063	RNA polymerase binding	5/567	25/9438	0.0149898	0.0761483	0.0597489	PAV01G082810.1/PAV06G019930.1/PAV06G020030.1/PAV01G082880.1/PAV01G082890.1	5
MF	GO:0000287	magnesium ion binding	8/567	55/9438	0.0161599	0.0800282	0.0627932	PAV05G027750.1/PAV05G029410.1/PAV05G029530.1/PAV05G029610.1/PAV05G030190.1/PAV05G030200.1/PAV06G029760.1/PAV06G030010.1	8
MF	GO:0003743	translation initiation factor activity	4/567	17/9438	0.0163837	0.0800282	0.0627932	PAV01G073070.1/PAV05G003190.1/PAV05G027840.1/PAV05G027850.1	4
MF	GO:0070696	transmembrane receptor protein serine/threonine kinase binding	4/567	17/9438	0.0163837	0.0800282	0.0627932	PAV06G028060.3/PAV06G028800.1/PAV06G028810.1/PAV06G028820.1	4
MF	GO:0015562	efflux transmembrane transporter activity	5/567	26/9438	0.0176662	0.0841354	0.0660159	PAV03G044450.1/PAV06G053590.1/PAV06G053610.1/PAV08G015270.1/PAV08G016380.1	5
MF	GO:0140828	metal cation:monoatomic cation antiporter activity	5/567	26/9438	0.0176662	0.0841354	0.0660159	PAV02G014890.1/PAV02G015000.1/PAV06G060620.2/PAV05G027760.1/PAV05G029320.1	5
MF	GO:0030544	Hsp70 protein binding	4/567	18/9438	0.0200871	0.0944838	0.0741357	PAV02G027060.2/PAV02G030660.2/PAV05G005360.1/PAV05G005410.1	4
MF	GO:0016796	exonuclease activity, active with either ribo- or deoxyribonucleic acids and producing 5'-phosphomonoesters	6/567	38/9438	0.0244624	0.113661	0.0891825	PAV01G049210.1/PAV01G052370.1/PAV01G052510.1/PAV01G052790.1/PAV01G052800.1/PAV01G055060.1	6
MF	GO:0048256	flap endonuclease activity	3/567	11/9438	0.0247651	0.113681	0.0891983	PAV02G003880.1/PAV02G006270.2/PAV07G044630.1	3
MF	GO:0016616	oxidoreductase activity, acting on the CH-OH group of donors, NAD or NADP as acceptor	10/567	83/9438	0.0264137	0.119805	0.0940037	PAV08G015240.1/PAV08G015260.2/PAV08G016320.1/PAV08G016370.5/PAV06G029920.1/PAV06G030320.1/PAV02G006590.1/PAV02G006900.1/PAV02G018100.1/PAV02G019130.1	10
MF	GO:0015298	solute:cation antiporter activity	5/567	29/9438	0.0275246	0.122661	0.0962445	PAV02G014890.1/PAV02G015000.1/PAV06G060620.2/PAV05G027760.1/PAV05G029320.1	5
MF	GO:0008134	transcription factor binding	13/567	120/9438	0.0276872	0.122661	0.0962445	PAV00G004230.1/PAV01G006710.1/PAV06G019530.2/PAV08G025270.1/PAV01G004270.1/PAV01G004330.1/PAV01G004340.1/PAV03G032520.1/PAV03G032570.1/PAV08G028310.1/PAV08G028320.1/PAV06G029850.2/PAV06G030200.1	13
MF	GO:0005198	structural molecule activity	25/567	281/9438	0.0312756	0.133677	0.104888	PAV02G059300.1/PAV06G013800.2/PAV06G032690.1/PAV06G034770.2/PAV00G001970.1/PAV01G034600.1/PAV02G065330.1/PAV02G065340.1/PAV03G011560.1/PAV03G029900.1/PAV03G029910.1/PAV04G030160.1/PAV07G035120.1/PAV02G025260.1/PAV02G029690.1/PAV05G024350.1/PAV05G024360.1/PAV01G010030.1/PAV01G078810.1/PAV01G079030.1/PAV02G009410.1/PAV02G027230.1/PAV02G030790.1/PAV06G039640.4/PAV06G041080.1	25
MF	GO:0004864	protein phosphatase inhibitor activity	3/567	12/9438	0.0315772	0.133677	0.104888	PAV08G004630.1/PAV08G004640.1/PAV08G004650.1	3
MF	GO:0015114	phosphate ion transmembrane transporter activity	3/567	12/9438	0.0315772	0.133677	0.104888	PAV01G043610.1/PAV03G023440.1/PAV05G008140.1	3
MF	GO:0016707	gibberellin 3-beta-dioxygenase activity	3/567	12/9438	0.0315772	0.133677	0.104888	PAV03G037900.1/PAV03G037910.1/PAV03G037920.1	3
MF	GO:0008080	N-acetyltransferase activity	5/567	31/9438	0.0357141	0.149528	0.117326	PAV01G004270.1/PAV01G004330.1/PAV01G004340.1/PAV04G003150.1/PAV07G035890.1	5
MF	GO:0015108	chloride transmembrane transporter activity	3/567	13/9438	0.0392625	0.162598	0.127581	PAV03G044450.1/PAV06G053590.1/PAV06G053610.1	3
MF	GO:0042803	protein homodimerization activity	21/567	233/9438	0.0406345	0.16647	0.130619	PAV08G015240.1/PAV08G015260.2/PAV08G016320.1/PAV08G016370.5/PAV01G082500.1/PAV04G029980.1/PAV05G033710.1/PAV06G021650.1/PAV07G046370.1/PAV08G046990.1/PAV00G004230.1/PAV01G006710.1/PAV04G026830.2/PAV08G013500.1/PAV08G014020.1/PAV08G014280.1/PAV08G015300.1/PAV02G027060.2/PAV02G030660.2/PAV05G003620.1/PAV07G009020.2	21
MF	GO:0004540	ribonuclease activity	11/567	104/9438	0.0472224	0.187757	0.147322	PAV01G049210.1/PAV01G052370.1/PAV01G052510.1/PAV01G052790.1/PAV01G052800.1/PAV01G055060.1/PAV04G032590.1/PAV04G032620.1/PAV08G004630.1/PAV08G004640.1/PAV08G004650.1	11
MF	GO:0042626	ATPase-coupled transmembrane transporter activity	15/567	156/9438	0.0477886	0.187757	0.147322	PAV04G026830.2/PAV08G013500.1/PAV08G014020.1/PAV08G014280.1/PAV08G015300.1/PAV02G005670.1/PAV07G025370.1/PAV07G025380.1/PAV07G030970.1/PAV04G010570.1/PAV04G020860.1/PAV08G050450.1/PAV08G050470.1/PAV06G002530.1/PAV06G002570.1	15
MF	GO:0016884	carbon-nitrogen ligase activity, with glutamine as amido-N-donor	3/567	14/9438	0.0478017	0.187757	0.147322	PAV06G032700.1/PAV06G034780.1/PAV06G063100.1	3
MF	GO:0019212	phosphatase inhibitor activity	3/567	14/9438	0.0478017	0.187757	0.147322	PAV08G004630.1/PAV08G004640.1/PAV08G004650.1	3
