# Supplementary material for: Chromosome-level genome assembly provides insights into the genetic diversity, evolution, and flower development of Prunus conradinae
Source: Mol Hortic. 2024 Jun 19;4:25. doi: 10.1186/s43897-024-00101-7 (PMC11186256; doi:10.1186/s43897-024-00101-7)
Supplement: Supplementary file 14 — Supplementary Material 14: Table S23. Gene ontology (GO) enrichment analysis of the contracted gene families in Prunus conradinae. [file 43897_2024_101_MOESM14_ESM.xlsx]

## Sheet: Sheet1
Table S23. Gene ontology (GO) enrichment analysis of the contracted gene families in Prunus conradinae.
Ontology	ID	Description	GeneRatio	BgRatio	pvalue	p.adjust	qvalue	geneID	Count
BP	GO:0090615	mitochondrial mRNA processing	16/393	23/10988	1.04e-18	1.39e-15	1.34e-15	PAV00G003710.1/PAV00G003720.1/PAV03G044430.1/PAV06G038160.1/PAV06G038250.1/PAV06G049820.1/PAV06G053220.1/PAV06G053600.1/PAV06G053690.1/PAV06G053770.1/PAV06G053940.1/PAV06G054140.1/PAV06G055180.1/PAV07G040650.1/PAV08G012290.1/PAV08G018370.1	16
BP	GO:0000963	mitochondrial RNA processing	16/393	30/10988	4.88e-16	3.28e-13	3.15e-13	PAV00G003710.1/PAV00G003720.1/PAV03G044430.1/PAV06G038160.1/PAV06G038250.1/PAV06G049820.1/PAV06G053220.1/PAV06G053600.1/PAV06G053690.1/PAV06G053770.1/PAV06G053940.1/PAV06G054140.1/PAV06G055180.1/PAV07G040650.1/PAV08G012290.1/PAV08G018370.1	16
BP	GO:0000966	RNA 5'-end processing	16/393	31/10988	9.77e-16	4.38e-13	4.2e-13	PAV00G003710.1/PAV00G003720.1/PAV03G044430.1/PAV06G038160.1/PAV06G038250.1/PAV06G049820.1/PAV06G053220.1/PAV06G053600.1/PAV06G053690.1/PAV06G053770.1/PAV06G053940.1/PAV06G054140.1/PAV06G055180.1/PAV07G040650.1/PAV08G012290.1/PAV08G018370.1	16
BP	GO:0140053	mitochondrial gene expression	19/393	56/10988	2.69e-14	9.04e-12	8.68e-12	PAV00G003710.1/PAV00G003720.1/PAV03G044430.1/PAV06G038160.1/PAV06G038250.1/PAV06G049820.1/PAV06G053220.1/PAV06G053600.1/PAV06G053690.1/PAV06G053770.1/PAV06G053940.1/PAV06G054140.1/PAV06G055180.1/PAV07G040650.1/PAV08G012290.1/PAV08G018370.1/PAV05G020350.1/PAV05G023850.1/PAV07G025130.1	19
BP	GO:0080156	mitochondrial mRNA modification	16/393	45/10988	1.33e-12	3.57e-10	3.43e-10	PAV00G003710.1/PAV00G003720.1/PAV03G044430.1/PAV06G038160.1/PAV06G038250.1/PAV06G049820.1/PAV06G053220.1/PAV06G053600.1/PAV06G053690.1/PAV06G053770.1/PAV06G053940.1/PAV06G054140.1/PAV06G055180.1/PAV07G040650.1/PAV08G012290.1/PAV08G018370.1	16
BP	GO:0000959	mitochondrial RNA metabolic process	19/393	72/10988	4.4e-12	9.87e-10	9.48e-10	PAV00G003710.1/PAV00G003720.1/PAV03G044430.1/PAV06G038160.1/PAV06G038250.1/PAV06G049820.1/PAV06G053220.1/PAV06G053600.1/PAV06G053690.1/PAV06G053770.1/PAV06G053940.1/PAV06G054140.1/PAV06G055180.1/PAV07G040650.1/PAV08G012290.1/PAV08G018370.1/PAV05G047680.1/PAV07G003250.1/PAV07G003290.1	19
BP	GO:1900864	mitochondrial RNA modification	16/393	53/10988	2.34e-11	4.5e-09	4.32e-09	PAV00G003710.1/PAV00G003720.1/PAV03G044430.1/PAV06G038160.1/PAV06G038250.1/PAV06G049820.1/PAV06G053220.1/PAV06G053600.1/PAV06G053690.1/PAV06G053770.1/PAV06G053940.1/PAV06G054140.1/PAV06G055180.1/PAV07G040650.1/PAV08G012290.1/PAV08G018370.1	16
BP	GO:0016556	mRNA modification	16/393	79/10988	1.45e-08	2.44e-06	2.34e-06	PAV00G003710.1/PAV00G003720.1/PAV03G044430.1/PAV06G038160.1/PAV06G038250.1/PAV06G049820.1/PAV06G053220.1/PAV06G053600.1/PAV06G053690.1/PAV06G053770.1/PAV06G053940.1/PAV06G054140.1/PAV06G055180.1/PAV07G040650.1/PAV08G012290.1/PAV08G018370.1	16
BP	GO:0044550	secondary metabolite biosynthetic process	28/393	252/10988	9.31e-08	1.39e-05	1.34e-05	PAV01G015070.1/PAV08G032030.1/PAV04G028700.1/PAV05G009090.1/PAV05G021250.1/PAV05G021260.1/PAV05G022200.1/PAV07G016480.1/PAV07G016570.1/PAV07G023800.1/PAV02G069890.1/PAV02G069950.1/PAV06G015500.1/PAV08G001330.1/PAV07G021560.1/PAV07G021570.1/PAV07G021580.1/PAV01G001240.1/PAV03G009690.1/PAV03G012460.1/PAV05G012230.1/PAV06G023420.1/PAV06G023440.1/PAV06G053830.1/PAV05G015240.1/PAV07G016260.1/PAV01G041…	28
BP	GO:0006397	mRNA processing	28/393	279/10988	7.73e-07	9.65e-05	9.27e-05	PAV00G003710.1/PAV00G003720.1/PAV03G044430.1/PAV06G038160.1/PAV06G038250.1/PAV06G049820.1/PAV06G053220.1/PAV06G053600.1/PAV06G053690.1/PAV06G053770.1/PAV06G053940.1/PAV06G054140.1/PAV06G055180.1/PAV07G040650.1/PAV08G012290.1/PAV08G018370.1/PAV02G025980.1/PAV02G026040.1/PAV02G026710.1/PAV02G029880.1/PAV05G004570.3/PAV08G030490.1/PAV05G014830.1/PAV06G047030.1/PAV06G000960.1/PAV07G005230.1/PAV04G008…	28
BP	GO:0009845	seed germination	22/393	186/10988	7.89e-07	9.65e-05	9.27e-05	PAV00G003710.1/PAV00G003720.1/PAV03G044430.1/PAV06G038160.1/PAV06G038250.1/PAV06G049820.1/PAV06G053220.1/PAV06G053600.1/PAV06G053690.1/PAV06G053770.1/PAV06G053940.1/PAV06G054140.1/PAV06G055180.1/PAV07G040650.1/PAV08G012290.1/PAV08G018370.1/PAV04G002600.1/PAV01G089630.4/PAV01G089660.1/PAV03G014160.1/PAV08G043700.1/PAV07G000380.1	22
BP	GO:0016071	mRNA metabolic process	37/393	439/10988	1.04e-06	0.000116178	0.000111564	PAV00G003710.1/PAV00G003720.1/PAV03G044430.1/PAV06G038160.1/PAV06G038250.1/PAV06G049820.1/PAV06G053220.1/PAV06G053600.1/PAV06G053690.1/PAV06G053770.1/PAV06G053940.1/PAV06G054140.1/PAV06G055180.1/PAV07G040650.1/PAV08G012290.1/PAV08G018370.1/PAV05G047680.1/PAV07G003250.1/PAV07G003290.1/PAV02G025980.1/PAV02G026040.1/PAV02G026710.1/PAV02G029880.1/PAV01G087410.1/PAV06G058770.1/PAV08G046400.1/PAV05G004…	37
BP	GO:0019748	secondary metabolic process	32/393	360/10988	1.85e-06	0.000191894	0.000184272	PAV06G062820.1/PAV01G015070.1/PAV08G032030.1/PAV04G028700.1/PAV05G009090.1/PAV05G021250.1/PAV05G021260.1/PAV05G022200.1/PAV07G016480.1/PAV07G016570.1/PAV07G023800.1/PAV02G069890.1/PAV02G069950.1/PAV06G015500.1/PAV08G001330.1/PAV05G019460.1/PAV05G019480.1/PAV05G019490.1/PAV07G021560.1/PAV07G021570.1/PAV07G021580.1/PAV01G001240.1/PAV03G009690.1/PAV03G012460.1/PAV05G012230.1/PAV06G023420.1/PAV06G023…	32
BP	GO:0090351	seedling development	22/393	202/10988	3.18e-06	0.000305935	0.000293784	PAV00G003710.1/PAV00G003720.1/PAV03G044430.1/PAV06G038160.1/PAV06G038250.1/PAV06G049820.1/PAV06G053220.1/PAV06G053600.1/PAV06G053690.1/PAV06G053770.1/PAV06G053940.1/PAV06G054140.1/PAV06G055180.1/PAV07G040650.1/PAV08G012290.1/PAV08G018370.1/PAV04G002600.1/PAV01G089630.4/PAV01G089660.1/PAV03G014160.1/PAV08G043700.1/PAV07G000380.1	22
BP	GO:0042435	indole-containing compound biosynthetic process	10/393	46/10988	3.93e-06	0.000352553	0.00033855	PAV08G039950.1/PAV08G039960.1/PAV08G039970.1/PAV08G039990.1/PAV08G040000.1/PAV07G016480.1/PAV07G016570.1/PAV07G023800.1/PAV06G053830.1/PAV06G057820.1	10
BP	GO:0030186	melatonin metabolic process	5/393	10/10988	1.24e-05	0.000926275	0.000889485	PAV08G039950.1/PAV08G039960.1/PAV08G039970.1/PAV08G039990.1/PAV08G040000.1	5
BP	GO:0030187	melatonin biosynthetic process	5/393	10/10988	1.24e-05	0.000926275	0.000889485	PAV08G039950.1/PAV08G039960.1/PAV08G039970.1/PAV08G039990.1/PAV08G040000.1	5
BP	GO:1901684	arsenate ion transmembrane transport	5/393	10/10988	1.24e-05	0.000926275	0.000889485	PAV01G010950.1/PAV01G087550.1/PAV01G087560.1/PAV08G046620.1/PAV08G046630.1	5
BP	GO:0010023	proanthocyanidin biosynthetic process	5/393	11/10988	2.21e-05	0.00156162	0.0014996	PAV02G069890.1/PAV02G069950.1/PAV06G015500.1/PAV08G001330.1/PAV03G009690.1	5
BP	GO:0034754	cellular hormone metabolic process	9/393	46/10988	2.97e-05	0.00199955	0.00192013	PAV08G039950.1/PAV08G039960.1/PAV08G039970.1/PAV08G039990.1/PAV08G040000.1/PAV07G016480.1/PAV07G016570.1/PAV07G023800.1/PAV02G005740.1	9
BP	GO:0042430	indole-containing compound metabolic process	10/393	59/10988	4e-05	0.00256284	0.00246105	PAV08G039950.1/PAV08G039960.1/PAV08G039970.1/PAV08G039990.1/PAV08G040000.1/PAV07G016480.1/PAV07G016570.1/PAV07G023800.1/PAV06G053830.1/PAV06G057820.1	10
BP	GO:1901657	glycosyl compound metabolic process	18/393	173/10988	4.63e-05	0.00283359	0.00272104	PAV02G055040.1/PAV06G045840.1/PAV06G045880.1/PAV06G045910.1/PAV06G062730.1/PAV06G062740.1/PAV06G062750.2/PAV06G062820.1/PAV07G016480.1/PAV07G016570.1/PAV07G023800.1/PAV04G024970.1/PAV04G025010.1/PAV05G019460.1/PAV05G019480.1/PAV05G019490.1/PAV02G056570.2/PAV02G011280.1	18
BP	GO:0009809	lignin biosynthetic process	9/393	49/10988	5.04e-05	0.00294876	0.00283164	PAV02G069890.1/PAV02G069950.1/PAV06G015500.1/PAV08G001330.1/PAV01G001240.1/PAV03G012460.1/PAV05G012230.1/PAV06G023420.1/PAV06G023440.1	9
BP	GO:0009699	phenylpropanoid biosynthetic process	13/393	100/10988	5.42e-05	0.00303841	0.00291772	PAV02G069890.1/PAV02G069950.1/PAV06G015500.1/PAV08G001330.1/PAV01G001240.1/PAV03G009690.1/PAV03G012460.1/PAV05G012230.1/PAV06G023420.1/PAV06G023440.1/PAV05G015240.1/PAV07G016260.1/PAV01G041730.1	13
BP	GO:0016137	glycoside metabolic process	5/393	14/10988	8.74e-05	0.00470438	0.00451753	PAV07G016480.1/PAV07G016570.1/PAV07G023800.1/PAV04G024970.1/PAV04G025010.1	5
BP	GO:0009808	lignin metabolic process	9/393	54/10988	0.00011145	0.00576539	0.0055364	PAV02G069890.1/PAV02G069950.1/PAV06G015500.1/PAV08G001330.1/PAV01G001240.1/PAV03G012460.1/PAV05G012230.1/PAV06G023420.1/PAV06G023440.1	9
BP	GO:0035672	oligopeptide transmembrane transport	5/393	16/10988	0.000179799	0.00895665	0.00860091	PAV02G068850.1/PAV05G013210.1/PAV07G011490.2/PAV01G006650.1/PAV01G006660.1	5
BP	GO:0009698	phenylpropanoid metabolic process	13/393	115/10988	0.000229524	0.0110253	0.0105874	PAV02G069890.1/PAV02G069950.1/PAV06G015500.1/PAV08G001330.1/PAV01G001240.1/PAV03G009690.1/PAV03G012460.1/PAV05G012230.1/PAV06G023420.1/PAV06G023440.1/PAV05G015240.1/PAV07G016260.1/PAV01G041730.1	13
BP	GO:0000304	response to singlet oxygen	4/393	10/10988	0.00028512	0.0132237	0.0126984	PAV03G021950.1/PAV03G021960.1/PAV03G017460.1/PAV03G017520.1	4
BP	GO:0006857	oligopeptide transport	5/393	18/10988	0.000332412	0.0149032	0.0143112	PAV02G068850.1/PAV05G013210.1/PAV07G011490.2/PAV01G006650.1/PAV01G006660.1	5
BP	GO:0000266	mitochondrial fission	4/393	11/10988	0.00043544	0.0188925	0.0181421	PAV01G028980.1/PAV02G042460.1/PAV05G014120.1/PAV06G046120.1	4
BP	GO:0046189	phenol-containing compound biosynthetic process	6/393	32/10988	0.000828565	0.0348256	0.0334424	PAV02G069890.1/PAV02G069950.1/PAV06G015500.1/PAV08G001330.1/PAV03G009690.1/PAV05G015240.1	6
BP	GO:0003333	amino acid transmembrane transport	8/393	60/10988	0.0012513	0.0495001	0.047534	PAV01G012000.1/PAV01G012010.2/PAV01G012020.2/PAV04G053840.1/PAV03G021320.1/PAV03G021330.1/PAV06G014250.1/PAV07G030070.2	8
BP	GO:0006865	amino acid transport	8/393	60/10988	0.0012513	0.0495001	0.047534	PAV01G012000.1/PAV01G012010.2/PAV01G012020.2/PAV04G053840.1/PAV03G021320.1/PAV03G021330.1/PAV06G014250.1/PAV07G030070.2	8
BP	GO:0007584	response to nutrient	6/393	35/10988	0.00135578	0.051618	0.0495678	PAV03G021950.1/PAV03G021960.1/PAV03G017460.1/PAV03G017520.1/PAV03G018180.1/PAV07G005230.1	6
BP	GO:0046688	response to copper ion	5/393	24/10988	0.0013816	0.051618	0.0495678	PAV02G069890.1/PAV02G069950.1/PAV06G015500.1/PAV08G001330.1/PAV06G057030.1	5
BP	GO:0006074	(1->3)-beta-D-glucan metabolic process	5/393	25/10988	0.00167697	0.06096	0.0585388	PAV03G018400.1/PAV03G020750.1/PAV08G042600.1/PAV08G042940.1/PAV04G051590.1	5
BP	GO:0018958	phenol-containing compound metabolic process	7/393	50/10988	0.001878	0.0664714	0.0638313	PAV02G069890.1/PAV02G069950.1/PAV06G015500.1/PAV08G001330.1/PAV03G009690.1/PAV05G015240.1/PAV07G000380.1	7
BP	GO:0009812	flavonoid metabolic process	11/393	111/10988	0.002039	0.0700495	0.0672673	PAV07G017200.1/PAV07G017210.1/PAV07G017220.1/PAV04G024970.1/PAV04G025010.1/PAV08G010920.1/PAV08G011040.1/PAV08G034720.1/PAV01G001240.1/PAV05G030600.1/PAV01G055490.1	11
BP	GO:0051555	flavonol biosynthetic process	4/393	16/10988	0.00208326	0.0700495	0.0672673	PAV07G017200.1/PAV07G017210.1/PAV07G017220.1/PAV08G034720.1	4
BP	GO:0009813	flavonoid biosynthetic process	9/393	81/10988	0.00234104	0.0767976	0.0737473	PAV07G017200.1/PAV07G017210.1/PAV07G017220.1/PAV04G024970.1/PAV04G025010.1/PAV08G010920.1/PAV08G011040.1/PAV08G034720.1/PAV01G001240.1	9
BP	GO:1903825	organic acid transmembrane transport	11/393	114/10988	0.0025208	0.0788484	0.0757167	PAV01G012000.1/PAV01G012010.2/PAV01G012020.2/PAV04G053840.1/PAV03G021320.1/PAV03G021330.1/PAV05G006420.1/PAV02G002890.2/PAV06G014250.1/PAV06G042210.1/PAV07G030070.2	11
BP	GO:1905039	carboxylic acid transmembrane transport	11/393	114/10988	0.0025208	0.0788484	0.0757167	PAV01G012000.1/PAV01G012010.2/PAV01G012020.2/PAV04G053840.1/PAV03G021320.1/PAV03G021330.1/PAV05G006420.1/PAV02G002890.2/PAV06G014250.1/PAV06G042210.1/PAV07G030070.2	11
BP	GO:0051553	flavone biosynthetic process	4/393	17/10988	0.00264817	0.0809498	0.0777346	PAV07G017200.1/PAV07G017210.1/PAV07G017220.1/PAV08G034720.1	4
BP	GO:0044347	cell wall polysaccharide catabolic process	4/393	18/10988	0.00330982	0.0967762	0.0929324	PAV03G018400.1/PAV03G020750.1/PAV08G042600.1/PAV08G042940.1	4
BP	GO:0051554	flavonol metabolic process	4/393	18/10988	0.00330982	0.0967762	0.0929324	PAV07G017200.1/PAV07G017210.1/PAV07G017220.1/PAV08G034720.1	4
BP	GO:0009070	serine family amino acid biosynthetic process	4/393	19/10988	0.00407564	0.113258	0.10876	PAV06G003080.1/PAV06G003090.2/PAV05G046380.1/PAV05G018090.1	4
BP	GO:0051552	flavone metabolic process	4/393	19/10988	0.00407564	0.113258	0.10876	PAV07G017200.1/PAV07G017210.1/PAV07G017220.1/PAV08G034720.1	4
BP	GO:0098656	anion transmembrane transport	18/393	252/10988	0.00412614	0.113258	0.10876	PAV01G010950.1/PAV01G087550.1/PAV01G087560.1/PAV08G046620.1/PAV08G046630.1/PAV01G012000.1/PAV01G012010.2/PAV01G012020.2/PAV04G053840.1/PAV03G021320.1/PAV03G021330.1/PAV03G002810.1/PAV05G006420.1/PAV02G002890.2/PAV06G014250.1/PAV01G003550.2/PAV06G042210.1/PAV07G030070.2	18
BP	GO:0006563	L-serine metabolic process	3/393	10/10988	0.00451643	0.11911	0.114379	PAV06G003080.1/PAV06G003090.2/PAV05G018090.1	3
BP	GO:0009684	indoleacetic acid biosynthetic process	3/393	10/10988	0.00451643	0.11911	0.114379	PAV07G016480.1/PAV07G016570.1/PAV07G023800.1	3
BP	GO:0009593	detection of chemical stimulus	4/393	20/10988	0.0049528	0.125689	0.120697	PAV01G089460.1/PAV04G050080.1/PAV07G046120.1/PAV03G014160.1	4
BP	GO:0016998	cell wall macromolecule catabolic process	4/393	20/10988	0.0049528	0.125689	0.120697	PAV03G018400.1/PAV03G020750.1/PAV08G042600.1/PAV08G042940.1	4
BP	GO:0010038	response to metal ion	29/393	493/10988	0.00579512	0.141976	0.136337	PAV02G042460.1/PAV03G019420.1/PAV06G063530.1/PAV06G063550.1/PAV02G069890.1/PAV02G069950.1/PAV06G015500.1/PAV08G001330.1/PAV01G089460.1/PAV04G050080.1/PAV07G046120.1/PAV02G058760.1/PAV06G014280.1/PAV06G057030.1/PAV03G029100.1/PAV06G016500.1/PAV06G051250.1/PAV01G005500.1/PAV02G002890.2/PAV01G019030.1/PAV03G014160.1/PAV05G045140.2/PAV01G028820.1/PAV03G018180.1/PAV08G033850.1/PAV06G029120.1/PAV07G016…	29
BP	GO:0007600	sensory perception	3/393	11/10988	0.0060468	0.141976	0.136337	PAV03G016210.2/PAV08G021520.1/PAV01G007220.2	3
BP	GO:0009683	indoleacetic acid metabolic process	3/393	11/10988	0.0060468	0.141976	0.136337	PAV07G016480.1/PAV07G016570.1/PAV07G023800.1	3
BP	GO:0018344	protein geranylgeranylation	3/393	11/10988	0.0060468	0.141976	0.136337	PAV03G016210.2/PAV08G021520.1/PAV01G007220.2	3
BP	GO:0046942	carboxylic acid transport	11/393	128/10988	0.00612237	0.141976	0.136337	PAV01G012000.1/PAV01G012010.2/PAV01G012020.2/PAV04G053840.1/PAV03G021320.1/PAV03G021330.1/PAV05G006420.1/PAV02G002890.2/PAV06G014250.1/PAV06G042210.1/PAV07G030070.2	11
BP	GO:0015849	organic acid transport	11/393	129/10988	0.00648521	0.147841	0.141969	PAV01G012000.1/PAV01G012010.2/PAV01G012020.2/PAV04G053840.1/PAV03G021320.1/PAV03G021330.1/PAV05G006420.1/PAV02G002890.2/PAV06G014250.1/PAV06G042210.1/PAV07G030070.2	11
BP	GO:0072488	ammonium transmembrane transport	3/393	12/10988	0.0078508	0.173104	0.166228	PAV06G001510.1/PAV08G045210.1/PAV03G036200.1	3
BP	GO:0120256	olefinic compound catabolic process	3/393	12/10988	0.0078508	0.173104	0.166228	PAV03G010630.1/PAV03G010850.1/PAV03G034600.1	3
BP	GO:0022411	cellular component disassembly	8/393	81/10988	0.0082259	0.177606	0.170552	PAV01G025610.1/PAV03G018400.1/PAV03G020750.1/PAV08G042600.1/PAV08G042940.1/PAV01G047710.1/PAV03G026680.1/PAV02G003320.1	8
BP	GO:0010030	positive regulation of seed germination	4/393	23/10988	0.00831911	0.177606	0.170552	PAV01G089630.4/PAV01G089660.1/PAV03G014160.1/PAV07G000380.1	4
BP	GO:0009960	endosperm development	5/393	37/10988	0.00968972	0.191991	0.184365	PAV02G012790.1/PAV08G037940.1/PAV01G081100.1/PAV06G000230.1/PAV06G000250.1	5
BP	GO:0006076	(1->3)-beta-D-glucan catabolic process	4/393	24/10988	0.00970661	0.191991	0.184365	PAV03G018400.1/PAV03G020750.1/PAV08G042600.1/PAV08G042940.1	4
BP	GO:0046351	disaccharide biosynthetic process	4/393	24/10988	0.00970661	0.191991	0.184365	PAV06G049420.1/PAV04G008620.2/PAV04G021630.1/PAV02G060420.1	4
BP	GO:0048235	pollen sperm cell differentiation	4/393	24/10988	0.00970661	0.191991	0.184365	PAV02G068850.1/PAV04G030320.1/PAV04G030330.1/PAV02G003320.1	4
BP	GO:0051275	beta-glucan catabolic process	4/393	24/10988	0.00970661	0.191991	0.184365	PAV03G018400.1/PAV03G020750.1/PAV08G042600.1/PAV08G042940.1	4
BP	GO:0009651	response to salt stress	28/393	491/10988	0.00993732	0.193706	0.186012	PAV06G062820.1/PAV03G010630.1/PAV03G010850.1/PAV03G034600.1/PAV01G013580.2/PAV01G016380.1/PAV04G022440.1/PAV01G006310.1/PAV03G019420.1/PAV06G063530.1/PAV06G063550.1/PAV01G069520.1/PAV01G069580.1/PAV01G069660.1/PAV01G000200.1/PAV03G033330.1/PAV07G007270.1/PAV03G021950.1/PAV03G021960.1/PAV03G040980.1/PAV06G005550.1/PAV01G020480.2/PAV04G019820.1/PAV04G042500.1/PAV03G014160.1/PAV01G000080.1/PAV03G018…	28
BP	GO:0009069	serine family amino acid metabolic process	4/393	26/10988	0.0129124	0.248103	0.238249	PAV06G003080.1/PAV06G003090.2/PAV05G046380.1/PAV05G018090.1	4
BP	GO:0051273	beta-glucan metabolic process	7/393	72/10988	0.0141976	0.268955	0.258272	PAV03G018400.1/PAV03G020750.1/PAV08G042600.1/PAV08G042940.1/PAV04G051590.1/PAV06G062070.1/PAV01G000080.1	7
BP	GO:0018342	protein prenylation	3/393	15/10988	0.0149963	0.276301	0.265327	PAV03G016210.2/PAV08G021520.1/PAV01G007220.2	3
BP	GO:0097354	prenylation	3/393	15/10988	0.0149963	0.276301	0.265327	PAV03G016210.2/PAV08G021520.1/PAV01G007220.2	3
BP	GO:0042445	hormone metabolic process	19/393	310/10988	0.0157321	0.285942	0.274585	PAV08G031880.1/PAV07G017200.1/PAV07G017210.1/PAV07G017220.1/PAV08G039950.1/PAV08G039960.1/PAV08G039970.1/PAV08G039990.1/PAV08G040000.1/PAV07G016480.1/PAV07G016570.1/PAV07G023800.1/PAV02G001030.1/PAV02G001090.2/PAV03G014160.1/PAV02G005740.1/PAV03G018180.1/PAV07G000380.1/PAV02G011280.1	19
BP	GO:1903313	positive regulation of mRNA metabolic process	7/393	74/10988	0.0163295	0.292843	0.281211	PAV05G047680.1/PAV07G003250.1/PAV07G003290.1/PAV01G022550.1/PAV03G042080.1/PAV06G046040.1/PAV07G005230.1	7
BP	GO:0042440	pigment metabolic process	11/393	148/10988	0.0171363	0.301386	0.289416	PAV07G017200.1/PAV07G017210.1/PAV07G017220.1/PAV04G024970.1/PAV04G025010.1/PAV01G089630.4/PAV01G089660.1/PAV08G034720.1/PAV05G030600.1/PAV01G055490.1/PAV06G063580.1	11
BP	GO:0010817	regulation of hormone levels	24/393	423/10988	0.0172541	0.301386	0.289416	PAV08G031880.1/PAV07G017200.1/PAV07G017210.1/PAV07G017220.1/PAV08G039950.1/PAV08G039960.1/PAV08G039970.1/PAV08G039990.1/PAV08G040000.1/PAV07G016480.1/PAV07G016570.1/PAV07G023800.1/PAV02G001030.1/PAV02G001090.2/PAV02G012790.1/PAV08G037940.1/PAV03G040980.1/PAV06G005550.1/PAV01G081100.1/PAV03G014160.1/PAV02G005740.1/PAV03G018180.1/PAV07G000380.1/PAV02G011280.1	24
BP	GO:0016115	terpenoid catabolic process	3/393	16/10988	0.0179762	0.30605	0.293895	PAV03G010630.1/PAV03G010850.1/PAV03G034600.1	3
BP	GO:2000117	negative regulation of cysteine-type endopeptidase activity	3/393	16/10988	0.0179762	0.30605	0.293895	PAV02G011800.1/PAV02G012300.1/PAV02G012550.1	3
BP	GO:0010224	response to UV-B	6/393	60/10988	0.019837	0.33351	0.320263	PAV07G017200.1/PAV07G017210.1/PAV07G017220.1/PAV01G089630.4/PAV01G089660.1/PAV06G053830.1	6
BP	GO:0006915	apoptotic process	8/393	95/10988	0.0202589	0.336398	0.323037	PAV04G004730.1/PAV07G023690.1/PAV07G023730.1/PAV07G008140.1/PAV03G016210.2/PAV08G021520.1/PAV07G005230.1/PAV01G007220.2	8
BP	GO:0046148	pigment biosynthetic process	9/393	114/10988	0.0208937	0.33642	0.323058	PAV07G017200.1/PAV07G017210.1/PAV07G017220.1/PAV04G024970.1/PAV04G025010.1/PAV01G089630.4/PAV01G089660.1/PAV08G034720.1/PAV06G063580.1	9
BP	GO:0000028	ribosomal small subunit assembly	3/393	17/10988	0.0212608	0.33642	0.323058	PAV01G007090.2/PAV02G009820.2/PAV02G023710.1	3
BP	GO:0008300	isoprenoid catabolic process	3/393	17/10988	0.0212608	0.33642	0.323058	PAV03G010630.1/PAV03G010850.1/PAV03G034600.1	3
BP	GO:0046164	alcohol catabolic process	3/393	17/10988	0.0212608	0.33642	0.323058	PAV03G010630.1/PAV03G010850.1/PAV03G034600.1	3
BP	GO:0010431	seed maturation	6/393	62/10988	0.0229625	0.359123	0.344859	PAV03G021950.1/PAV03G021960.1/PAV08G046500.1/PAV08G046520.1/PAV03G009690.1/PAV04G019820.1	6
BP	GO:0000398	mRNA splicing, via spliceosome	12/393	178/10988	0.0261229	0.403293	0.387275	PAV02G025980.1/PAV02G026040.1/PAV02G026710.1/PAV02G029880.1/PAV05G004570.3/PAV08G030490.1/PAV05G014830.1/PAV06G047030.1/PAV06G000960.1/PAV07G005230.1/PAV04G008660.1/PAV04G044430.2	12
BP	GO:0061014	positive regulation of mRNA catabolic process	6/393	64/10988	0.0264031	0.403293	0.387275	PAV05G047680.1/PAV07G003250.1/PAV07G003290.1/PAV01G022550.1/PAV03G042080.1/PAV06G046040.1	6
BP	GO:0009896	positive regulation of catabolic process	10/393	139/10988	0.0273879	0.403293	0.387275	PAV05G047680.1/PAV07G003250.1/PAV07G003290.1/PAV06G016500.1/PAV06G051250.1/PAV01G022550.1/PAV03G042080.1/PAV06G049970.2/PAV06G059850.1/PAV06G046040.1	10
BP	GO:0006972	hyperosmotic response	6/393	65/10988	0.028245	0.403293	0.387275	PAV02G011800.1/PAV02G012300.1/PAV02G012550.1/PAV01G020480.2/PAV04G019820.1/PAV01G000080.1	6
BP	GO:0006739	NADP metabolic process	3/393	19/10988	0.0287463	0.403293	0.387275	PAV04G004730.1/PAV07G023690.1/PAV07G023730.1	3
BP	GO:0015695	organic cation transport	3/393	19/10988	0.0287463	0.403293	0.387275	PAV06G001510.1/PAV08G045210.1/PAV03G036200.1	3
BP	GO:0006006	glucose metabolic process	4/393	33/10988	0.0290851	0.403293	0.387275	PAV06G049420.1/PAV04G009920.1/PAV07G034920.2/PAV02G060420.1	4
BP	GO:0009312	oligosaccharide biosynthetic process	4/393	33/10988	0.0290851	0.403293	0.387275	PAV06G049420.1/PAV04G008620.2/PAV04G021630.1/PAV02G060420.1	4
BP	GO:0009687	abscisic acid metabolic process	4/393	33/10988	0.0290851	0.403293	0.387275	PAV03G010630.1/PAV03G010850.1/PAV03G034600.1/PAV04G019820.1	4
BP	GO:0043288	apocarotenoid metabolic process	4/393	33/10988	0.0290851	0.403293	0.387275	PAV03G010630.1/PAV03G010850.1/PAV03G034600.1/PAV04G019820.1	4
BP	GO:1902644	tertiary alcohol metabolic process	4/393	33/10988	0.0290851	0.403293	0.387275	PAV03G010630.1/PAV03G010850.1/PAV03G034600.1/PAV04G019820.1	4
BP	GO:0006820	anion transport	18/393	311/10988	0.0305279	0.414767	0.398294	PAV01G010950.1/PAV01G087550.1/PAV01G087560.1/PAV08G046620.1/PAV08G046630.1/PAV01G012000.1/PAV01G012010.2/PAV01G012020.2/PAV04G053840.1/PAV03G021320.1/PAV03G021330.1/PAV03G002810.1/PAV05G006420.1/PAV02G002890.2/PAV06G014250.1/PAV01G003550.2/PAV06G042210.1/PAV07G030070.2	18
BP	GO:0045229	external encapsulating structure organization	13/393	203/10988	0.0305294	0.414767	0.398294	PAV05G007570.1/PAV03G018400.1/PAV03G020750.1/PAV08G042600.1/PAV08G042940.1/PAV04G051590.1/PAV03G027000.1/PAV06G007300.1/PAV06G007310.1/PAV08G051250.1/PAV01G066240.1/PAV06G013690.1/PAV02G003320.1	13
BP	GO:0061013	regulation of mRNA catabolic process	7/393	85/10988	0.0321992	0.433079	0.415878	PAV05G047680.1/PAV07G003250.1/PAV07G003290.1/PAV01G022550.1/PAV03G042080.1/PAV06G046040.1/PAV06G047030.1	7
BP	GO:0071555	cell wall organization	11/393	164/10988	0.0334023	0.444813	0.427146	PAV05G007570.1/PAV03G018400.1/PAV03G020750.1/PAV08G042600.1/PAV08G042940.1/PAV03G027000.1/PAV06G007300.1/PAV06G007310.1/PAV08G051250.1/PAV06G013690.1/PAV02G003320.1	11
BP	GO:0019953	sexual reproduction	11/393	167/10988	0.0373743	0.488962	0.469542	PAV03G018400.1/PAV03G020750.1/PAV08G042600.1/PAV08G042940.1/PAV04G051590.1/PAV02G068850.1/PAV04G030320.1/PAV04G030330.1/PAV05G006780.1/PAV02G003320.1/PAV04G039800.7	11
BP	GO:0032543	mitochondrial translation	3/393	21/10988	0.0374447	0.488962	0.469542	PAV05G020350.1/PAV05G023850.1/PAV07G025130.1	3
BP	GO:1901617	organic hydroxy compound biosynthetic process	13/393	211/10988	0.039823	0.515018	0.494563	PAV07G017200.1/PAV07G017210.1/PAV07G017220.1/PAV02G069890.1/PAV02G069950.1/PAV06G015500.1/PAV08G001330.1/PAV03G028710.1/PAV08G034720.1/PAV03G009690.1/PAV04G019820.1/PAV05G015240.1/PAV05G012050.1	13
BP	GO:0071554	cell wall organization or biogenesis	19/393	345/10988	0.041184	0.527547	0.506594	PAV05G007570.1/PAV05G014120.1/PAV03G018400.1/PAV03G020750.1/PAV08G042600.1/PAV08G042940.1/PAV03G019420.1/PAV05G011030.1/PAV03G027000.1/PAV06G007300.1/PAV06G007310.1/PAV06G052600.1/PAV06G052610.1/PAV08G051250.1/PAV06G062070.1/PAV04G008620.2/PAV04G021630.1/PAV06G013690.1/PAV02G003320.1	19
BP	GO:0009694	jasmonic acid metabolic process	4/393	37/10988	0.0420334	0.530973	0.509884	PAV02G001030.1/PAV02G001090.2/PAV03G018180.1/PAV02G011280.1	4
BP	GO:0043687	post-translational protein modification	3/393	22/10988	0.042241	0.530973	0.509884	PAV03G016210.2/PAV08G021520.1/PAV01G007220.2	3
BP	GO:0042446	hormone biosynthetic process	13/393	214/10988	0.0437761	0.545174	0.523521	PAV08G031880.1/PAV08G039950.1/PAV08G039960.1/PAV08G039970.1/PAV08G039990.1/PAV08G040000.1/PAV07G016480.1/PAV07G016570.1/PAV07G023800.1/PAV02G001030.1/PAV02G001090.2/PAV03G014160.1/PAV03G018180.1	13
BP	GO:0015711	organic anion transport	12/393	193/10988	0.0444319	0.548266	0.526489	PAV01G012000.1/PAV01G012010.2/PAV01G012020.2/PAV04G053840.1/PAV03G021320.1/PAV03G021330.1/PAV03G002810.1/PAV05G006420.1/PAV02G002890.2/PAV06G014250.1/PAV06G042210.1/PAV07G030070.2	12
BP	GO:0006714	sesquiterpenoid metabolic process	4/393	38/10988	0.0457033	0.553728	0.531735	PAV03G010630.1/PAV03G010850.1/PAV03G034600.1/PAV04G019820.1	4
BP	GO:0009851	auxin biosynthetic process	3/393	23/10988	0.0473293	0.553728	0.531735	PAV07G016480.1/PAV07G016570.1/PAV07G023800.1	3
BP	GO:0010951	negative regulation of endopeptidase activity	3/393	23/10988	0.0473293	0.553728	0.531735	PAV02G011800.1/PAV02G012300.1/PAV02G012550.1	3
BP	GO:0012501	programmed cell death	18/393	328/10988	0.0473716	0.553728	0.531735	PAV02G009800.1/PAV02G010700.1/PAV02G011110.2/PAV02G011160.1/PAV02G012460.1/PAV02G012520.6/PAV02G013980.1/PAV02G016320.1/PAV05G019070.1/PAV04G004730.1/PAV07G023690.1/PAV07G023730.1/PAV07G008140.1/PAV03G016210.2/PAV08G021520.1/PAV07G005230.1/PAV01G007220.2/PAV01G055490.1	18
BP	GO:0019755	one-carbon compound transport	2/393	10/10988	0.0474843	0.553728	0.531735	PAV06G001510.1/PAV03G036200.1	2
BP	GO:0071484	cellular response to light intensity	2/393	10/10988	0.0474843	0.553728	0.531735	PAV01G089630.4/PAV01G089660.1	2
BP	GO:0006812	cation transport	23/393	444/10988	0.0477565	0.553728	0.531735	PAV01G089500.1/PAV01G089510.1/PAV02G034840.1/PAV08G047730.1/PAV02G040740.1/PAV02G040950.1/PAV01G012000.1/PAV01G012010.2/PAV01G012020.2/PAV01G069520.1/PAV01G069580.1/PAV01G069660.1/PAV06G001510.1/PAV08G045210.1/PAV03G009690.1/PAV01G020480.2/PAV02G002890.2/PAV08G047460.1/PAV01G019030.1/PAV01G028820.1/PAV03G036200.1/PAV04G001020.1/PAV08G018460.1	23
BP	GO:0009644	response to high light intensity	6/393	74/10988	0.0486714	0.558764	0.536571	PAV01G089630.4/PAV01G089660.1/PAV08G010920.1/PAV08G011040.1/PAV03G047330.1/PAV03G053120.1	6
BP	GO:0022618	ribonucleoprotein complex assembly	9/393	133/10988	0.0490216	0.558764	0.536571	PAV05G020350.1/PAV05G023850.1/PAV01G007090.2/PAV02G009820.2/PAV05G014830.1/PAV02G023710.1/PAV06G000960.1/PAV07G005230.1/PAV04G008660.1	9
CC	GO:0005887	integral component of plasma membrane	23/383	215/10786	2.28e-06	0.000373354	0.000366644	PAV01G089500.1/PAV01G089510.1/PAV02G034840.1/PAV08G047730.1/PAV01G010950.1/PAV01G087550.1/PAV01G087560.1/PAV08G046620.1/PAV08G046630.1/PAV04G053840.1/PAV06G001510.1/PAV08G045210.1/PAV02G056790.1/PAV06G016180.1/PAV02G068850.1/PAV05G013210.1/PAV07G011490.2/PAV01G006650.1/PAV01G006660.1/PAV01G028350.1/PAV06G047250.2/PAV06G014250.1/PAV03G036200.1	23
CC	GO:0031226	intrinsic component of plasma membrane	25/383	334/10786	0.000352474	0.0289028	0.0283834	PAV01G089500.1/PAV01G089510.1/PAV02G034840.1/PAV08G047730.1/PAV01G010950.1/PAV01G087550.1/PAV01G087560.1/PAV08G046620.1/PAV08G046630.1/PAV04G053840.1/PAV06G001510.1/PAV08G045210.1/PAV02G056790.1/PAV06G016180.1/PAV02G068850.1/PAV05G013210.1/PAV07G011490.2/PAV01G006650.1/PAV01G006660.1/PAV01G028350.1/PAV06G047250.2/PAV01G066240.1/PAV06G014250.1/PAV03G036200.1/PAV08G049040.1	25
CC	GO:0030427	site of polarized growth	6/383	33/10786	0.000945911	0.0517098	0.0507805	PAV02G043240.1/PAV08G039360.1/PAV03G018400.1/PAV03G020750.1/PAV08G042600.1/PAV08G042940.1	6
CC	GO:0009986	cell surface	5/383	26/10786	0.00195254	0.0800542	0.0786155	PAV03G018400.1/PAV03G020750.1/PAV08G042600.1/PAV08G042940.1/PAV06G059850.1	5
CC	GO:0005968	Rab-protein geranylgeranyltransferase complex	3/383	10/10786	0.00442498	0.133785	0.13138	PAV03G016210.2/PAV08G021520.1/PAV01G007220.2	3
CC	GO:0005681	spliceosomal complex	12/383	143/10786	0.00489457	0.133785	0.13138	PAV02G025980.1/PAV02G026040.1/PAV02G026710.1/PAV02G029880.1/PAV05G004570.3/PAV08G030490.1/PAV05G014830.1/PAV06G047030.1/PAV06G000960.1/PAV07G005230.1/PAV04G008660.1/PAV06G026830.1	12
CC	GO:0009505	plant-type cell wall	17/383	271/10786	0.0165527	0.387805	0.380835	PAV05G007570.1/PAV01G052420.1/PAV01G052460.1/PAV01G052480.1/PAV03G009710.1/PAV03G009780.1/PAV03G009950.1/PAV06G063530.1/PAV06G063550.1/PAV03G027000.1/PAV06G007300.1/PAV06G007310.1/PAV06G023420.1/PAV06G023440.1/PAV03G036200.1/PAV07G021540.1/PAV06G013690.1	17
CC	GO:0009504	cell plate	4/383	33/10786	0.0284176	0.513157	0.503934	PAV01G028980.1/PAV05G014120.1/PAV02G000600.2/PAV01G000080.1	4
CC	GO:0032153	cell division site	4/383	35/10786	0.034419	0.513157	0.503934	PAV03G018400.1/PAV03G020750.1/PAV08G042600.1/PAV08G042940.1	4
CC	GO:0051286	cell tip	4/383	35/10786	0.034419	0.513157	0.503934	PAV03G018400.1/PAV03G020750.1/PAV08G042600.1/PAV08G042940.1	4
CC	GO:0060187	cell pole	4/383	35/10786	0.034419	0.513157	0.503934	PAV03G018400.1/PAV03G020750.1/PAV08G042600.1/PAV08G042940.1	4
MF	GO:0004016	adenylate cyclase activity	16/334	18/9438	6.1e-22	2e-19	1.62e-19	PAV00G003710.1/PAV00G003720.1/PAV03G044430.1/PAV06G038160.1/PAV06G038250.1/PAV06G049820.1/PAV06G053220.1/PAV06G053600.1/PAV06G053690.1/PAV06G053770.1/PAV06G053940.1/PAV06G054140.1/PAV06G055180.1/PAV07G040650.1/PAV08G012290.1/PAV08G018370.1	16
MF	GO:0016849	phosphorus-oxygen lyase activity	16/334	23/9438	8.32e-19	1.36e-16	1.1e-16	PAV00G003710.1/PAV00G003720.1/PAV03G044430.1/PAV06G038160.1/PAV06G038250.1/PAV06G049820.1/PAV06G053220.1/PAV06G053600.1/PAV06G053690.1/PAV06G053770.1/PAV06G053940.1/PAV06G054140.1/PAV06G055180.1/PAV07G040650.1/PAV08G012290.1/PAV08G018370.1	16
MF	GO:0009975	cyclase activity	17/334	28/9438	2.16e-18	2.36e-16	1.91e-16	PAV00G003710.1/PAV00G003720.1/PAV03G044430.1/PAV06G038160.1/PAV06G038250.1/PAV06G049820.1/PAV06G053220.1/PAV06G053600.1/PAV06G053690.1/PAV06G053770.1/PAV06G053940.1/PAV06G054140.1/PAV06G055180.1/PAV07G040650.1/PAV08G012290.1/PAV08G018370.1/PAV03G018180.1	17
MF	GO:0016829	lyase activity	26/334	228/9438	1.22e-07	9.96e-06	8.08e-06	PAV00G003710.1/PAV00G003720.1/PAV03G044430.1/PAV06G038160.1/PAV06G038250.1/PAV06G049820.1/PAV06G053220.1/PAV06G053600.1/PAV06G053690.1/PAV06G053770.1/PAV06G053940.1/PAV06G054140.1/PAV06G055180.1/PAV07G040650.1/PAV08G012290.1/PAV08G018370.1/PAV06G003090.2/PAV04G003630.1/PAV06G049420.1/PAV03G028710.1/PAV03G029100.1/PAV03G017460.1/PAV03G017520.1/PAV04G016120.1/PAV06G057820.1/PAV05G018090.1	26
MF	GO:0035251	UDP-glucosyltransferase activity	18/334	135/9438	1.17e-06	7.65e-05	6.21e-05	PAV03G010630.1/PAV03G010850.1/PAV03G034600.1/PAV07G017200.1/PAV07G017210.1/PAV07G017220.1/PAV06G058930.1/PAV06G058940.1/PAV06G059000.1/PAV03G009020.1/PAV03G019420.1/PAV04G022490.1/PAV04G024970.1/PAV04G025010.1/PAV08G034720.1/PAV04G008620.2/PAV04G021630.1/PAV07G000380.1	18
MF	GO:0015318	inorganic molecular entity transmembrane transporter activity	38/334	493/9438	4.43e-06	0.000241226	0.000195683	PAV01G089500.1/PAV01G089510.1/PAV02G034840.1/PAV08G047730.1/PAV02G040740.1/PAV02G040950.1/PAV01G010950.1/PAV01G087550.1/PAV01G087560.1/PAV08G046620.1/PAV08G046630.1/PAV01G012000.1/PAV01G012010.2/PAV01G012020.2/PAV04G053840.1/PAV01G069520.1/PAV01G069580.1/PAV01G069660.1/PAV06G001510.1/PAV08G045210.1/PAV02G056790.1/PAV06G016180.1/PAV03G021320.1/PAV03G021330.1/PAV03G040980.1/PAV06G005550.1/PAV05G006…	38
MF	GO:0016702	oxidoreductase activity, acting on single donors with incorporation of molecular oxygen, incorporation of two atoms of oxygen	6/334	15/9438	7.17e-06	0.000247243	0.000200564	PAV01G091000.1/PAV06G004410.1/PAV02G001030.1/PAV02G001090.2/PAV06G062830.1/PAV04G019820.1	6
MF	GO:0080043	quercetin 3-O-glucosyltransferase activity	14/334	97/9438	7.2e-06	0.000247243	0.000200564	PAV03G010630.1/PAV03G010850.1/PAV03G034600.1/PAV07G017200.1/PAV07G017210.1/PAV07G017220.1/PAV06G058930.1/PAV06G058940.1/PAV06G059000.1/PAV04G022490.1/PAV04G024970.1/PAV04G025010.1/PAV08G034720.1/PAV07G000380.1	14
MF	GO:0080044	quercetin 7-O-glucosyltransferase activity	14/334	97/9438	7.2e-06	0.000247243	0.000200564	PAV03G010630.1/PAV03G010850.1/PAV03G034600.1/PAV07G017200.1/PAV07G017210.1/PAV07G017220.1/PAV06G058930.1/PAV06G058940.1/PAV06G059000.1/PAV04G022490.1/PAV04G024970.1/PAV04G025010.1/PAV08G034720.1/PAV07G000380.1	14
MF	GO:0008194	UDP-glycosyltransferase activity	20/334	184/9438	7.56e-06	0.000247243	0.000200564	PAV03G010630.1/PAV03G010850.1/PAV03G034600.1/PAV07G017200.1/PAV07G017210.1/PAV07G017220.1/PAV06G058930.1/PAV06G058940.1/PAV06G059000.1/PAV03G009020.1/PAV03G019420.1/PAV04G022490.1/PAV04G024970.1/PAV04G025010.1/PAV08G034720.1/PAV07G014130.1/PAV08G051250.1/PAV04G008620.2/PAV04G021630.1/PAV07G000380.1	20
MF	GO:0046527	glucosyltransferase activity	19/334	183/9438	2.46e-05	0.000731589	0.000593466	PAV03G010630.1/PAV03G010850.1/PAV03G034600.1/PAV07G017200.1/PAV07G017210.1/PAV07G017220.1/PAV06G058930.1/PAV06G058940.1/PAV06G059000.1/PAV03G009020.1/PAV03G019420.1/PAV04G022490.1/PAV04G024970.1/PAV04G025010.1/PAV08G034720.1/PAV06G062070.1/PAV04G008620.2/PAV04G021630.1/PAV07G000380.1	19
MF	GO:1904680	peptide transmembrane transporter activity	8/334	39/9438	5.33e-05	0.00137949	0.00111905	PAV02G068850.1/PAV05G013210.1/PAV07G011490.2/PAV03G021950.1/PAV03G021960.1/PAV01G006650.1/PAV01G006660.1/PAV01G012070.3	8
MF	GO:0005315	inorganic phosphate transmembrane transporter activity	5/334	13/9438	5.48e-05	0.00137949	0.00111905	PAV01G087550.1/PAV01G087560.1/PAV08G046620.1/PAV08G046630.1/PAV01G003550.2	5
MF	GO:0016701	oxidoreductase activity, acting on single donors with incorporation of molecular oxygen	6/334	21/9438	6.49e-05	0.0015166	0.00123027	PAV01G091000.1/PAV06G004410.1/PAV02G001030.1/PAV02G001090.2/PAV06G062830.1/PAV04G019820.1	6
MF	GO:0035673	oligopeptide transmembrane transporter activity	5/334	15/9438	0.000120683	0.00263089	0.00213418	PAV02G068850.1/PAV05G013210.1/PAV07G011490.2/PAV01G006650.1/PAV01G006660.1	5
MF	GO:0008422	beta-glucosidase activity	12/334	98/9438	0.000166714	0.00340722	0.00276394	PAV02G055040.1/PAV06G045840.1/PAV06G045880.1/PAV06G045910.1/PAV06G062730.1/PAV06G062740.1/PAV06G062750.2/PAV06G062820.1/PAV03G018400.1/PAV03G020750.1/PAV08G042600.1/PAV08G042940.1	12
MF	GO:0008171	O-methyltransferase activity	6/334	26/9438	0.000237164	0.00449683	0.00364784	PAV08G039950.1/PAV08G039960.1/PAV08G039970.1/PAV08G039990.1/PAV08G040000.1/PAV07G016260.1	6
MF	GO:0042887	amide transmembrane transporter activity	8/334	48/9438	0.000247532	0.00449683	0.00364784	PAV02G068850.1/PAV05G013210.1/PAV07G011490.2/PAV03G021950.1/PAV03G021960.1/PAV01G006650.1/PAV01G006660.1/PAV01G012070.3	8
MF	GO:0015926	glucosidase activity	12/334	105/9438	0.000320974	0.00552413	0.00448119	PAV02G055040.1/PAV06G045840.1/PAV06G045880.1/PAV06G045910.1/PAV06G062730.1/PAV06G062740.1/PAV06G062750.2/PAV06G062820.1/PAV03G018400.1/PAV03G020750.1/PAV08G042600.1/PAV08G042940.1	12
MF	GO:0022804	active transmembrane transporter activity	23/334	306/9438	0.000526939	0.00861545	0.00698887	PAV01G089500.1/PAV01G089510.1/PAV02G034840.1/PAV08G047730.1/PAV01G087550.1/PAV01G087560.1/PAV08G046620.1/PAV08G046630.1/PAV04G053840.1/PAV01G069520.1/PAV01G069580.1/PAV01G069660.1/PAV08G045210.1/PAV03G002810.1/PAV03G040980.1/PAV06G005550.1/PAV05G006420.1/PAV03G009690.1/PAV04G010580.1/PAV04G042500.1/PAV04G001020.1/PAV01G012070.3/PAV01G003550.2	23
MF	GO:0016758	hexosyltransferase activity	22/334	290/9438	0.000613118	0.00954712	0.00774464	PAV03G010630.1/PAV03G010850.1/PAV03G034600.1/PAV07G017200.1/PAV07G017210.1/PAV07G017220.1/PAV06G058930.1/PAV06G058940.1/PAV06G059000.1/PAV03G009020.1/PAV03G019420.1/PAV04G022490.1/PAV04G024970.1/PAV04G025010.1/PAV08G034720.1/PAV07G014130.1/PAV08G051250.1/PAV06G062070.1/PAV04G008620.2/PAV04G021630.1/PAV03G023770.1/PAV07G000380.1	22
MF	GO:0015171	amino acid transmembrane transporter activity	8/334	58/9438	0.000924865	0.0137469	0.0111515	PAV01G012000.1/PAV01G012010.2/PAV01G012020.2/PAV04G053840.1/PAV03G021320.1/PAV03G021330.1/PAV06G014250.1/PAV07G030070.2	8
MF	GO:0008509	anion transmembrane transporter activity	17/334	218/9438	0.00186936	0.0261003	0.0211727	PAV01G010950.1/PAV01G087550.1/PAV01G087560.1/PAV08G046620.1/PAV08G046630.1/PAV01G012000.1/PAV01G012010.2/PAV01G012020.2/PAV04G053840.1/PAV03G021320.1/PAV03G021330.1/PAV03G002810.1/PAV05G006420.1/PAV02G002890.2/PAV06G014250.1/PAV06G042210.1/PAV07G030070.2	17
MF	GO:0005342	organic acid transmembrane transporter activity	11/334	112/9438	0.00199544	0.0261003	0.0211727	PAV01G012000.1/PAV01G012010.2/PAV01G012020.2/PAV04G053840.1/PAV03G021320.1/PAV03G021330.1/PAV05G006420.1/PAV02G002890.2/PAV06G014250.1/PAV06G042210.1/PAV07G030070.2	11
MF	GO:0046943	carboxylic acid transmembrane transporter activity	11/334	112/9438	0.00199544	0.0261003	0.0211727	PAV01G012000.1/PAV01G012010.2/PAV01G012020.2/PAV04G053840.1/PAV03G021320.1/PAV03G021330.1/PAV05G006420.1/PAV02G002890.2/PAV06G014250.1/PAV06G042210.1/PAV07G030070.2	11
MF	GO:0016757	glycosyltransferase activity	22/334	325/9438	0.00266416	0.032761	0.0265758	PAV03G010630.1/PAV03G010850.1/PAV03G034600.1/PAV07G017200.1/PAV07G017210.1/PAV07G017220.1/PAV06G058930.1/PAV06G058940.1/PAV06G059000.1/PAV03G009020.1/PAV03G019420.1/PAV04G022490.1/PAV04G024970.1/PAV04G025010.1/PAV08G034720.1/PAV07G014130.1/PAV08G051250.1/PAV06G062070.1/PAV04G008620.2/PAV04G021630.1/PAV03G023770.1/PAV07G000380.1	22
MF	GO:0046914	transition metal ion binding	23/334	346/9438	0.00270504	0.032761	0.0265758	PAV02G069890.1/PAV02G069950.1/PAV06G015500.1/PAV08G001330.1/PAV02G011800.1/PAV02G012300.1/PAV02G012550.1/PAV04G009920.1/PAV07G034920.2/PAV01G029770.1/PAV03G006290.1/PAV01G005500.1/PAV03G016210.2/PAV08G021520.1/PAV02G056570.2/PAV03G013930.2/PAV08G006680.1/PAV06G059850.1/PAV03G014160.1/PAV05G045140.2/PAV06G029120.1/PAV08G018460.1/PAV06G063580.1	23
MF	GO:0022890	inorganic cation transmembrane transporter activity	20/334	290/9438	0.00332438	0.038824	0.0314941	PAV01G089500.1/PAV01G089510.1/PAV02G034840.1/PAV08G047730.1/PAV02G040740.1/PAV02G040950.1/PAV01G069520.1/PAV01G069580.1/PAV01G069660.1/PAV06G001510.1/PAV08G045210.1/PAV03G040980.1/PAV06G005550.1/PAV03G009690.1/PAV02G002890.2/PAV08G047460.1/PAV01G019030.1/PAV01G028820.1/PAV03G036200.1/PAV04G001020.1	20
MF	GO:0005507	copper ion binding	10/334	104/9438	0.00368075	0.0415036	0.0336678	PAV02G069890.1/PAV02G069950.1/PAV06G015500.1/PAV08G001330.1/PAV01G029770.1/PAV03G006290.1/PAV01G005500.1/PAV02G056570.2/PAV03G014160.1/PAV06G063580.1	10
MF	GO:0022853	active ion transmembrane transporter activity	13/334	160/9438	0.00439672	0.0470922	0.0382013	PAV01G089500.1/PAV01G089510.1/PAV02G034840.1/PAV08G047730.1/PAV01G069520.1/PAV01G069580.1/PAV01G069660.1/PAV08G045210.1/PAV03G002810.1/PAV03G040980.1/PAV06G005550.1/PAV03G009690.1/PAV04G001020.1	13
MF	GO:0008514	organic anion transmembrane transporter activity	12/334	142/9438	0.0044644	0.0470922	0.0382013	PAV01G012000.1/PAV01G012010.2/PAV01G012020.2/PAV04G053840.1/PAV03G021320.1/PAV03G021330.1/PAV03G002810.1/PAV05G006420.1/PAV02G002890.2/PAV06G014250.1/PAV06G042210.1/PAV07G030070.2	12
MF	GO:0015291	secondary active transmembrane transporter activity	12/334	144/9438	0.00499345	0.0510268	0.0413931	PAV01G087550.1/PAV01G087560.1/PAV08G046620.1/PAV08G046630.1/PAV01G069520.1/PAV01G069580.1/PAV01G069660.1/PAV08G045210.1/PAV03G002810.1/PAV03G009690.1/PAV04G001020.1/PAV01G003550.2	12
MF	GO:0008324	cation transmembrane transporter activity	20/334	304/9438	0.00562301	0.0547927	0.0444479	PAV01G089500.1/PAV01G089510.1/PAV02G034840.1/PAV08G047730.1/PAV02G040740.1/PAV02G040950.1/PAV01G069520.1/PAV01G069580.1/PAV01G069660.1/PAV06G001510.1/PAV08G045210.1/PAV03G040980.1/PAV06G005550.1/PAV03G009690.1/PAV02G002890.2/PAV08G047460.1/PAV01G019030.1/PAV01G028820.1/PAV03G036200.1/PAV04G001020.1	20
MF	GO:0016628	oxidoreductase activity, acting on the CH-CH group of donors, NAD or NADP as acceptor	4/334	21/9438	0.00571984	0.0547927	0.0444479	PAV01G005530.2/PAV01G005550.5/PAV01G005560.1/PAV01G019140.1	4
MF	GO:0003960	NADPH:quinone reductase activity	3/334	11/9438	0.00586466	0.0547927	0.0444479	PAV04G004730.1/PAV07G023690.1/PAV07G023730.1	3
MF	GO:0008519	ammonium transmembrane transporter activity	3/334	12/9438	0.00761669	0.0691849	0.056123	PAV06G001510.1/PAV08G045210.1/PAV03G036200.1	3
MF	GO:0020037	heme binding	3/334	13/9438	0.0096453	0.0834953	0.0677316	PAV06G063530.1/PAV06G063550.1/PAV05G045140.2	3
MF	GO:0016627	oxidoreductase activity, acting on the CH-CH group of donors	6/334	52/9438	0.00970282	0.0834953	0.0677316	PAV01G005530.2/PAV01G005550.5/PAV01G005560.1/PAV01G019140.1/PAV02G001030.1/PAV02G001090.2	6
MF	GO:0050502	cis-zeatin O-beta-D-glucosyltransferase activity	3/334	14/9438	0.0119586	0.100268	0.0813375	PAV07G017200.1/PAV07G017210.1/PAV07G017220.1	3
MF	GO:0005388	P-type calcium transporter activity	4/334	26/9438	0.0124376	0.101677	0.0824806	PAV01G089500.1/PAV01G089510.1/PAV02G034840.1/PAV08G047730.1	4
MF	GO:0003924	GTPase activity	7/334	73/9438	0.0143944	0.108226	0.0877934	PAV01G025610.1/PAV02G043240.1/PAV05G007570.1/PAV08G039360.1/PAV01G028980.1/PAV02G042460.1/PAV05G014120.1	7
MF	GO:0051213	dioxygenase activity	7/334	73/9438	0.0143944	0.108226	0.0877934	PAV08G031880.1/PAV01G091000.1/PAV06G004410.1/PAV02G001030.1/PAV02G001090.2/PAV06G062830.1/PAV04G019820.1	7
MF	GO:0050403	trans-zeatin O-beta-D-glucosyltransferase activity	3/334	15/9438	0.0145626	0.108226	0.0877934	PAV07G017200.1/PAV07G017210.1/PAV07G017220.1	3
MF	GO:0050661	NADP binding	3/334	15/9438	0.0145626	0.108226	0.0877934	PAV04G004730.1/PAV07G023690.1/PAV07G023730.1	3
MF	GO:0004869	cysteine-type endopeptidase inhibitor activity	3/334	16/9438	0.0174616	0.126888	0.102932	PAV02G011800.1/PAV02G012300.1/PAV02G012550.1	3
MF	GO:0046872	metal ion binding	27/334	499/9438	0.0181339	0.128908	0.104571	PAV02G069890.1/PAV02G069950.1/PAV06G015500.1/PAV08G001330.1/PAV02G011800.1/PAV02G012300.1/PAV02G012550.1/PAV04G003630.1/PAV04G009920.1/PAV07G034920.2/PAV01G029770.1/PAV03G006290.1/PAV01G020480.2/PAV01G005500.1/PAV03G016210.2/PAV08G021520.1/PAV02G056570.2/PAV03G013930.2/PAV08G006680.1/PAV06G059850.1/PAV03G014160.1/PAV05G045140.2/PAV06G029120.1/PAV05G018090.1/PAV08G018460.1/PAV01G086480.1/PAV06G063…	27
MF	GO:0042973	glucan endo-1,3-beta-D-glucosidase activity	4/334	30/9438	0.0204188	0.142063	0.115242	PAV03G018400.1/PAV03G020750.1/PAV08G042600.1/PAV08G042940.1	4
MF	GO:0004553	hydrolase activity, hydrolyzing O-glycosyl compounds	16/334	260/9438	0.0222797	0.151781	0.123125	PAV02G055040.1/PAV06G045840.1/PAV06G045880.1/PAV06G045910.1/PAV06G062730.1/PAV06G062740.1/PAV06G062750.2/PAV06G062820.1/PAV03G018400.1/PAV03G020750.1/PAV08G042600.1/PAV08G042940.1/PAV08G016560.1/PAV01G066240.1/PAV01G000080.1/PAV02G003320.1	16
MF	GO:0004866	endopeptidase inhibitor activity	3/334	18/9438	0.0241543	0.159484	0.129374	PAV02G011800.1/PAV02G012300.1/PAV02G012550.1	3
MF	GO:0015662	P-type ion transporter activity	4/334	32/9438	0.0253613	0.159484	0.129374	PAV01G089500.1/PAV01G089510.1/PAV02G034840.1/PAV08G047730.1	4
MF	GO:0016722	oxidoreductase activity, acting on metal ions	4/334	32/9438	0.0253613	0.159484	0.129374	PAV02G069890.1/PAV02G069950.1/PAV06G015500.1/PAV08G001330.1	4
MF	GO:0140358	P-type transmembrane transporter activity	4/334	32/9438	0.0253613	0.159484	0.129374	PAV01G089500.1/PAV01G089510.1/PAV02G034840.1/PAV08G047730.1	4
MF	GO:0004519	endonuclease activity	25/334	472/9438	0.0282726	0.174437	0.141504	PAV00G003710.1/PAV00G003720.1/PAV03G044430.1/PAV06G038160.1/PAV06G038250.1/PAV06G049820.1/PAV06G053220.1/PAV06G053600.1/PAV06G053690.1/PAV06G053770.1/PAV06G053940.1/PAV06G054140.1/PAV06G055180.1/PAV07G040650.1/PAV08G012290.1/PAV08G018370.1/PAV05G047680.1/PAV07G003250.1/PAV07G003290.1/PAV03G003390.1/PAV08G013210.1/PAV03G003570.2/PAV01G002720.1/PAV03G008330.1/PAV04G053450.1	25
MF	GO:0008757	S-adenosylmethionine-dependent methyltransferase activity	9/334	123/9438	0.030221	0.183005	0.148454	PAV08G039950.1/PAV08G039960.1/PAV08G039970.1/PAV08G039990.1/PAV08G040000.1/PAV04G017430.1/PAV04G017440.1/PAV04G022670.1/PAV07G016260.1	9
MF	GO:0030414	peptidase inhibitor activity	3/334	20/9438	0.0320408	0.185396	0.150394	PAV02G011800.1/PAV02G012300.1/PAV02G012550.1	3
MF	GO:0061135	endopeptidase regulator activity	3/334	20/9438	0.0320408	0.185396	0.150394	PAV02G011800.1/PAV02G012300.1/PAV02G012550.1	3
MF	GO:0015399	primary active transmembrane transporter activity	11/334	166/9438	0.0335494	0.185396	0.150394	PAV01G089500.1/PAV01G089510.1/PAV02G034840.1/PAV08G047730.1/PAV04G053840.1/PAV03G040980.1/PAV06G005550.1/PAV05G006420.1/PAV04G010580.1/PAV04G042500.1/PAV01G012070.3	11
MF	GO:0030170	pyridoxal phosphate binding	4/334	35/9438	0.0340177	0.185396	0.150394	PAV06G003080.1/PAV06G003090.2/PAV06G029120.1/PAV05G018090.1	4
MF	GO:0070279	vitamin B6 binding	4/334	35/9438	0.0340177	0.185396	0.150394	PAV06G003080.1/PAV06G003090.2/PAV06G029120.1/PAV05G018090.1	4
MF	GO:0090079	translation regulator activity, nucleic acid binding	4/334	35/9438	0.0340177	0.185396	0.150394	PAV01G047710.1/PAV03G026680.1/PAV01G005500.1/PAV07G025130.1	4
MF	GO:0008237	metallopeptidase activity	5/334	52/9438	0.0360115	0.192126	0.155853	PAV03G047330.1/PAV03G013930.2/PAV08G006680.1/PAV06G059850.1/PAV08G033850.1	5
MF	GO:0002020	protease binding	3/334	21/9438	0.0364276	0.192126	0.155853	PAV02G011800.1/PAV02G012300.1/PAV02G012550.1	3
MF	GO:0016838	carbon-oxygen lyase activity, acting on phosphates	4/334	37/9438	0.0406317	0.208598	0.169215	PAV04G003630.1/PAV03G017460.1/PAV03G017520.1/PAV04G016120.1	4
MF	GO:0016655	oxidoreductase activity, acting on NAD(P)H, quinone or similar compound as acceptor	3/334	22/9438	0.0411058	0.208598	0.169215	PAV04G004730.1/PAV07G023690.1/PAV07G023730.1	3
MF	GO:0016798	hydrolase activity, acting on glycosyl bonds	16/334	284/9438	0.0447811	0.208598	0.169215	PAV02G055040.1/PAV06G045840.1/PAV06G045880.1/PAV06G045910.1/PAV06G062730.1/PAV06G062740.1/PAV06G062750.2/PAV06G062820.1/PAV03G018400.1/PAV03G020750.1/PAV08G042600.1/PAV08G042940.1/PAV08G016560.1/PAV01G066240.1/PAV01G000080.1/PAV02G003320.1	16
MF	GO:0004659	prenyltransferase activity	3/334	23/9438	0.0460709	0.208598	0.169215	PAV03G016210.2/PAV08G021520.1/PAV01G007220.2	3
MF	GO:0005372	water transmembrane transporter activity	3/334	23/9438	0.0460709	0.208598	0.169215	PAV02G056790.1/PAV06G016180.1/PAV03G036200.1	3
MF	GO:0015250	water channel activity	3/334	23/9438	0.0460709	0.208598	0.169215	PAV02G056790.1/PAV06G016180.1/PAV03G036200.1	3
MF	GO:0061134	peptidase regulator activity	3/334	23/9438	0.0460709	0.208598	0.169215	PAV02G011800.1/PAV02G012300.1/PAV02G012550.1	3
MF	GO:0015085	calcium ion transmembrane transporter activity	6/334	74/9438	0.0465475	0.208598	0.169215	PAV01G089500.1/PAV01G089510.1/PAV02G034840.1/PAV08G047730.1/PAV02G040740.1/PAV02G040950.1	6
MF	GO:0004535	poly(A)-specific ribonuclease activity	2/334	10/9438	0.0465678	0.208598	0.169215	PAV01G022550.1/PAV03G042080.1	2
MF	GO:0016436	rRNA (uridine) methyltransferase activity	2/334	10/9438	0.0465678	0.208598	0.169215	PAV04G017430.1/PAV04G017440.1	2
MF	GO:0035252	UDP-xylosyltransferase activity	2/334	10/9438	0.0465678	0.208598	0.169215	PAV04G024970.1/PAV04G025010.1	2
MF	GO:0050897	cobalt ion binding	4/334	39/9438	0.0479242	0.211773	0.171791	PAV02G011800.1/PAV02G012300.1/PAV02G012550.1/PAV05G045140.2	4
MF	GO:0015078	proton transmembrane transporter activity	7/334	94/9438	0.0486175	0.211972	0.171953	PAV01G069520.1/PAV01G069580.1/PAV01G069660.1/PAV03G040980.1/PAV06G005550.1/PAV03G009690.1/PAV04G001020.1	7
