# Supplementary material for: Chromosome-level genome assembly provides insights into the genetic diversity, evolution, and flower development of Prunus conradinae
Source: Mol Hortic. 2024 Jun 19;4:25. doi: 10.1186/s43897-024-00101-7 (PMC11186256; doi:10.1186/s43897-024-00101-7)
Supplement: Supplementary file 15 — Supplementary Material 15: Table S24. Gene ontology (GO) enrichment analysis of the unique gene families in Prunus conradinae. [file 43897_2024_101_MOESM15_ESM.xlsx]

## Sheet: Sheet1
Table S24. Gene ontology (GO) enrichment analysis of the unique gene families in Prunus conradinae.
Ontology	ID	Description	BgRatio	pvalue	p.adjust	qvalue	geneID	Count
BP	GO:0000413	protein peptidyl-prolyl isomerization	70/10988	3.51e-07	5.02e-05	2.88e-05	PAV01G037700.1/PAV01G092110.1/PAV03G026850.1/PAV07G035290.1/PAV08G011690.1	5
BP	GO:0018208	peptidyl-proline modification	86/10988	9.87e-07	7.06e-05	4.05e-05	PAV01G037700.1/PAV01G092110.1/PAV03G026850.1/PAV07G035290.1/PAV08G011690.1	5
BP	GO:1900871	chloroplast mRNA modification	12/10988	1.99e-06	9.48e-05	5.44e-05	PAV02G027770.1/PAV02G028300.1/PAV02G031110.1	3
BP	GO:0016554	cytidine to uridine editing	17/10988	6.1e-06	0.000209139	0.00012008	PAV02G027770.1/PAV02G028300.1/PAV02G031110.1	3
BP	GO:0016553	base conversion or substitution editing	18/10988	7.31e-06	0.000209139	0.00012008	PAV02G027770.1/PAV02G028300.1/PAV02G031110.1	3
BP	GO:1900865	chloroplast RNA modification	29/10988	3.22e-05	0.000768212	0.000441079	PAV02G027770.1/PAV02G028300.1/PAV02G031110.1	3
BP	GO:0009833	plant-type primary cell wall biogenesis	33/10988	4.79e-05	0.000977573	0.000561286	PAV01G066490.1/PAV01G088310.1/PAV01G088330.1	3
BP	GO:0030244	cellulose biosynthetic process	44/10988	0.000114342	0.00194376	0.00111603	PAV01G066490.1/PAV01G088310.1/PAV01G088330.1	3
BP	GO:0051274	beta-glucan biosynthetic process	45/10988	0.000122334	0.00194376	0.00111603	PAV01G066490.1/PAV01G088310.1/PAV01G088330.1	3
BP	GO:0030243	cellulose metabolic process	47/10988	0.000139392	0.0019933	0.00114448	PAV01G066490.1/PAV01G088310.1/PAV01G088330.1	3
BP	GO:0071249	cellular response to nitrate	13/10988	0.000351445	0.00456878	0.00262322	PAV03G026190.1/PAV03G026240.1	2
BP	GO:0051273	beta-glucan metabolic process	72/10988	0.000494654	0.00580346	0.00333213	PAV01G066490.1/PAV01G088310.1/PAV01G088330.1	3
BP	GO:0048497	maintenance of floral organ identity	17/10988	0.000609514	0.00580346	0.00333213	PAV02G017560.1/PAV06G046600.1	2
BP	GO:0090700	maintenance of plant organ identity	17/10988	0.000609514	0.00580346	0.00333213	PAV02G017560.1/PAV06G046600.1	2
BP	GO:0009250	glucan biosynthetic process	78/10988	0.000625575	0.00580346	0.00333213	PAV01G066490.1/PAV01G088310.1/PAV01G088330.1	3
BP	GO:0016556	mRNA modification	79/10988	0.000649338	0.00580346	0.00333213	PAV02G027770.1/PAV02G028300.1/PAV02G031110.1	3
BP	GO:0010152	pollen maturation	20/10988	0.000848126	0.00713424	0.00409621	PAV03G026190.1/PAV03G026240.1	2
BP	GO:0080022	primary root development	24/10988	0.00122546	0.00926935	0.00532211	PAV03G026190.1/PAV03G026240.1	2
BP	GO:0018193	peptidyl-amino acid modification	383/10988	0.00123159	0.00926935	0.00532211	PAV01G037700.1/PAV01G092110.1/PAV03G026850.1/PAV07G035290.1/PAV08G011690.1	5
BP	GO:0048366	leaf development	388/10988	0.00130499	0.00933066	0.00535732	PAV01G037700.1/PAV01G092110.1/PAV03G026850.1/PAV07G035290.1/PAV08G011690.1	5
BP	GO:0043903	regulation of biological process involved in symbiotic interaction	27/10988	0.00155225	0.0105701	0.00606894	PAV05G018570.1/PAV05G018600.1	2
BP	GO:0000281	mitotic cytokinesis	111/10988	0.00173983	0.0108563	0.00623328	PAV01G066490.1/PAV01G088310.1/PAV01G088330.1	3
BP	GO:0048437	floral organ development	247/10988	0.00185801	0.0108563	0.00623328	PAV02G017560.1/PAV06G046600.1/PAV03G026190.1/PAV03G026240.1	4
BP	GO:1902170	cellular response to reactive nitrogen species	30/10988	0.00191605	0.0108563	0.00623328	PAV03G026190.1/PAV03G026240.1	2
BP	GO:0061640	cytoskeleton-dependent cytokinesis	115/10988	0.00192558	0.0108563	0.00623328	PAV01G066490.1/PAV01G088310.1/PAV01G088330.1	3
BP	GO:0033692	cellular polysaccharide biosynthetic process	116/10988	0.00197387	0.0108563	0.00623328	PAV01G066490.1/PAV01G088310.1/PAV01G088330.1	3
BP	GO:0010167	response to nitrate	32/10988	0.00217893	0.0115402	0.00662598	PAV03G026190.1/PAV03G026240.1	2
BP	GO:0045596	negative regulation of cell differentiation	35/10988	0.00260341	0.0128862	0.0073988	PAV02G017560.1/PAV06G046600.1	2
BP	GO:0000910	cytokinesis	128/10988	0.00261329	0.0128862	0.0073988	PAV01G066490.1/PAV01G088310.1/PAV01G088330.1	3
BP	GO:0000271	polysaccharide biosynthetic process	135/10988	0.00303911	0.0140191	0.00804927	PAV01G066490.1/PAV01G088310.1/PAV01G088330.1	3
BP	GO:0009832	plant-type cell wall biogenesis	135/10988	0.00303911	0.0140191	0.00804927	PAV01G066490.1/PAV01G088310.1/PAV01G088330.1	3
BP	GO:0034637	cellular carbohydrate biosynthetic process	141/10988	0.00343632	0.0153561	0.00881687	PAV01G066490.1/PAV01G088310.1/PAV01G088330.1	3
BP	GO:0045926	negative regulation of growth	41/10988	0.00355935	0.0154239	0.0088558	PAV05G018570.1/PAV05G018600.1	2
BP	GO:0042546	cell wall biogenesis	158/10988	0.00473	0.0198938	0.0114223	PAV01G066490.1/PAV01G088310.1/PAV01G088330.1	3
BP	GO:0006073	cellular glucan metabolic process	163/10988	0.00515949	0.0210802	0.0121035	PAV01G066490.1/PAV01G088310.1/PAV01G088330.1	3
BP	GO:0044042	glucan metabolic process	172/10988	0.00599057	0.0237959	0.0136627	PAV01G066490.1/PAV01G088310.1/PAV01G088330.1	3
BP	GO:0043068	positive regulation of programmed cell death	55/10988	0.00632701	0.024453	0.01404	PAV05G018570.1/PAV05G018600.1	2
BP	GO:0035821	modulation of process of another organism	58/10988	0.00701477	0.0263977	0.0151566	PAV05G018570.1/PAV05G018600.1	2
BP	GO:0010090	trichome morphogenesis	66/10988	0.00900647	0.0321981	0.018487	PAV02G017560.1/PAV06G046600.1	2
BP	GO:0051865	protein autoubiquitination	66/10988	0.00900647	0.0321981	0.018487	PAV02G027490.1/PAV02G031030.1	2
BP	GO:0044264	cellular polysaccharide metabolic process	214/10988	0.0109042	0.0372598	0.0213932	PAV01G066490.1/PAV01G088310.1/PAV01G088330.1	3
BP	GO:0010942	positive regulation of cell death	74/10988	0.0112213	0.0372598	0.0213932	PAV05G018570.1/PAV05G018600.1	2
BP	GO:0016051	carbohydrate biosynthetic process	218/10988	0.0114645	0.0372598	0.0213932	PAV01G066490.1/PAV01G088310.1/PAV01G088330.1	3
BP	GO:0071669	plant-type cell wall organization or biogenesis	218/10988	0.0114645	0.0372598	0.0213932	PAV01G066490.1/PAV01G088310.1/PAV01G088330.1	3
BP	GO:0090626	plant epidermis morphogenesis	87/10988	0.0152765	0.0485453	0.0278729	PAV02G017560.1/PAV06G046600.1	2
BP	GO:1903047	mitotic cell cycle process	247/10988	0.0160264	0.0498212	0.0286055	PAV01G066490.1/PAV01G088310.1/PAV01G088330.1	3
BP	GO:0010026	trichome differentiation	91/10988	0.0166337	0.050609	0.0290578	PAV02G017560.1/PAV06G046600.1	2
BP	GO:0009908	flower development	473/10988	0.0181658	0.0541191	0.0310731	PAV02G017560.1/PAV06G046600.1/PAV03G026190.1/PAV03G026240.1	4
BP	GO:0005976	polysaccharide metabolic process	261/10988	0.0185478	0.0541294	0.0310791	PAV01G066490.1/PAV01G088310.1/PAV01G088330.1	3
BP	GO:0090567	reproductive shoot system development	483/10988	0.0194698	0.0556838	0.0319715	PAV02G017560.1/PAV06G046600.1/PAV03G026190.1/PAV03G026240.1	4
BP	GO:0048443	stamen development	107/10988	0.022553	0.0620208	0.03561	PAV03G026190.1/PAV03G026240.1	2
BP	GO:0048466	androecium development	107/10988	0.022553	0.0620208	0.03561	PAV03G026190.1/PAV03G026240.1	2
BP	GO:0051301	cell division	288/10988	0.0240069	0.0647732	0.0371904	PAV01G066490.1/PAV01G088310.1/PAV01G088330.1	3
BP	GO:0048527	lateral root development	117/10988	0.0266332	0.0705286	0.0404949	PAV03G026190.1/PAV03G026240.1	2
BP	GO:0044262	cellular carbohydrate metabolic process	309/10988	0.028799	0.0748775	0.0429918	PAV01G066490.1/PAV01G088310.1/PAV01G088330.1	3
BP	GO:0000278	mitotic cell cycle	312/10988	0.0295227	0.0753883	0.0432851	PAV01G066490.1/PAV01G088310.1/PAV01G088330.1	3
BP	GO:0071241	cellular response to inorganic substance	125/10988	0.0300972	0.0755071	0.0433534	PAV03G026190.1/PAV03G026240.1	2
BP	GO:0000209	protein polyubiquitination	127/10988	0.0309902	0.0764068	0.0438699	PAV02G027490.1/PAV02G031030.1	2
BP	GO:0009734	auxin-activated signaling pathway	132/10988	0.0332684	0.0806337	0.0462969	PAV03G026190.1/PAV03G026240.1	2
BP	GO:0031347	regulation of defense response	336/10988	0.0356622	0.084995	0.0488009	PAV01G050590.1/PAV05G018570.1/PAV05G018600.1	3
BP	GO:0043067	regulation of programmed cell death	139/10988	0.0365659	0.0857201	0.0492173	PAV05G018570.1/PAV05G018600.1	2
BP	GO:0071554	cell wall organization or biogenesis	345/10988	0.0381244	0.0879321	0.0504873	PAV01G066490.1/PAV01G088310.1/PAV01G088330.1	3
BP	GO:0071365	cellular response to auxin stimulus	145/10988	0.0394896	0.0893425	0.0512971	PAV03G026190.1/PAV03G026240.1	2
BP	GO:0048528	post-embryonic root development	146/10988	0.0399855	0.0893425	0.0512971	PAV03G026190.1/PAV03G026240.1	2
BP	GO:0009409	response to cold	376/10988	0.0472644	0.103982	0.0597024	PAV02G027770.1/PAV02G028300.1/PAV02G031110.1	3
CC	GO:0019005	SCF ubiquitin ligase complex	63/10786	0.00656462	0.0689409	0.0362847	PAV03G026190.1/PAV03G026240.1	2
CC	GO:0005774	vacuolar membrane	470/10786	0.0118039	0.0689409	0.0362847	PAV03G034220.1/PAV03G056610.1/PAV03G026190.1/PAV03G026240.1	4
CC	GO:0022625	cytosolic large ribosomal subunit	114/10786	0.0203991	0.0689409	0.0362847	PAV04G036690.1/PAV08G002640.1	2
CC	GO:0015934	large ribosomal subunit	130/10786	0.0260659	0.0689409	0.0362847	PAV04G036690.1/PAV08G002640.1	2
CC	GO:0031461	cullin-RING ubiquitin ligase complex	137/10786	0.0287254	0.0689409	0.0362847	PAV03G026190.1/PAV03G026240.1	2
CC	GO:0000325	plant-type vacuole	178/10786	0.0463172	0.0848024	0.0446328	PAV03G034220.1/PAV03G056610.1	2
MF	GO:0003755	peptidyl-prolyl cis-trans isomerase activity	70/9438	4.64e-07	7.16e-06	4.52e-06	PAV01G037700.1/PAV01G092110.1/PAV03G026850.1/PAV07G035290.1/PAV08G011690.1	5
MF	GO:0016859	cis-trans isomerase activity	73/9438	5.73e-07	7.16e-06	4.52e-06	PAV01G037700.1/PAV01G092110.1/PAV03G026850.1/PAV07G035290.1/PAV08G011690.1	5
MF	GO:0016759	cellulose synthase activity	30/9438	4.29e-05	0.000357104	0.00022554	PAV01G066490.1/PAV01G088310.1/PAV01G088330.1	3
MF	GO:0016853	isomerase activity	189/9438	6.1e-05	0.000362471	0.000228929	PAV01G037700.1/PAV01G092110.1/PAV03G026850.1/PAV07G035290.1/PAV08G011690.1	5
MF	GO:0005516	calmodulin binding	196/9438	7.25e-05	0.000362471	0.000228929	PAV01G037700.1/PAV01G092110.1/PAV03G026850.1/PAV07G035290.1/PAV08G011690.1	5
MF	GO:0043178	alcohol binding	23/9438	0.00127399	0.00530828	0.0033526	PAV03G026190.1/PAV03G026240.1	2
MF	GO:0042562	hormone binding	32/9438	0.00246611	0.00880754	0.00556266	PAV03G026190.1/PAV03G026240.1	2
MF	GO:0046527	glucosyltransferase activity	183/9438	0.00841925	0.0263102	0.0166169	PAV01G066490.1/PAV01G088310.1/PAV01G088330.1	3
MF	GO:0016758	hexosyltransferase activity	290/9438	0.028702	0.0797277	0.0503543	PAV01G066490.1/PAV01G088310.1/PAV01G088330.1	3
MF	GO:0016757	glycosyltransferase activity	325/9438	0.0383761	0.0959404	0.0605939	PAV01G066490.1/PAV01G088310.1/PAV01G088330.1	3
