# Supplementary material for: Chromosome-level genome assembly provides insights into the genetic diversity, evolution, and flower development of Prunus conradinae
Source: Mol Hortic. 2024 Jun 19;4:25. doi: 10.1186/s43897-024-00101-7 (PMC11186256; doi:10.1186/s43897-024-00101-7)
Supplement: Supplementary file 16 — Supplementary Material 16: Table S25. Positively selected orthologous gene pairs between Prunus avium and P. conradinae. [file 43897_2024_101_MOESM16_ESM.xlsx]

## Sheet: Table S25
Table S25. Positively selected orthologous gene pairs between Prunus avium and P. conradinae.
Positively selected gene pairs (Pavi-Pcon)	Ka/Ks
PAV01G007710.1_PAV01G090590.1	1.1064
PAV01G005430.1_PAV01G086860.1	1.10694
PAV01G007840.1_PAV01G084420.1	2.49448
PAV02G000380.1_PAV02G070180.1	2.22336
PAV02G003890.1_PAV02G066770.1	1.03237
PAV02G004740.1_PAV02G065910.1	1.12462
PAV02G005020.1_PAV02G065680.1	1.13177
PAV02G005580.1_PAV02G065130.1	1.02333
PAV02G005970.1_PAV02G064230.1	1.14293
PAV02G006060.1_PAV02G064080.1	1.04578
PAV02G006120.1_PAV02G064020.1	6.73603
PAV02G007800.2_PAV02G062430.1	1.02522
PAV02G008150.1_PAV02G061960.2	1.20159
PAV02G009870.1_PAV02G060510.1	1.18279
PAV02G009890.1_PAV02G060490.1	1.41515
PAV02G011140.1_PAV02G059320.1	1.14852
PAV02G011520.1_PAV02G059070.1	1.00345
PAV02G011530.1_PAV02G059060.1	1.11737
PAV02G011910.1_PAV02G058680.1	3.99659
PAV02G012440.1_PAV02G058170.1	1.08528
PAV02G013050.1_PAV02G057660.1	2.98679
PAV02G014390.1_PAV02G056620.1	1.7602
PAV02G014840.1_PAV02G056290.1	1.28192
PAV02G014900.1_PAV02G056220.1	1.09167
PAV02G017880.1_PAV02G053690.1	1.07087
PAV02G018130.1_PAV02G053470.1	1.69466
PAV02G018400.1_PAV02G053300.1	1.15251
PAV02G018460.1_PAV02G053190.1	1.11677
PAV02G019240.1_PAV02G052260.1	1.5656
PAV02G020160.1_PAV02G051520.1	1.14407
PAV02G020360.1_PAV02G051230.1	1.01092
PAV02G020860.1_PAV02G050300.1	1.90689
PAV02G021810.1_PAV02G049610.1	1.45003
PAV02G022140.1_PAV02G049300.1	1.76082
PAV02G022970.1_PAV02G048460.1	2.17061
PAV02G023560.1_PAV02G047950.1	1.47809
PAV02G023690.1_PAV02G047740.1	1.0862
PAV02G024220.1_PAV02G047140.1	1.13843
PAV02G024900.1_PAV02G046720.1	2.72668
PAV02G025880.1_PAV02G045770.1	1.53045
PAV02G026150.1_PAV02G045640.1	1.28225
PAV02G009410.1_PAV02G060950.1	1.00364
PAV02G010690.1_PAV02G059710.1	1.21823
PAV02G010900.1_PAV02G059500.1	4.84106
PAV02G011090.1_PAV02G059360.1	1.02062
PAV02G013540.1_PAV02G057380.1	1.09973
PAV02G015080.1_PAV02G056030.1	1.03728
PAV02G016640.1_PAV02G054890.1	1.45768
PAV02G017210.1_PAV02G054380.1	4.00608
PAV02G017310.1_PAV02G054120.1	1.44851
PAV02G017320.1_PAV02G054100.1	1.02241
PAV02G018060.1_PAV02G053590.1	1.05947
PAV02G003130.1_PAV02G067510.1	1.03985
PAV02G003540.1_PAV02G067040.1	1.48075
PAV02G003550.1_PAV02G067030.1	1.02865
PAV02G004070.1_PAV02G066670.1	1.45783
PAV02G004480.1_PAV02G066230.1	1.12338
PAV02G006300.1_PAV02G063860.1	1.19772
PAV02G028420.1_PAV02G044100.1	1.09792
PAV02G029000.1_PAV02G043620.1	1.02464
PAV02G030820.1_PAV02G042240.1	1.04927
PAV02G031180.1_PAV02G041900.1	1.11863
PAV02G031740.1_PAV02G041330.1	1.23219
PAV02G028580.1_PAV02G043970.1	1.54596
PAV02G029020.1_PAV02G043600.1	3.15291
PAV02G029920.1_PAV02G042930.1	1.28389
PAV02G030970.1_PAV02G041990.1	1.84251
PAV02G023530.1_PAV02G047970.1	1.68354
PAV02G024330.1_PAV02G047070.1	1.67851
PAV02G037400.1_PAV02G035780.1	2.28758
PAV02G038310.1_PAV02G034940.1	1.3418
PAV02G012420.1_PAV02G059110.1	1.11201
PAV02G035890.1_PAV02G038450.1	1.31297
PAV03G004920.1_PAV03G031960.1	1.851
PAV03G005180.1_PAV03G032160.1	1.41701
PAV03G002760.1_PAV03G029390.1	1.46027
PAV03G002980.1_PAV03G029600.1	1.02133
PAV03G004820.1_PAV03G031910.1	1.24328
PAV03G006670.1_PAV03G033880.1	1.1456
PAV03G006740.3_PAV03G033910.1	1.01081
PAV03G008580.1_PAV03G035480.1	1.16345
PAV03G009420.3_PAV03G036000.1	1.04525
PAV03G014130.1_PAV03G040200.1	1.02245
PAV03G014820.1_PAV03G040840.1	1.62057
PAV03G016090.1_PAV03G041800.1	1.42638
PAV03G016920.1_PAV03G042640.1	1.08292
PAV03G017060.1_PAV03G042860.1	1.08306
PAV03G018130.1_PAV03G043720.1	1.50169
PAV03G018430.1_PAV03G044010.1	1.05851
PAV03G018750.1_PAV03G044480.1	1.32823
PAV03G011420.1_PAV03G037470.1	3.67471
PAV03G001760.1_PAV03G028060.1	1.27113
PAV03G010730.1_PAV03G036650.1	1.03007
PAV03G011490.1_PAV03G037470.1	3.67471
PAV03G011680.2_PAV03G037850.2	1.484
PAV03G012200.2_PAV03G038270.2	1.35261
PAV03G009380.1_PAV03G036000.1	1.1537
PAV03G009520.1_PAV03G036130.1	1.00696
PAV04G043370.1_PAV04G047040.1	1.13323
PAV04G046810.1_PAV04G055390.1	1.51376
PAV05G011150.1_PAV05G046000.1	1.40891
PAV05G011540.1_PAV05G046230.1	1.14286
PAV05G011760.1_PAV05G046630.1	1.72561
PAV05G008670.1_PAV05G043320.1	1.30056
PAV05G015540.1_PAV05G028670.1	1.36467
PAV05G015760.1_PAV05G028400.1	1.02821
PAV05G017880.1_PAV05G025610.1	1.43663
PAV05G019460.1_PAV05G023690.1	1.27721
PAV05G019610.1_PAV05G023490.1	1.5807
PAV05G020280.1_PAV05G022340.1	1.54704
PAV05G020530.1_PAV05G022080.1	2.53801
PAV05G012060.1_PAV05G029000.1	1.04163
PAV05G015440.1_PAV05G028900.1	1.1121
PAV05G017630.1_PAV05G026010.1	1.31704
PAV05G017850.1_PAV05G025640.1	1.21797
PAV05G015210.1_PAV05G025470.1	1.11483
PAV05G005760.1_PAV05G035460.1	1.01252
PAV05G007260.1_PAV05G033870.1	1.01022
PAV05G016040.1_PAV05G024750.1	1.22408
PAV06G001930.1_PAV06G063100.1	1.53376
PAV06G003540.1_PAV06G061600.1	1.22961
PAV06G004140.1_PAV06G060960.1	2.29411
PAV06G004780.1_PAV06G060350.1	1.60931
PAV06G005090.1_PAV06G060080.1	1.16701
PAV06G006120.1_PAV06G059030.1	1.0557
PAV06G007130.1_PAV06G058030.1	1.29171
PAV06G007370.1_PAV06G057790.1	1.38416
PAV06G008480.1_PAV06G056850.1	1.14714
PAV06G008720.1_PAV06G056750.1	1.24307
PAV06G010010.1_PAV06G055670.1	1.04445
PAV06G010140.1_PAV06G055520.1	1.64806
PAV06G010410.1_PAV06G055260.1	1.06389
PAV06G010660.1_PAV06G055090.1	1.03643
PAV06G011270.1_PAV06G054290.1	1.01876
PAV06G012950.1_PAV06G052950.1	1.16927
PAV06G013790.1_PAV06G052160.1	2.01151
PAV06G005230.1_PAV06G060980.1	1.31277
PAV06G008870.1_PAV06G056530.1	1.13378
PAV06G002620.1_PAV06G063990.1	1.20732
PAV06G003840.1_PAV06G062790.1	1.06284
PAV06G004270.1_PAV06G062390.1	1.00885
PAV06G004660.1_PAV06G061900.1	1.07709
PAV06G010580.1_PAV06G054970.1	2.27237
PAV06G011330.1_PAV06G054360.1	2.04036
PAV06G011800.1_PAV06G054000.1	1.20849
PAV06G012020.1_PAV06G053810.1	1.01808
PAV06G018320.2_PAV06G048290.1	1.20973
PAV06G019870.1_PAV06G047060.1	1.46077
PAV06G021620.1_PAV06G045350.1	1.37977
PAV06G026820.1_PAV06G041250.1	1.37846
PAV06G027080.1_PAV06G040980.1	1.30748
PAV06G020170.1_PAV06G046830.1	1.30565
PAV06G020540.1_PAV06G046310.1	1.35825
PAV06G021250.1_PAV06G045630.1	1.20614
PAV06G021350.1_PAV06G045610.1	1.61142
PAV06G021660.1_PAV06G045300.1	1.26701
PAV06G022560.1_PAV06G043840.1	1.21399
PAV06G034650.1_PAV06G034330.1	3.34775
PAV06G025920.1_PAV06G042200.1	1.04657
PAV06G007440.1_PAV06G058820.1	1.17267
PAV06G007460.1_PAV06G058800.1	1.05882
PAV06G016330.1_PAV06G049630.1	1.12887
PAV06G016420.1_PAV06G049460.1	1.12523
PAV06G016590.1_PAV06G049280.1	1.24233
PAV06G006670.1_PAV06G058470.2	1.18598
PAV07G021170.1_PAV07G035280.1	1.48975
PAV07G021840.2_PAV07G034960.1	1.00062
PAV07G015410.1_PAV07G041630.1	1.18936
PAV07G015870.1_PAV07G041080.1	1.11657
PAV07G023070.1_PAV07G030210.1	1.46806
PAV07G023800.1_PAV07G029830.1	1.37363
PAV07G003860.1_PAV07G039960.1	1.01208
PAV07G004490.1_PAV07G039700.1	1.15067
PAV07G004570.1_PAV07G039660.1	1.21423
PAV07G027990.1_PAV07G026810.1	1.37259
PAV08G000780.1_PAV08G019280.1	1.08126
PAV08G001060.1_PAV08G018850.1	1.49581
PAV08G001660.1_PAV08G018310.1	1.91118
PAV08G002080.1_PAV08G018210.1	1.39619
PAV08G003280.1_PAV08G017300.1	1.66034
PAV08G005730.1_PAV08G015560.1	1.43998
Note: Pcon: Prunus conradinae, Pavi: P. avium.
