# Supplementary material for: Chromosome-level genome assembly provides insights into the genetic diversity, evolution, and flower development of Prunus conradinae
Source: Mol Hortic. 2024 Jun 19;4:25. doi: 10.1186/s43897-024-00101-7 (PMC11186256; doi:10.1186/s43897-024-00101-7)
Supplement: Supplementary file 17 — Supplementary Material 17: Table S26. Positively selected orthologous gene pairs between Prunus conradinae and P. persica. [file 43897_2024_101_MOESM17_ESM.xlsx]

## Sheet: Table S26
Table S26. Positively selected orthologous gene pairs between Prunus conradinae and P. persica.
Positively selected gene pairs (Pcon-Pper)	Ka/Ks
PAV01G057110.1_Pper_XP_020410923.1	1.19868
PAV01G014940.1_Pper_XP_020416558.1	1.40664
PAV01G019340.1_Pper_XP_020414616.1	1.14525
PAV01G019550.1_Pper_XP_020411409.1	1.43291
PAV01G020090.2_Pper_XP_020412981.1	1.05648
PAV01G020880.1_Pper_XP_020421292.1	1.09171
PAV01G024070.1_Pper_XP_007226591.1	1.22776
PAV01G024660.1_Pper_XP_020425999.1	1.16839
PAV01G024740.1_Pper_XP_020415740.1	1.10801
PAV01G025930.1_Pper_XP_020410444.1	1.18654
PAV01G025960.1_Pper_XP_007222396.1	1.00924
PAV01G026300.1_Pper_XP_007223994.1	1.45719
PAV01G027040.2_Pper_XP_007223675.2	1.26676
PAV01G028790.1_Pper_XP_020412670.1	1.48865
PAV01G031260.1_Pper_XP_020410331.1	1.27184
Note: Pcon: P. conradinae, Pper: P. persica.
