# Supplementary material for: Chromosome-level genome assembly provides insights into the genetic diversity, evolution, and flower development of Prunus conradinae
Source: Mol Hortic. 2024 Jun 19;4:25. doi: 10.1186/s43897-024-00101-7 (PMC11186256; doi:10.1186/s43897-024-00101-7)
Supplement: Supplementary file 18 — Supplementary Material 18: Table S27. Positively selected orthologous gene pairs between Prunus serrulata and P. conradinae. [file 43897_2024_101_MOESM18_ESM.xlsx]

## Sheet: Table S27
Table S27. Positively selected orthologous gene pairs between Prunus serrulata and P. conradinae.
Positively selected gene pairs (Pser-Pcon)	Ka/Ks
EVM0008104.1_PAV01G051070.1	1.26539
EVM0002966.1_PAV01G052630.1	1.66944
EVM0024025.1_PAV01G054520.1	1.16668
EVM0007482.1_PAV01G054920.1	1.11185
EVM0007113.1_PAV01G056210.1	1.06214
EVM0000013.1_PAV01G056410.1	1.02684
EVM0004056.1_PAV01G056650.1	1.67516
EVM0022137.1_PAV01G047330.1	1.09332
EVM0019763.1_PAV01G046410.1	1.58956
EVM0003673.1_PAV01G045270.1	1.11485
EVM0026571.1_PAV01G044850.1	2.53269
EVM0010762.1_PAV01G044360.1	2.61041
EVM0023317.1_PAV01G042060.1	1.00639
EVM0001874.1_PAV01G041650.1	1.56375
EVM0024220.1_PAV01G041610.1	1.27819
EVM0014004.1_PAV01G040070.1	1.0511
EVM0014701.1_PAV01G039300.1	1.05735
EVM0023498.1_PAV01G038150.1	1.34573
EVM0002275.1_PAV01G038130.1	1.35248
EVM0026160.1_PAV01G038120.1	1.96245
EVM0021369.1_PAV01G037950.1	2.47206
EVM0018877.1_PAV01G037370.1	2.88895
EVM0014704.1_PAV01G036260.1	1.05462
EVM0025169.1_PAV01G035930.1	1.7573
EVM0009929.1_PAV01G035630.1	1.33061
EVM0020165.1_PAV01G035240.1	1.03776
EVM0023013.1_PAV01G034000.1	2.15913
EVM0017190.1_PAV01G032940.1	1.00949
EVM0003887.1_PAV01G032460.1	1.14775
EVM0004601.1_PAV01G032450.1	1.10357
EVM0004552.1_PAV01G032230.1	1.27609
EVM0014478.1_PAV01G031860.1	1.08448
EVM0013307.1_PAV01G031660.1	1.06567
EVM0028653.1_PAV01G031260.1	1.66946
EVM0015425.1_PAV01G030940.1	1.39918
EVM0026241.1_PAV01G030520.1	1.15714
EVM0014885.1_PAV01G030490.1	1.34565
EVM0005290.1_PAV01G029240.1	1.2238
EVM0023126.1_PAV01G029180.1	1.19096
EVM0015148.1_PAV01G028840.1	1.95918
EVM0005103.1_PAV01G027410.1	1.30827
EVM0017300.1_PAV01G027290.1	1.3089
EVM0027973.1_PAV01G027270.1	1.09043
EVM0007910.1_PAV01G027040.2	1.78968
EVM0027236.2_PAV01G026900.1	2.00424
EVM0023080.1_PAV01G026480.1	1.58435
EVM0028829.1_PAV01G026020.1	1.70181
EVM0027943.1_PAV01G025460.1	1.02283
EVM0012640.1_PAV01G024240.3	1.4173
EVM0021564.1_PAV01G024220.1	1.04873
EVM0006058.1_PAV01G023880.1	1.12198
EVM0017080.1_PAV01G022680.1	2.53167
EVM0018412.4_PAV01G020750.1	1.59516
EVM0022802.1_PAV01G020440.1	2.35248
EVM0013632.1_PAV01G019510.1	1.02681
EVM0023053.1_PAV01G019210.1	1.0521
EVM0014232.1_PAV01G017780.1	1.8063
EVM0005126.1_PAV01G017360.1	1.17033
EVM0005256.1_PAV01G017000.1	1.50201
EVM0028384.1_PAV01G016430.1	1.71494
EVM0021909.1_PAV01G016280.1	1.04695
EVM0023874.14_PAV01G015330.1	1.38982
EVM0028494.1_PAV01G015110.1	1.13235
EVM0019037.1_PAV01G012950.1	1.99477
EVM0026126.1_PAV01G012690.1	1.21415
EVM0014266.1_PAV01G012060.1	1.01266
EVM0019315.1_PAV01G011880.1	1.62234
EVM0028486.1_PAV01G011780.1	1.00159
EVM0006749.1_PAV01G011720.1	1.41024
EVM0018866.1_PAV01G011580.1	1.23322
EVM0018227.1_PAV01G011460.1	1.67503
EVM0020684.1_PAV01G011270.1	3.72174
EVM0017495.1_PAV01G010890.1	1.15639
EVM0020891.1_PAV01G010540.1	1.15067
EVM0024339.1_PAV01G010240.1	1.73117
EVM0012622.2_PAV01G010200.2	1.41097
EVM0012588.1_PAV01G009880.2	1.07313
EVM0026935.1_PAV01G009190.1	1.00063
EVM0009862.1_PAV01G009090.1	2.06566
EVM0008781.1_PAV01G009010.1	1.85361
EVM0026211.1_PAV01G008980.1	1.44335
EVM0014608.1_PAV01G008520.1	1.08774
EVM0016180.1_PAV01G008270.2	1.042
EVM0018334.1_PAV01G008130.1	1.87015
EVM0009591.1_PAV01G007510.1	1.43294
EVM0021486.1_PAV01G007240.1	3.87083
EVM0021287.1_PAV01G006740.1	1.30708
EVM0016117.1_PAV01G006730.1	1.00752
EVM0002851.1_PAV01G006470.1	1.02647
EVM0025584.1_PAV01G006170.1	1.10138
EVM0015073.1_PAV01G006090.1	1.24041
EVM0007998.1_PAV01G005270.1	1.55147
EVM0003615.1_PAV01G005160.1	1.49848
EVM0001067.1_PAV01G005130.1	1.35259
EVM0004836.1_PAV01G005100.1	1.07935
EVM0009871.1_PAV01G004710.1	1.01513
EVM0018065.1_PAV01G004670.2	1.04986
EVM0017668.1_PAV01G004010.1	1.82189
EVM0008348.1_PAV01G003690.1	1.60546
EVM0018415.1_PAV01G003350.1	1.00846
EVM0008034.1_PAV01G003060.1	1.03561
EVM0007701.1_PAV01G002780.1	1.0136
EVM0017866.1_PAV01G002680.1	1.51634
EVM0009603.1_PAV01G001700.1	1.4312
EVM0009518.1_PAV01G001140.1	1.35345
EVM0025128.1_PAV01G000200.1	1.00801
EVM0001154.1_PAV01G000040.1	1.23322
EVM0021871.1_PAV01G091180.1	1.41469
EVM0028740.1_PAV01G091160.1	1.58022
EVM0000750.1_PAV01G090560.1	2.02602
EVM0019029.1_PAV01G090510.1	1.13556
EVM0007340.1_PAV01G089750.1	1.00367
EVM0022411.1_PAV01G089450.1	1.19398
EVM0009020.2_PAV01G089140.1	1.12027
EVM0021551.1_PAV01G088580.1	2.08871
EVM0007917.1_PAV01G087500.1	1.23122
EVM0000081.1_PAV01G086210.1	1.33822
EVM0020124.1_PAV01G085970.1	1.40143
EVM0016052.1_PAV01G084900.1	1.11765
EVM0021542.1_PAV01G084180.1	1.49007
EVM0023269.1_PAV01G083970.1	1.08758
EVM0006265.1_PAV01G083930.1	1.866
EVM0028839.1_PAV01G083800.1	1.67544
EVM0009463.2_PAV01G082940.1	1.335
EVM0026528.1_PAV01G082780.1	1.32207
EVM0016494.1_PAV01G082650.1	1.29471
EVM0011901.1_PAV01G082580.1	1.14987
EVM0017730.1_PAV01G081600.1	1.07558
EVM0006512.1_PAV01G081440.1	1.13854
EVM0026730.1_PAV01G081120.1	1.5386
EVM0010264.1_PAV01G081000.1	1.64886
EVM0028735.2_PAV01G079180.1	1.0118
EVM0007446.1_PAV01G078210.1	1.49341
EVM0014558.1_PAV01G078190.1	1.00861
EVM0019434.1_PAV01G078140.1	1.01197
EVM0028963.1_PAV01G077150.1	1.08066
EVM0010563.1_PAV01G076890.1	1.45328
EVM0007816.1_PAV01G076680.1	1.64526
EVM0018627.1_PAV01G076470.1	1.07044
EVM0009988.1_PAV01G074960.1	1.07996
EVM0013300.1_PAV01G074020.1	1.50403
EVM0028107.1_PAV01G071740.1	1.15503
EVM0001388.2_PAV01G071660.1	1.31027
EVM0018121.1_PAV01G071650.1	1.25582
EVM0020580.1_PAV01G071500.1	1.02687
EVM0011599.1_PAV01G071290.1	1.00907
EVM0024018.1_PAV01G068790.1	1.24355
EVM0005111.1_PAV01G068440.1	1.00289
EVM0008482.1_PAV01G067630.1	1.05224
EVM0022139.1_PAV01G067330.1	1.47483
EVM0009556.1_PAV01G064510.1	1.2733
EVM0006492.1_PAV01G064310.1	1.15881
EVM0020216.1_PAV01G062490.1	1.12717
EVM0021118.1_PAV01G061950.1	1.23484
EVM0002690.1_PAV01G061150.1	1.1761
EVM0006752.1_PAV01G092210.1	1.07731
EVM0018771.1_PAV01G091180.1	1.33249
EVM0000100.1_PAV02G032720.1	1.30929
EVM0021179.1_PAV02G033660.1	1.48811
EVM0001060.1_PAV02G033690.1	1.58016
EVM0015297.1_PAV02G033740.1	2.1624
EVM0016617.1_PAV02G038450.1	1.26646
EVM0017910.1_PAV02G038470.1	1.28743
EVM0002392.1_PAV02G038480.1	1.36028
EVM0016310.1_PAV02G040070.1	2.03179
EVM0009004.2_PAV02G040340.1	1.5954
EVM0011849.1_PAV02G041210.1	1.05181
EVM0023049.1_PAV02G042240.1	1.50263
EVM0027000.1_PAV02G043290.1	2.2632
EVM0017559.1_PAV02G043360.1	1.15064
EVM0014764.1_PAV02G043700.1	1.49156
EVM0027938.1_PAV02G047060.2	1.24588
EVM0006417.1_PAV02G047140.1	1.21192
EVM0005719.1_PAV02G047940.1	1.71451
EVM0016584.1_PAV02G048330.1	1.06904
EVM0010759.1_PAV02G049780.1	1.81846
EVM0003743.1_PAV02G050240.1	1.13898
EVM0007032.1_PAV02G050670.1	1.11947
EVM0007142.1_PAV02G053130.1	1.05427
EVM0016059.1_PAV02G053190.1	1.14377
EVM0016683.1_PAV02G053300.1	1.12064
EVM0019172.1_PAV02G053430.1	1.02744
EVM0027751.1_PAV02G053470.1	1.29218
EVM0001345.1_PAV02G053930.1	2.43102
EVM0026423.1_PAV02G053950.1	1.54976
EVM0020582.1_PAV02G054660.1	2.33855
EVM0014268.1_PAV02G054760.1	1.36688
EVM0004092.1_PAV02G055280.1	3.29299
EVM0000490.1_PAV02G055920.1	1.14851
EVM0015228.1_PAV02G056390.1	1.08584
EVM0010486.1_PAV02G057810.1	1.02502
EVM0013513.2_PAV02G058110.1	1.01521
EVM0003683.1_PAV02G058680.1	1.99347
EVM0013188.1_PAV02G058780.1	1.2883
EVM0022008.1_PAV02G058990.1	1.29505
EVM0011771.1_PAV02G059360.1	1.02871
EVM0020020.1_PAV02G059710.1	1.14533
EVM0002660.1_PAV02G061000.1	1.2991
EVM0014984.1_PAV02G061190.1	1.69416
EVM0011581.1_PAV02G061960.2	1.1491
EVM0016670.1_PAV02G062410.1	1.17378
EVM0020360.1_PAV02G062450.2	1.01091
EVM0000343.1_PAV02G063820.1	1.70068
EVM0006892.1_PAV02G064260.1	1.76148
EVM0002907.1_PAV02G065130.1	1.02741
EVM0000503.2_PAV02G065350.1	1.13617
EVM0010839.1_PAV02G066540.1	1.02332
EVM0004008.1_PAV02G067040.1	2.95353
EVM0023757.1_PAV02G067810.1	1.11848
EVM0014477.1_PAV02G067870.1	1.00653
EVM0018020.1_PAV02G068220.1	1.52461
EVM0026004.1_PAV02G068480.1	2.09231
EVM0004288.1_PAV02G068530.1	1.01002
EVM0010006.1_PAV02G068670.1	1.02275
EVM0004673.1_PAV02G069500.1	1.53427
EVM0013637.1_PAV02G069520.1	1.07867
EVM0019091.1_PAV02G069940.1	1.01999
EVM0000627.1_PAV02G070080.1	1.95299
EVM0015053.1_PAV02G008700.1	1.07457
EVM0019718.1_PAV02G009030.1	1.3031
EVM0021107.1_PAV02G009450.1	1.00226
EVM0009888.1_PAV02G010700.1	1.08959
EVM0011099.1_PAV02G011790.1	1.12945
EVM0017877.1_PAV02G016640.1	2.11407
EVM0027247.1_PAV02G016760.1	1.25427
EVM0000986.1_PAV02G016890.1	1.36453
EVM0015874.1_PAV02G017130.1	1.4665
EVM0017174.1_PAV02G017590.1	4.74115
EVM0017892.1_PAV02G019100.1	1.04605
EVM0003718.2_PAV02G000050.1	1.11213
EVM0005886.1_PAV02G003130.1	3.19264
EVM0026659.1_PAV02G003330.1	1.2269
EVM0014593.1_PAV02G023860.1	1.03296
EVM0023237.1_PAV02G024390.1	1.5488
EVM0005017.2_PAV02G025050.1	1.00919
EVM0020473.1_PAV02G027700.1	1.06013
EVM0025491.1_PAV02G005350.1	1.38539
EVM0006066.1_PAV02G003790.1	1.18208
EVM0025966.1_PAV02G005890.1	1.07526
EVM0006140.1_PAV03G027000.1	1.45829
EVM0017050.1_PAV03G027410.1	1.26124
EVM0010127.1_PAV03G027740.1	1.04411
EVM0002590.1_PAV03G028610.1	1.00268
EVM0004166.1_PAV03G028760.1	1.37681
EVM0024116.1_PAV03G029390.1	1.46027
EVM0017240.1_PAV03G029400.1	1.314
EVM0009280.1_PAV03G032030.1	1.12161
EVM0012975.1_PAV03G032710.1	4.31828
EVM0019991.1_PAV03G033850.1	1.40004
EVM0021319.1_PAV03G035230.1	1.72897
EVM0017118.1_PAV03G036000.1	1.23109
EVM0006235.2_PAV03G036770.2	1.20531
EVM0014422.1_PAV03G037030.1	1.11894
EVM0027025.1_PAV03G040070.1	1.0315
EVM0012111.1_PAV03G040200.1	1.20797
EVM0015809.1_PAV03G040610.1	1.02028
EVM0026298.1_PAV03G041650.1	1.2525
EVM0021323.1_PAV03G041760.1	1.1574
EVM0027240.1_PAV03G041840.1	1.23775
EVM0025588.1_PAV03G043610.1	1.25912
EVM0019975.1_PAV03G043720.1	2.33679
EVM0004382.1_PAV03G045110.1	1.00511
EVM0003003.1_PAV03G018380.1	1.13655
EVM0012431.1_PAV03G018510.2	1.09583
EVM0010285.1_PAV03G019160.1	1.07704
EVM0004604.1_PAV03G019180.1	1.20822
EVM0017008.1_PAV03G019380.1	1.2975
EVM0014844.1_PAV03G019570.1	1.73013
EVM0011456.1_PAV03G019920.1	1.04286
EVM0025412.1_PAV03G020280.1	1.00133
EVM0017795.1_PAV03G020930.1	1.06535
EVM0008313.1_PAV03G021360.1	1.90935
EVM0005977.1_PAV03G021760.1	1.01711
EVM0012416.1_PAV03G022040.1	1.88333
EVM0023939.1_PAV03G022070.1	1.61757
EVM0007047.1_PAV03G022610.1	1.27442
EVM0009721.3_PAV03G023230.1	2.30534
EVM0002204.1_PAV03G023800.1	2.81179
EVM0018956.1_PAV03G024420.1	1.41057
EVM0016949.1_PAV03G024850.1	1.09585
EVM0004194.1_PAV03G025720.1	1.08637
EVM0026383.1_PAV03G026580.1	1.03873
EVM0027393.1_PAV03G002070.1	1.73199
EVM0003946.1_PAV03G004980.1	5.29739
EVM0010244.1_PAV03G005630.1	1.26334
EVM0024415.1_PAV03G006690.1	1.12465
EVM0002806.1_PAV03G007740.1	1.17052
EVM0008444.1_PAV03G008040.1	1.25281
EVM0020159.1_PAV03G008500.1	1.12403
EVM0026106.3_PAV03G008800.1	1.43216
EVM0001308.1_PAV03G008950.1	2.3599
EVM0026874.1_PAV03G009270.1	1.19061
EVM0008960.1_PAV03G010420.1	1.18185
EVM0017765.1_PAV03G012330.1	1.83209
EVM0023959.2_PAV03G012420.1	1.10577
EVM0022297.1_PAV03G012900.1	1.30793
EVM0022824.1_PAV03G012940.1	1.04322
EVM0020366.1_PAV03G013760.1	1.12379
EVM0020271.1_PAV03G013860.1	1.57585
EVM0004472.1_PAV03G015170.1	1.10233
EVM0010503.1_PAV03G015290.1	1.13795
EVM0008718.1_PAV03G015890.1	1.33628
EVM0009155.1_PAV03G015940.1	1.13674
EVM0008137.1_PAV03G015960.1	1.10759
EVM0019759.1_PAV03G017720.1	1.02104
EVM0007875.1_PAV03G017950.1	1.19628
EVM0028231.1_PAV03G018010.1	1.09121
EVM0018958.1_PAV03G018140.1	1.58493
EVM0014126.1_PAV03G018510.2	1.17316
EVM0010805.1_PAV03G018700.1	1.09245
EVM0004074.1_PAV03G046050.1	1.08619
EVM0000619.1_PAV03G046060.1	2.11486
EVM0015936.1_PAV03G046520.1	1.4095
EVM0010590.1_PAV03G047550.1	1.12785
EVM0022619.1_PAV03G049450.1	1.20785
EVM0002018.1_PAV03G049820.1	1.00498
EVM0028869.1_PAV03G050460.1	1.18542
EVM0019462.1_PAV03G050480.1	6.16748
EVM0012853.1_PAV03G050490.1	1.42941
EVM0009789.1_PAV03G001490.1	1.14801
EVM0002701.1_PAV03G002070.1	1.69742
EVM0025269.1_PAV04G001050.1	1.46583
EVM0022809.1_PAV04G001520.1	1.1945
EVM0020749.1_PAV04G001660.1	1.35557
EVM0021997.1_PAV04G001840.1	1.17082
EVM0024582.1_PAV04G002280.1	1.04511
EVM0001428.1_PAV04G002420.1	1.24365
EVM0018930.1_PAV04G004450.1	1.24468
EVM0023390.1_PAV04G005790.1	1.19437
EVM0008571.1_PAV04G006030.1	1.63968
EVM0024479.1_PAV04G006590.1	3.07974
EVM0016931.1_PAV04G006970.1	1.22068
EVM0001069.1_PAV04G008640.2	1.96371
EVM0013961.1_PAV04G008800.1	1.00767
EVM0025048.1_PAV04G008950.1	1.08199
EVM0019660.1_PAV04G009620.1	1.09194
EVM0004975.1_PAV04G009740.1	1.38504
EVM0021305.1_PAV04G009930.1	1.21468
EVM0013159.1_PAV04G010360.1	1.12608
EVM0005435.1_PAV04G011720.1	1.98308
EVM0000565.1_PAV04G012550.1	1.1805
EVM0005499.1_PAV04G013640.1	1.20761
EVM0011508.1_PAV04G013910.1	1.29608
EVM0022042.1_PAV04G013940.1	1.20296
EVM0002295.1_PAV04G013970.1	1.45407
EVM0027936.1_PAV04G024880.1	1.15894
EVM0010708.1_PAV04G024910.1	1.19456
EVM0000416.1_PAV04G026350.1	1.34209
EVM0019216.1_PAV04G026370.1	1.86959
EVM0010951.1_PAV04G026790.1	2.56502
EVM0020478.1_PAV04G026920.1	1.04811
EVM0015790.1_PAV04G029460.1	1.10289
EVM0014641.1_PAV04G029680.1	1.03357
EVM0028403.1_PAV04G029900.1	1.14165
EVM0023832.1_PAV04G031570.1	1.43701
EVM0006703.1_PAV04G031710.1	1.45422
EVM0027651.1_PAV04G031720.1	1.1846
EVM0014041.1_PAV04G031990.1	1.68544
EVM0006849.1_PAV04G032390.1	1.54441
EVM0007834.1_PAV04G032740.1	1.78566
EVM0012143.1_PAV04G032950.1	1.28557
EVM0004704.1_PAV04G033210.1	1.3706
EVM0009701.1_PAV04G033520.1	3.6799
EVM0005524.1_PAV04G035700.1	1.01965
EVM0016678.1_PAV04G039100.1	1.08688
EVM0003857.1_PAV04G039780.1	1.47788
EVM0006328.1_PAV04G039790.1	1.0584
EVM0008873.1_PAV04G041420.1	1.3146
EVM0022450.1_PAV04G042130.1	1.77043
EVM0028636.1_PAV04G044130.1	1.17759
EVM0016417.1_PAV04G045280.1	1.01515
EVM0006313.1_PAV04G046330.1	1.03057
EVM0011397.1_PAV04G047390.1	3.09865
EVM0028582.1_PAV04G047610.1	1.12192
EVM0021062.1_PAV04G052040.1	1.27095
EVM0009077.1_PAV04G054570.1	1.40224
EVM0016906.2_PAV04G055390.1	1.53739
EVM0008668.1_PAV04G055950.1	2.44374
EVM0013044.1_PAV04G056070.1	1.01943
EVM0009581.1_PAV04G015270.1	1.10072
EVM0001618.1_PAV04G015760.1	1.11887
EVM0005497.1_PAV04G016120.1	1.17457
EVM0011375.1_PAV04G016710.1	1.13636
EVM0010367.1_PAV04G017010.2	1.03064
EVM0002131.1_PAV04G017490.1	1.00041
EVM0000810.1_PAV04G017530.1	1.51143
EVM0014106.1_PAV04G018000.1	1.43727
EVM0005922.1_PAV04G018230.1	1.1292
EVM0017946.1_PAV04G019600.3	2.90469
EVM0018585.1_PAV04G021890.1	1.31324
EVM0028776.2_PAV04G022350.1	1.19957
EVM0021298.1_PAV04G022550.1	3.14059
EVM0010322.1_PAV04G024310.1	1.06438
EVM0011264.1_PAV04G024600.1	1.01841
EVM0017709.1_PAV04G025470.1	1.40862
EVM0004430.1_PAV05G026160.1	1.06262
EVM0019418.1_PAV05G026570.1	2.14753
EVM0017502.1_PAV05G026980.1	1.03573
EVM0017477.1_PAV05G027140.1	1.29008
EVM0025824.1_PAV05G027240.1	1.03013
EVM0011233.1_PAV05G027390.1	1.46503
EVM0024624.1_PAV05G016620.1	2.36032
EVM0025225.1_PAV05G016300.1	1.39206
EVM0002803.1_PAV05G016280.1	1.21251
EVM0012443.1_PAV05G016130.1	2.18431
EVM0013211.1_PAV05G016040.1	1.79833
EVM0002255.1_PAV05G015830.1	1.59233
EVM0011270.1_PAV05G014980.1	1.50015
EVM0014435.1_PAV05G014780.1	1.38293
EVM0013185.1_PAV05G014530.1	1.12626
EVM0016636.1_PAV05G014100.1	1.0769
EVM0022204.1_PAV05G013060.1	2.31538
EVM0020900.1_PAV05G012840.1	1.11939
EVM0006258.1_PAV05G011990.1	1.18608
EVM0011705.1_PAV05G011630.1	1.1438
EVM0028711.1_PAV05G011510.1	1.40603
EVM0017646.1_PAV05G011350.1	1.22365
EVM0003781.1_PAV05G011020.1	1.14122
EVM0015904.1_PAV05G009810.1	1.01728
EVM0006736.1_PAV05G008910.1	1.97779
EVM0022047.1_PAV05G007840.2	1.01064
EVM0009847.1_PAV05G007640.1	1.00912
EVM0017922.1_PAV05G007500.1	1.48884
EVM0021036.1_PAV05G006910.1	1.45496
EVM0006905.2_PAV05G006660.1	1.57477
EVM0014953.1_PAV05G006270.1	2.44241
EVM0002353.1_PAV05G006080.1	2.01502
EVM0020311.1_PAV05G005490.1	1.62257
EVM0006073.1_PAV05G005430.1	1.12034
EVM0028519.1_PAV05G005250.1	1.32573
EVM0026623.1_PAV05G004970.1	1.06737
EVM0025097.1_PAV05G004140.1	1.03432
EVM0028471.1_PAV05G003600.1	1.00862
EVM0007717.1_PAV05G003510.1	1.06297
EVM0011326.1_PAV05G003100.1	1.16533
EVM0011763.1_PAV05G002250.1	1.466
EVM0005121.1_PAV05G002180.1	1.26046
EVM0015617.1_PAV05G002050.1	1.15574
EVM0024961.1_PAV05G002020.1	1.04204
EVM0012856.1_PAV05G001560.1	1.14111
EVM0028318.1_PAV05G001240.1	1.05198
EVM0003163.2_PAV05G000870.1	1.39085
EVM0000760.1_PAV05G000170.1	1.05391
EVM0005311.1_PAV05G025720.1	1.37942
EVM0017448.1_PAV05G025640.1	2.05818
EVM0028498.1_PAV05G025170.1	1.48111
EVM0006287.1_PAV05G024960.1	1.00449
EVM0003640.1_PAV05G024940.1	1.09718
EVM0017155.1_PAV05G024580.1	1.38042
EVM0018713.4_PAV05G021380.1	1.41629
EVM0008989.1_PAV05G019900.1	2.04814
EVM0018742.1_PAV05G018130.1	1.12201
EVM0004850.1_PAV05G047900.1	1.23842
EVM0010000.1_PAV05G047760.1	1.15894
EVM0022575.1_PAV05G047730.2	1.26261
EVM0023010.1_PAV05G043670.1	1.41929
EVM0011969.1_PAV05G043320.1	1.03329
EVM0019580.1_PAV05G043160.1	1.33704
EVM0025545.1_PAV05G043060.1	1.37559
EVM0013373.1_PAV05G040850.1	1.10197
EVM0001585.1_PAV05G040740.1	1.11101
EVM0022537.1_PAV05G040620.1	1.12833
EVM0026533.1_PAV05G037480.1	1.0156
EVM0000872.1_PAV05G036080.1	1.2372
EVM0000799.1_PAV05G028310.1	1.1271
EVM0028065.1_PAV05G028290.1	1.49389
EVM0006546.1_PAV05G028150.1	2.79998
EVM0016958.1_PAV05G027580.1	1.1749
EVM0019514.1_PAV05G031740.1	1.24104
EVM0016402.1_PAV05G031330.1	1.32855
EVM0026817.1_PAV05G030700.1	1.33079
EVM0001472.1_PAV05G029940.1	1.15097
EVM0003296.1_PAV06G013200.1	1.34823
EVM0018878.1_PAV06G012620.1	1.09024
EVM0012469.1_PAV06G011760.1	2.5535
EVM0018389.1_PAV06G011330.1	7.20437
EVM0027565.1_PAV06G009820.1	1.04137
EVM0011069.1_PAV06G009750.1	2.71389
EVM0027303.1_PAV06G008850.1	1.70835
EVM0014487.1_PAV06G008360.1	1.74246
EVM0020961.1_PAV06G008260.1	1.17178
EVM0004696.2_PAV06G007980.1	1.06413
EVM0017055.1_PAV06G007280.1	1.32645
EVM0028859.1_PAV06G005930.1	1.45789
EVM0021030.1_PAV06G005440.1	1.00096
EVM0001363.2_PAV06G005200.1	2.06294
EVM0012578.1_PAV06G004500.1	1.2475
EVM0004778.1_PAV06G004040.1	1.40877
EVM0008320.1_PAV06G003910.1	1.02043
EVM0017524.1_PAV06G003890.1	1.38885
EVM0023520.1_PAV06G003830.1	1.02204
EVM0006902.1_PAV06G003760.1	1.14075
EVM0023855.1_PAV06G002860.1	2.35794
EVM0002767.1_PAV06G002730.1	1.39635
EVM0019444.1_PAV06G002540.1	1.43622
EVM0017386.1_PAV06G002330.1	3.0013
EVM0001955.1_PAV06G002280.1	1.95485
EVM0019163.1_PAV06G002270.1	1.12287
EVM0012402.1_PAV06G002230.1	2.12674
EVM0013315.1_PAV06G002040.1	1.79196
EVM0004901.1_PAV06G001630.1	1.00012
EVM0025383.1_PAV06G055590.1	2.94032
EVM0010524.1_PAV06G055080.2	1.04702
EVM0022421.1_PAV06G054610.1	1.22136
EVM0026703.1_PAV06G054360.1	2.0425
EVM0023944.1_PAV06G054040.1	1.54768
EVM0022067.1_PAV06G054000.1	1.05076
EVM0001968.1_PAV06G053320.1	1.00459
EVM0004813.1_PAV06G053070.1	1.26214
EVM0023812.1_PAV06G052400.2	1.13286
EVM0015314.1_PAV06G052300.1	3.71437
EVM0017712.1_PAV06G052280.1	1.63914
EVM0010074.1_PAV06G052160.1	1.41821
EVM0020253.1_PAV06G050460.1	1.00969
EVM0025125.1_PAV06G049820.1	1.67911
EVM0014803.1_PAV06G049430.1	1.03085
EVM0002768.1_PAV06G048520.1	1.02947
EVM0022964.1_PAV06G047830.1	1.58446
EVM0025463.1_PAV06G047060.1	1.09444
EVM0013498.1_PAV06G044510.1	1.15835
EVM0006139.1_PAV06G043910.1	1.99875
EVM0014539.1_PAV06G042980.1	1.31037
EVM0027863.1_PAV06G042950.1	1.08702
EVM0021338.1_PAV06G042840.4	1.91707
EVM0000796.1_PAV06G041070.1	1.24899
EVM0011699.1_PAV06G040980.1	4.93161
EVM0019235.1_PAV06G040240.1	1.04322
EVM0023367.1_PAV06G064330.1	1.19188
EVM0011780.1_PAV06G063910.1	1.14746
EVM0024745.1_PAV06G062280.1	1.37219
EVM0017365.1_PAV06G062100.1	1.46994
EVM0024999.1_PAV06G061090.1	1.13506
EVM0012872.1_PAV06G060960.1	1.64552
EVM0003383.1_PAV06G060680.1	1.41514
EVM0021084.1_PAV06G059680.1	1.18908
EVM0028865.1_PAV06G059340.2	1.04038
EVM0017049.1_PAV06G058800.1	1.55836
EVM0007941.1_PAV06G058510.1	1.51658
EVM0008721.1_PAV06G057790.1	1.01603
EVM0015802.2_PAV06G057640.1	1.02725
EVM0021329.1_PAV06G056850.1	1.55118
EVM0004208.1_PAV06G018440.1	1.64135
EVM0022129.1_PAV06G018330.1	1.10609
EVM0028449.1_PAV06G017720.1	1.01258
EVM0003169.1_PAV06G017070.1	1.22635
EVM0010750.1_PAV06G016950.1	1.79067
EVM0026523.1_PAV06G015780.1	1.08979
EVM0019850.1_PAV06G014310.1	1.08115
EVM0019876.1_PAV06G027260.1	2.1083
EVM0027449.1_PAV06G025280.1	1.05916
EVM0023132.1_PAV06G025260.1	1.19606
EVM0017956.1_PAV06G024160.1	1.87816
EVM0010572.1_PAV06G023110.1	1.04503
EVM0020675.1_PAV06G022440.1	1.02667
EVM0000214.1_PAV06G022340.2	1.24698
EVM0027831.1_PAV06G022210.1	1.4838
EVM0010765.1_PAV06G014190.1	3.03835
EVM0023419.1_PAV06G013750.1	1.20261
EVM0005790.1_PAV06G013580.1	2.3031
EVM0013710.1_PAV06G013200.1	1.08051
EVM0017958.1_PAV06G012840.1	1.10323
EVM0005666.1_PAV06G012190.1	1.10511
EVM0015703.1_PAV06G032700.1	1.0663
EVM0007647.1_PAV06G032420.1	1.69068
EVM0008456.1_PAV06G031270.1	1.19242
EVM0002916.1_PAV06G030760.1	1.0107
EVM0004222.1_PAV06G028860.2	1.0304
EVM0000796.1_PAV06G039630.1	1.68719
EVM0026046.1_PAV06G037590.1	1.06887
EVM0028004.1_PAV06G037430.1	1.26895
EVM0001605.1_PAV07G039820.1	1.56191
EVM0010301.1_PAV07G041960.1	1.07823
EVM0019507.1_PAV07G044890.1	1.32178
EVM0014903.1_PAV07G044980.1	1.07091
EVM0020953.1_PAV07G045290.1	1.64903
EVM0011846.1_PAV07G018820.1	4.50347
EVM0010016.1_PAV07G018200.1	1.02615
EVM0014501.1_PAV07G018050.1	1.68558
EVM0014883.1_PAV07G017910.1	1.33676
EVM0007831.1_PAV07G016710.1	1.01188
EVM0005413.1_PAV07G016280.1	1.45031
EVM0010734.1_PAV07G016140.1	1.10171
EVM0020427.1_PAV07G015710.1	2.45817
EVM0017277.1_PAV07G015270.1	1.01112
EVM0022503.1_PAV07G015160.1	1.0617
EVM0025968.1_PAV07G015150.1	1.17343
EVM0011791.1_PAV07G015100.1	1.29518
EVM0020732.1_PAV07G014560.1	1.08576
EVM0013541.1_PAV07G013470.1	1.5865
EVM0016726.1_PAV07G013000.1	1.17805
EVM0017841.1_PAV07G012950.1	1.52444
EVM0017124.1_PAV07G012730.1	3.32657
EVM0004787.1_PAV07G012400.1	1.04225
EVM0028847.1_PAV07G012390.1	1.68883
EVM0016657.1_PAV07G012340.1	1.17508
EVM0018422.1_PAV07G011960.1	1.93048
EVM0004296.1_PAV07G011910.1	1.10456
EVM0003889.1_PAV07G010750.2	1.11884
EVM0026075.1_PAV07G010440.1	1.00862
EVM0006382.1_PAV07G010180.1	1.08694
EVM0017105.1_PAV07G009170.1	2.31418
EVM0001984.1_PAV07G009040.1	1.07184
EVM0020417.1_PAV07G008990.1	1.06919
EVM0015685.1_PAV07G007610.1	1.01534
EVM0000149.1_PAV07G007490.1	2.1476
EVM0016241.1_PAV07G007140.1	1.46773
EVM0012267.1_PAV07G006930.1	1.71306
EVM0014307.1_PAV07G006660.1	1.07517
EVM0028265.2_PAV07G005280.1	1.06019
EVM0010467.1_PAV07G005230.1	1.19397
EVM0023621.1_PAV07G004920.1	1.5081
EVM0000379.1_PAV07G004510.1	2.06039
EVM0021900.1_PAV07G004470.1	1.03724
EVM0010795.1_PAV07G003530.1	1.23595
EVM0009206.1_PAV07G003480.1	1.13269
EVM0023026.1_PAV07G003120.1	1.07488
EVM0008236.1_PAV07G002930.1	1.18473
EVM0020248.1_PAV07G002900.1	1.31759
EVM0013832.1_PAV07G002630.1	1.38861
EVM0016257.1_PAV07G002330.1	1.1576
EVM0014826.1_PAV07G000970.1	2.02353
EVM0010378.1_PAV07G000780.1	1.78345
EVM0012849.1_PAV07G000770.1	1.33981
EVM0020498.1_PAV07G030470.1	1.10015
EVM0002293.2_PAV07G030150.1	2.02919
EVM0006172.1_PAV07G030140.1	1.0723
EVM0011239.1_PAV07G029830.1	1.63298
EVM0027804.1_PAV07G029370.1	1.14615
EVM0026708.1_PAV07G025130.1	1.43149
EVM0008334.1_PAV07G024210.1	1.07164
EVM0011884.1_PAV07G022940.1	11.0177
EVM0016378.1_PAV07G022610.1	1.15017
EVM0028320.1_PAV07G022560.1	1.11511
EVM0012396.1_PAV07G022160.1	1.38781
EVM0004750.3_PAV07G022000.1	1.15989
EVM0016650.1_PAV07G021130.1	1.93809
EVM0021845.1_PAV07G020990.1	1.06794
EVM0015625.1_PAV07G020810.1	1.01317
EVM0018244.1_PAV07G019800.2	1.24156
EVM0007152.1_PAV07G019340.1	1.72632
EVM0016715.1_PAV07G019000.2	1.06493
EVM0023930.1_PAV07G018940.1	1.03189
EVM0019965.1_PAV07G036540.1	1.8236
EVM0002057.1_PAV07G035620.1	1.37
EVM0021890.1_PAV08G042530.1	1.03797
EVM0011511.1_PAV08G043950.1	1.66802
EVM0015318.1_PAV08G044070.1	1.1074
EVM0012892.1_PAV08G044730.1	1.13742
EVM0017153.1_PAV08G045200.1	1.52726
EVM0013445.1_PAV08G046010.1	1.02802
EVM0001494.1_PAV08G047040.1	1.00381
EVM0018796.1_PAV08G047150.1	1.36369
EVM0019589.1_PAV08G047970.1	1.05132
EVM0001380.1_PAV08G048070.1	1.0196
EVM0024221.1_PAV08G048210.1	1.86016
EVM0015833.1_PAV08G048690.1	1.02069
EVM0023661.1_PAV08G049100.1	1.38363
EVM0004701.1_PAV08G049120.1	1.06247
EVM0028537.1_PAV08G049250.1	2.26805
EVM0001062.1_PAV08G049340.1	1.12955
EVM0023711.1_PAV08G049720.1	1.79931
EVM0010709.1_PAV08G049770.1	1.52581
EVM0001135.1_PAV08G049870.1	1.15841
EVM0023233.1_PAV08G050320.1	1.51565
EVM0022211.1_PAV08G051320.1	1.06146
EVM0007959.1_PAV08G051390.1	1.0327
EVM0016742.1_PAV08G051540.1	1.82276
EVM0010334.1_PAV08G020780.1	1.57395
EVM0010666.1_PAV08G021820.4	1.34208
EVM0026679.1_PAV08G021880.1	1.08858
EVM0020639.1_PAV08G022460.1	1.03799
EVM0012757.1_PAV08G023510.1	1.03709
EVM0007861.1_PAV08G024110.1	2.09088
EVM0012799.1_PAV08G025230.1	1.55288
EVM0018641.1_PAV08G025280.2	1.62139
EVM0002211.1_PAV08G025720.1	1.37404
EVM0020722.1_PAV08G025770.1	1.02643
EVM0027115.1_PAV08G027480.1	1.64178
EVM0024077.1_PAV08G027550.1	1.68624
EVM0003975.1_PAV08G027570.1	1.62844
EVM0020442.1_PAV08G028050.1	1.23824
EVM0002228.1_PAV08G028270.1	1.44379
EVM0003478.1_PAV08G028420.1	1.11571
EVM0011313.1_PAV08G028690.1	1.30723
EVM0017348.1_PAV08G028830.1	1.93144
EVM0013064.1_PAV08G032810.1	1.12868
EVM0024079.1_PAV08G033210.1	2.07427
EVM0019610.1_PAV08G033390.1	1.53505
EVM0006929.1_PAV08G035310.1	2.49401
EVM0008409.1_PAV08G035450.1	2.14927
EVM0015138.1_PAV08G036710.1	1.01939
EVM0018782.1_PAV08G036780.1	1.23652
EVM0023598.1_PAV08G037540.1	2.22911
EVM0005402.1_PAV08G038750.1	1.2004
EVM0009254.1_PAV08G038940.1	1.01933
EVM0028099.1_PAV08G039500.1	1.14319
EVM0007347.1_PAV08G039680.1	1.2732
EVM0004243.1_PAV08G040930.1	1.02582
EVM0015365.2_PAV08G040970.1	1.25097
EVM0008586.1_PAV08G004190.1	1.71326
EVM0000900.1_PAV08G005200.1	1.73281
EVM0005368.1_PAV08G014530.1	1.13675
EVM0019899.1_PAV08G014320.1	1.10466
EVM0001615.1_PAV08G014160.1	1.03101
EVM0028295.1_PAV08G013210.1	1.32248
EVM0015197.1_PAV08G012050.1	1.41431
EVM0022025.1_PAV08G012030.1	2.214
EVM0020135.1_PAV08G011280.1	1.14959
EVM0015220.1_PAV08G010510.1	1.18151
EVM0013216.1_PAV08G010390.1	1.9556
EVM0006794.1_PAV08G010280.1	1.00223
EVM0012450.1_PAV08G010060.1	1.01489
EVM0003430.1_PAV08G009980.1	1.15411
EVM0015267.1_PAV08G019960.1	1.64325
EVM0025826.1_PAV08G019890.1	1.0668
EVM0007399.1_PAV08G019280.1	1.03936
EVM0006586.1_PAV08G018530.1	1.05625
EVM0011396.1_PAV08G018310.1	1.37293
EVM0022422.1_PAV08G017110.1	1.58807
EVM0002608.1_PAV08G017010.1	1.15252
EVM0013462.1_PAV08G016870.1	1.92084
EVM0009546.2_PAV08G015990.1	1.21786
EVM0019899.1_PAV08G015320.1	1.04056
Note: Pcon: Prunus conradinae, Pser: P. serrulata.
