# Supplementary material for: Chromosome-level genome assembly provides insights into the genetic diversity, evolution, and flower development of Prunus conradinae
Source: Mol Hortic. 2024 Jun 19;4:25. doi: 10.1186/s43897-024-00101-7 (PMC11186256; doi:10.1186/s43897-024-00101-7)
Supplement: Supplementary file 19 — Supplementary Material 19: Table S28. The annotation information for transcription factor from positively selected gene pairs (Ka/Ks>1) between Prunus conadinae and P. avium. Table S29. The annotation information for transcription factor from positively selected gene pairs (Ka/Ks>1) between Prunus serrulata and P. conadinae. Table S30. The annotation information for transcription factor from positively selected gene pairs (Ka/Ks>1) between Prunus conadinae and P. persica. [file 43897_2024_101_MOESM19_ESM.xlsx]

## Sheet: Table S28
Table S28. The annotation information for transcription factor from positively selected gene pairs (Ka/Ks>1) between Prunus conadinae and P. avium.
Pavi_Pcon	Family	Pfam	Annotation
PAV02G006060.1_PAV02G064080.1	MYB	Myb_DNA-bind_6	transcription factor DUO1-like
PAV02G011910.1_PAV02G058680.1	bHLH	HLH	transcription factor bHLH111-like isoform X3
PAV02G010690.1_PAV02G059710.1	LBD	LOB	LOB domain-containing protein 33-like
PAV02G004480.1_PAV02G066230.1	LBD	LOB	LOB domain-containing protein 24, partial
PAV02G012420.1_PAV02G059110.1	Dof	zf-Dof	dof zinc finger protein DOF3.6
PAV03G002980.1_PAV03G029600.1	LBD	LOB	LOB domain-containing protein 24-like
PAV03G018750.1_PAV03G044480.1	M-type_MADS	SRF-TF	Agamous-like MADS-box protein
PAV05G019610.1_PAV05G023490.1	MYB	Myb_DNA-binding	transcription factor WER
PAV06G005090.1_PAV06G060080.1	ERF	AP2	AP2/EREBP family transcription factor-like protein 23
PAV06G007370.1_PAV06G057790.1	MYB	Myb_DNA-bind_6	myb domain protein 119
PAV06G020540.1_PAV06G046310.1	NAC	NAM	NAC domain-containing protein 90
PAV07G004490.1_PAV07G039700.1	GeBP	DUF573	probable transcription factor At4g00390
Note: Pcon: P. conradinae , Pavi: P. avium.

## Sheet: Table S29
Table S29. The annotation information for transcription factor from positively selected gene pairs (Ka/Ks>1) between Prunus serrulata and P. conadinae.
Pser_Pcon	Family	Pfam	Annotation
EVM0001874.1_PAV01G041650.1	B3	B3	PREDICTED: B3 domain-containing protein Os01g0723500-like
EVM0018412.4_PAV01G020750.1	HSF	HSF_DNA-bind	heat shock factor protein HSF30 isoform X1
EVM0022802.1_PAV01G020440.1	MYB_related	Myb_DNA-binding	hypothetical protein Pyn_15518
EVM0009862.1_PAV01G009090.1	B3	B3	B3 domain-containing protein REM8-like isoform X1
EVM0007917.1_PAV01G087500.1	MYB	Myb_DNA-binding	transcription factor MYB14
EVM0000081.1_PAV01G086210.1	M-type_MADS	SRF-TF	MADS-box protein FLOWERING LOCUS C-like
EVM0028839.1_PAV01G083800.1	HD-ZIP	Homeodomain	homeobox-leucine zipper protein HAT22
EVM0009988.1_PAV01G074960.1	MYB	Myb_DNA-binding	transcription factor MYB111
EVM0026423.1_PAV02G053950.1	bHLH	HLH	bHLH transcription factor
EVM0003683.1_PAV02G058680.1	bHLH	HLH	transcription factor bHLH111-like isoform X3
EVM0020020.1_PAV02G059710.1	LBD	LOB	LOB domain-containing protein 33-like
EVM0014984.1_PAV02G061190.1	G2-like	Myb_DNA-binding	two-component response regulator ARR18
EVM0018020.1_PAV02G068220.1	Nin-like	RWP-RK	hypothetical protein PRUPE_2G308900
EVM0005886.1_PAV02G003130.1	LBD	LOB	PREDICTED: LOB domain-containing protein 24-like
EVM0014593.1_PAV02G023860.1	bZIP	bZIP_1	basic leucine zipper 6
EVM0026298.1_PAV03G041650.1	ERF	AP2	ethylene-responsive transcription factor ERF084
EVM0027240.1_PAV03G041840.1	ERF	AP2	ethylene-responsive transcription factor ERF003-like
EVM0017008.1_PAV03G019380.1	MYB	Myb_DNA-binding	myb-related protein 305
EVM0016949.1_PAV03G024850.1	MYB	Myb_DNA-binding	myb-related protein 315-like
EVM0020159.1_PAV03G008500.1	M-type_MADS	SRF-TF	agamous-like MADS-box protein AGL1
EVM0008137.1_PAV03G015960.1	GeBP	DUF573	nucleolin-like
EVM0020749.1_PAV04G001660.1	TALE	KNOX1	homeobox protein knotted-1-like LET6
EVM0005524.1_PAV04G035700.1	GRAS	GRAS	scarecrow-like protein 21 isoform X1
EVM0008873.1_PAV04G041420.1	M-type_MADS	SRF-TF	agamous-like MADS-box protein AGL62
EVM0028776.2_PAV04G022350.1	BES1	BES1_N	BES1/BZR1 homolog protein 4
EVM0017709.1_PAV04G025470.1	ERF	AP2	PREDICTED: ethylene-responsive transcription factor 4-like
EVM0004430.1_PAV05G026160.1	SRS	SRS_domain	uncharacterized protein Pyn_16540
EVM0002255.1_PAV05G015830.1	WRKY	WRKY	probable WRKY transcription factor 29
EVM0020900.1_PAV05G012840.1	GRF	QLQ	hypothetical protein Pyn_13755
EVM0028711.1_PAV05G011510.1	bHLH	HLH	transcription factor bHLH137-like
EVM0006073.1_PAV05G005430.1	NAC	NAM	NAC domain-containing protein 100
EVM0012856.1_PAV05G001560.1	WOX	Homeodomain	WUSCHEL-related homeobox 1
EVM0003163.2_PAV05G000870.1	G2-like	Myb_DNA-binding	Homeodomain-like superfamily protein
EVM0008989.1_PAV05G019900.1	bHLH	HLH	transcription factor bHLH120-like
EVM0017524.1_PAV06G003890.1	bHLH	HLH	transcription factor bHLH94
EVM0008721.1_PAV06G057790.1	MYB	Myb_DNA-bind_6	myb domain protein 119
EVM0010301.1_PAV07G041960.1	NAC	NAM	NAC domain-containing protein 74-like
EVM0014883.1_PAV07G017910.1	HSF	HSF_DNA-bind	heat stress transcription factor A-3
EVM0010734.1_PAV07G016140.1	bHLH	HLH	transcription factor HEC2-like
EVM0020732.1_PAV07G014560.1	B3	B3	B3 domain-containing protein Os11g0197600-like
EVM0016726.1_PAV07G013000.1	ZF-HD	ZF-HD_dimer	zinc-finger homeodomain protein 6
EVM0012267.1_PAV07G006930.1	HSF	HSF_DNA-bind	heat stress transcription factor A-2-like
EVM0013832.1_PAV07G002630.1	MYB	Myb_DNA-binding	transcription factor MYB82
EVM0016378.1_PAV07G022610.1	B3	B3	B3 domain-containing protein REM16-like
EVM0028320.1_PAV07G022560.1	NAC	NAM	protein ATAF2-like
EVM0021845.1_PAV07G020990.1	MYB_related	Myb_DNA-binding	uncharacterized protein Pyn_34176
EVM0001135.1_PAV08G049870.1	CO-like	zf-B_box	zinc finger protein CONSTANS-LIKE 13
EVM0013216.1_PAV08G010390.1	ERF	AP2	ethylene-responsive transcription factor ABR1
Note: Pcon: P. conradinae , Pser: P. serrulata.

## Sheet: Table S30
Table S30. The annotation information for transcription factor from positively selected gene pairs (Ka/Ks>1) between Prunus conadinae and P. persica.
Pcon_Pper	Family	Pfam	Annotation
PAV01G057110.1_Pper_XP_020410923.1	SEO	SEO_C	protein SIEVE ELEMENT OCCLUSION B-like
PAV01G024660.1_Pper_XP_020425999.1	ERF	AP2	hypothetical protein Pyn_11566
PAV01G024740.1_Pper_XP_020415740.1	MIKC_MADS	SRF-TF	APETALA3-like protein transcript variant 1
Note: Pcon: P. conradinae , Pper: P. persica.
