# Supplementary material for: Chromosome-level genome assembly provides insights into the genetic diversity, evolution, and flower development of Prunus conradinae
Source: Mol Hortic. 2024 Jun 19;4:25. doi: 10.1186/s43897-024-00101-7 (PMC11186256; doi:10.1186/s43897-024-00101-7)
Supplement: Supplementary file 20 — Supplementary Material 20: Table S31. The Ks_peak values and WGD event time of paralogs from Pcon and nine plant species. [file 43897_2024_101_MOESM20_ESM.xls]

## Sheet: Table S31
Table S31. The Ks_peak values and WGD event time of paralogs from Pcon and nine plant species.
Species	Ks_peak value	WGD event time (Refer to Atha, 75 Mya)1	WGD event time (Refer to Vvin, 117 Mya)2
Atha	0.729244	75	73.4694
Pcer	1.38241	142.176	139.275
Pcon	1.3757	141.486	138.599
Ppus	1.33653	137.457	134.652
Pdul	1.34802	138.639	135.809
Pmum	1.41118	145.135	142.173
Pper	1.40767	144.774	141.819
Rchi	1.40256	144.248	141.304
Vvin	1.16132	119.437	117
Pavi	1.37091	140.993	138.116
Ref Atha	Simillion C, Vandepoele K, Van Montagu M C E, et al. The hidden duplication past of Arabidopsis thaliana[J]. Proceedings of the National Academy of Sciences, 2002, 99(21): 13627-13632.
Ref Vvin	Jiao Y, Leebens-Mack J, Ayyampalayam S, et al. A genome triplication associated with early diversification of the core eudicots[J]. Genome biology, 2012, 13(1): 1-14.
Note: Pcon: Prunus conradinae, Vvin: Vitis vinifera, Rchi: Rosa chinensis, Atha: Arabidopsis thaliana, Ppus: P. pusilliflora, Pavi: P. avium, Pper: P. persica, Pmum: P. mume, Pcer: P. cerasus, and Pdul: P. dulcis.
References：	1. Simillion, C., Vandepoele, K., Van Montagu, M.C., Zabeau, M., and Van de Peer, Y. (2002). The hidden duplication past of Arabidopsis thaliana. Proc Natl Acad Sci U S A. 99(21):13627-13632. 2. Jiao, Y., Leebens-Mack, J., Ayyampalayam, S., Bowers, J.E., McKain, M.R., McNeal, J., Rolf, M., Ruzicka, D.R., Wafula, E., Wickett, N.J., et al. (2012).A genome triplication associated with early diversif…
