# Supplementary material for: Chromosome-level genome assembly provides insights into the genetic diversity, evolution, and flower development of Prunus conradinae
Source: Mol Hortic. 2024 Jun 19;4:25. doi: 10.1186/s43897-024-00101-7 (PMC11186256; doi:10.1186/s43897-024-00101-7)
Supplement: Supplementary file 21 — Supplementary Material 21: Table S32. The Ks_peak values of orthologs between Pcon and other Prunus species. [file 43897_2024_101_MOESM21_ESM.xls]

## Sheet: Table S32
Table S32. The Ks_peak values of orthologs between Pcon and other Prunus species.
Taxa	Ks_peak value
Pavi-Pcon	0.0324336
Pcer-Pcon	0.0215335
Pdul-Pcon	0.0418177
Pmum-Pcon	0.047294
Pper-Pcon	0.0435227
Rchi-Pcon	0.421786
Vvin-Pcon	0.868383
Note: Pcon: Prunus conradinae, Vvin: Vitis vinifera, Rchi: Rosa chinensis, Ppus: P. pusilliflora, Pavi: P. avium, Pper: P. persica, Pmum: P. mume, Pcer: P. cerasus, and Pdul: P. dulcis.
References：	Kumar, S., Suleski, M., Craig, J.M., Kasprowicz, A.E., Sanderford, M., Li, M., Stecher, G., and Hedges, S.B. (2022). TimeTree 5: An expanded resource for species divergence times. Mol. Biol. Evol. 39(8):msac174.
