# Supplementary material for: Chromosome-level genome assembly provides insights into the genetic diversity, evolution, and flower development of Prunus conradinae
Source: Mol Hortic. 2024 Jun 19;4:25. doi: 10.1186/s43897-024-00101-7 (PMC11186256; doi:10.1186/s43897-024-00101-7)
Supplement: Supplementary file 22 — Supplementary Material 22: Table S33. The members of MADS-box gene family in Prunus conradinae and P. avium. [file 43897_2024_101_MOESM22_ESM.xlsx]

## Sheet: Table S33
Table S33. The members of MADS-box gene family in Prunus conradinae and P. avium.
NO.	Species	Gene ID	Subfamily
1	Prunus conradinae	PAV01G007410.1	SVP
2	Prunus conradinae	PAV04G008540.3	AG
3	Prunus conradinae	PAV02G041820.1	M beta
4	Prunus conradinae	PAV01G007390.1	SVP
5	Prunus conradinae	PAV01G034250.1	SEP
6	Prunus conradinae	PAV06G022200.3	SVP
7	Prunus conradinae	PAV02G048760.1	AGL6
8	Prunus conradinae	PAV03G019350.1	AP1
9	Prunus conradinae	PAV03G019360.1	SEP
10	Prunus conradinae	PAV05G003710.1	AP1
11	Prunus conradinae	PAV01G007450.2	SVP
12	Prunus conradinae	PAV01G007400.1	SVP
13	Prunus conradinae	PAV01G045150.1	SEP
14	Prunus conradinae	PAV02G048780.1	SOC1
15	Prunus conradinae	PAV01G007440.1	SVP
16	Prunus conradinae	PAV07G012070.1	AP3
17	Prunus conradinae	PAV01G034240.1	AP1
18	Prunus conradinae	PAV02G065890.1	AGL6
19	Prunus conradinae	PAV01G005470.1	STK
20	Prunus conradinae	PAV02G065930.1	SOC1
21	Prunus conradinae	PAV01G012160.1	PI
22	Prunus conradinae	PAV08G023970.2	SVP
23	Prunus conradinae	PAV05G019790.2	SOC1
24	Prunus conradinae	PAV01G010000.1	M delta
25	Prunus conradinae	PAV08G038670.1	M alpha
26	Prunus conradinae	PAV05G010960.1	TM8
27	Prunus conradinae	PAV02G004950.1	AGL15
28	Prunus conradinae	PAV06G019530.1	ANR1
29	Prunus conradinae	PAV02G043230.1	M alpha
30	Prunus conradinae	PAV02G012790.1	M alpha
31	Prunus conradinae	PAV03G031930.1	M alpha
32	Prunus conradinae	PAV03G025790.1	FLC
33	Prunus conradinae	PAV03G044480.1	M beta
34	Prunus conradinae	PAV08G037940.1	M alpha
35	Prunus conradinae	PAV01G024740.1	AP3
36	Prunus conradinae	PAV06G047320.1	M beta
37	Prunus conradinae	PAV06G049000.1	M beta
38	Prunus conradinae	PAV03G031470.1	M alpha
39	Prunus conradinae	PAV06G049780.1	M beta
40	Prunus conradinae	PAV01G081100.1	M alpha
41	Prunus conradinae	PAV06G047340.1	M beta
42	Prunus conradinae	PAV01G035980.1	M delta
43	Prunus conradinae	PAV07G035370.1	M beta
44	Prunus conradinae	PAV06G007130.1	M gamma
45	Prunus conradinae	PAV06G048550.1	M alpha
46	Prunus conradinae	PAV03G025610.1	M beta
47	Prunus conradinae	PAV06G049550.1	M alpha
48	Prunus conradinae	PAV06G049560.1	M alpha
49	Prunus conradinae	PAV07G035830.1	M beta
50	Prunus conradinae	PAV06G018980.1	M alpha
51	Prunus conradinae	PAV04G009260.1	M alpha
52	Prunus conradinae	PAV03G008500.1	AG
53	Prunus conradinae	PAV08G025260.1	ANR1
54	Prunus conradinae	PAV01G086210.1	M alpha
55	Prunus conradinae	PAV01G006720.1	ANR1
56	Prunus conradinae	PAV03G017730.1	M gamma
57	Prunus conradinae	PAV04G014380.1	TT16
58	Prunus conradinae	PAV02G041620.1	M gamma
59	Prunus conradinae	PAV01G005610.1	AGL12
60	Prunus conradinae	PAV03G005710.1	M beta
61	Prunus conradinae	PAV04G041420.1	M alpha
62	Prunus conradinae	PAV04G041440.1	M alpha
63	Prunus conradinae	PAV01G007210.1	M gamma
64	Prunus conradinae	PAV05G003720.1	SEP
65	Prunus conradinae	PAV07G036870.1	M beta
66	Prunus conradinae	PAV06G007180.1	M gamma
67	Prunus conradinae	PAV03G046060.1	AGL15
68	Prunus conradinae	PAV02G059490.1	M beta
69	Prunus conradinae	PAV01G006710.1	ANR1
70	Prunus conradinae	PAV03G008510.1	AG
71	Prunus conradinae	PAV08G038690.1	M alpha
72	Prunus conradinae	PAV03G005720.1	M delta
73	Prunus conradinae	PAV08G025650.1	M delta
74	Prunus conradinae	PAV07G024600.1	M delta
75	Prunus conradinae	PAV08G025270.1	M delta
76	Prunus conradinae	PAV00G004230.1	M delta
77	Prunus conradinae	PAV08G038680.1	M delta
78	Prunus conradinae	PAV01G014690.1	AGL15
79	Prunus conradinae	PAV07G036390.1	M beta
1	Prunus avium	FUN_000530	M alpha
2	Prunus avium	FUN_000936	M alpha
3	Prunus avium	FUN_001974	M delta
4	Prunus avium	FUN_001978	M gamma
5	Prunus avium	FUN_003507	SEP
6	Prunus avium	FUN_004214	M delta
7	Prunus avium	FUN_004368	AP1
8	Prunus avium	FUN_005906	M delta
9	Prunus avium	FUN_006684	PI
10	Prunus avium	FUN_006881	M delta
11	Prunus avium	FUN_007096	SVP
12	Prunus avium	FUN_007097	AGL15
13	Prunus avium	FUN_007098	SVP
14	Prunus avium	FUN_007099	AGL15
15	Prunus avium	FUN_007100	SVP
16	Prunus avium	FUN_007101	AGL15
17	Prunus avium	FUN_007123	M delta
18	Prunus avium	FUN_007124	M gamma
19	Prunus avium	FUN_007175	M delta
20	Prunus avium	FUN_007649	M gamma
21	Prunus avium	FUN_007690	STK
22	Prunus avium	FUN_007762	STK
23	Prunus avium	FUN_007817	M gamma
24	Prunus avium	FUN_008324	AGL15
25	Prunus avium	FUN_008950	M alpha
26	Prunus avium	FUN_010580	M delta
27	Prunus avium	FUN_010598	M beta
28	Prunus avium	FUN_010700	M alpha
29	Prunus avium	FUN_011211	AGL6
30	Prunus avium	FUN_011213	SOC1
31	Prunus avium	FUN_012744	AGL6
32	Prunus avium	FUN_012748	SOC1
33	Prunus avium	FUN_013699	M alpha
34	Prunus avium	FUN_013735	M alpha
35	Prunus avium	FUN_014745	M beta
36	Prunus avium	FUN_014916	M beta
37	Prunus avium	FUN_015799	M beta
38	Prunus avium	FUN_016069	AG
39	Prunus avium	FUN_016971	M gamma
40	Prunus avium	FUN_017145	AP1
41	Prunus avium	FUN_017823	M beta
42	Prunus avium	FUN_017842	AGL15
43	Prunus avium	FUN_019611	M beta
44	Prunus avium	FUN_019638	M alpha
45	Prunus avium	FUN_019639	M alpha
46	Prunus avium	FUN_019674	M beta
47	Prunus avium	FUN_019710	M beta
48	Prunus avium	FUN_019738	M alpha
49	Prunus avium	FUN_019809	M beta
50	Prunus avium	FUN_021261	AGL15
51	Prunus avium	FUN_021362	M delta
52	Prunus avium	FUN_021425	M alpha
53	Prunus avium	FUN_022493	M gamma
54	Prunus avium	FUN_022497	M gamma
55	Prunus avium	FUN_024970	SOC1
56	Prunus avium	FUN_025643	TM8
57	Prunus avium	FUN_026196	M delta
58	Prunus avium	FUN_026334	SEP
59	Prunus avium	FUN_026700	M alpha
60	Prunus avium	FUN_028865	AGL15
61	Prunus avium	FUN_028989	ANR1
62	Prunus avium	FUN_029019	ANR1
63	Prunus avium	FUN_029051	M delta
64	Prunus avium	FUN_030131	M alpha
65	Prunus avium	FUN_030132	M alpha
66	Prunus avium	FUN_030190	M delta
67	Prunus avium	FUN_030191	M alpha
68	Prunus avium	FUN_032339	AG
69	Prunus avium	FUN_032415	M alpha
70	Prunus avium	FUN_032416	M alpha
71	Prunus avium	FUN_032513	M alpha
72	Prunus avium	FUN_032883	TT16
73	Prunus avium	FUN_033522	M delta
74	Prunus avium	FUN_033953	M alpha
75	Prunus avium	FUN_034761	M alpha
76	Prunus avium	FUN_034763	M alpha
77	Prunus avium	FUN_036834	M delta
78	Prunus avium	FUN_036903	M beta
79	Prunus avium	FUN_036907	M delta
80	Prunus avium	FUN_036913	M beta
81	Prunus avium	FUN_036942	M beta
82	Prunus avium	FUN_036975	M beta
83	Prunus avium	FUN_037153	M alpha
84	Prunus avium	FUN_037836	AGL15
85	Prunus avium	FUN_037902	M alpha
86	Prunus avium	FUN_037916	M gamma
87	Prunus avium	FUN_037918	M gamma
88	Prunus avium	FUN_037920	M gamma
89	Prunus avium	FUN_038696	AP3
90	Prunus avium	FUN_039959	AP3
91	Prunus avium	FUN_040099	SEP
