# Supplementary material for: Chromosome-level genome assembly provides insights into the genetic diversity, evolution, and flower development of Prunus conradinae
Source: Mol Hortic. 2024 Jun 19;4:25. doi: 10.1186/s43897-024-00101-7 (PMC11186256; doi:10.1186/s43897-024-00101-7)
Supplement: Supplementary file 23 — Supplementary Material 23: Table S34. MADS-box genes microsyntenic blocks between Prunus conradinae and P. serrulata. [file 43897_2024_101_MOESM23_ESM.xlsx]

## Sheet: TableS34
Table S34. MADS-box genes microsyntenic blocks between Prunus conradinae and P. serrulata.
Pcon_gene_id	Pser_gene_id	Pcon_gene. start	Pcon_gene. end	Pser_gene. start	Pser_gene. end	e-value	identity (% )
PAV01G007410.1	EVM0006968.1	243	466	1	224	1.64e-152	97.768
PAV04G008540.3	EVM0018386.1	62	304	1	243	0	100
PAV02G041820.1	EVM0021722.1	1	368	1	368	0	97.283
PAV01G007390.1	EVM0020585.1	1	245	1	238	1.38e-166	95.102
PAV01G034250.1	EVM0020328.1	23	261	1	247	1.22e-169	94.332
PAV06G022200.3	EVM0019845.1	49	276	1	228	1.86e-162	99.123
PAV02G048760.1	EVM0024866.1	1	244	1	244	0	99.59
PAV03G019350.1	EVM0005938.1	1	234	1	234	4.2e-166	97.009
PAV03G019360.1	EVM0004075.1	1	245	1	245	7.9e-179	98.78
PAV05G003710.1	EVM0025032.1	56	255	241	443	2.12e-122	94.089
PAV01G007450.2	EVM0016546.1	1	238	3	233	5.72e-160	94.958
PAV01G007400.1	EVM0008414.1	1	241	1	234	2.52e-160	93.776
PAV01G045150.1	EVM0008804.1	1	240	1	240	0	100
PAV02G048780.1	EVM0024423.2	1	215	1	215	3.05e-157	99.535
PAV01G007440.1	EVM0025767.1	1	238	1	238	3.73e-170	99.16
PAV07G012070.1	EVM0024477.1	32	269	1	235	3.09e-174	98.319
PAV01G034240.1	EVM0020328.1	2	206	246	444	4.63e-139	96.098
PAV02G065890.1	EVM0009274.1	1	249	1	240	1.88e-170	94.779
PAV01G005470.1	EVM0004722.1	1	222	1	222	1.89e-162	99.099
PAV02G065930.1	EVM0027278.1	1	213	1	213	1.38e-156	99.531
PAV01G012160.1	EVM0020046.1	38	247	1	210	3.69e-156	99.524
PAV08G023970.2	EVM0005078.1	1	219	1	219	1.61e-158	99.543
PAV05G019790.2	EVM0009174.1	1	221	1	219	7.61e-157	97.285
PAV01G010000.1	EVM0002934.1	1	237	1	250	8.88e-170	93.2
PAV08G038670.1	EVM0023851.1	1	274	1	335	3.89e-162	77.612
PAV05G010960.1	EVM0003532.1	1	198	1	196	5.42e-140	96.97
PAV02G004950.1	EVM0014039.1	1	199	1	199	8.28e-139	97.487
PAV06G019530.1	EVM0016866.1	1	210	13	236	5.35e-147	91.071
PAV02G043230.1	EVM0002743.1	1	201	1	201	2.28e-144	97.512
PAV02G012790.1	EVM0001815.1	3	189	201	389	1.57e-75	60.938
PAV03G031930.1	EVM0023548.1	1	230	1	230	4.16e-170	97.826
PAV03G025790.1	EVM0014220.1	1	215	1	216	5.08e-155	98.611
PAV03G044480.1	EVM0000619.1	1	312	1	311	0	93.59
PAV08G037940.1	EVM0001815.1	1	214	212	436	1.41e-127	79.556
PAV01G024740.1	EVM0021594.1	1	202	1	202	6.28e-150	97.525
PAV06G047320.1	EVM0029031.1	1	319	1	374	0	76.738
PAV06G049000.1	EVM0029031.1	1	312	1	374	1.99e-109	50
PAV03G031470.1	EVM0023548.1	5	213	8	213	1.27e-77	58.257
PAV06G049780.1	EVM0008022.1	1	304	1	308	0	95.13
PAV01G081100.1	EVM0019435.1	1	178	1	178	1.84e-131	99.438
PAV06G047340.1	EVM0029031.1	1	284	1	374	6.99e-163	67.38
PAV01G035980.1	EVM0012216.1	1	350	1	350	0	98.857
PAV07G035370.1	EVM0004910.1	1	217	30	247	3.14e-134	91.284
PAV06G007130.1	EVM0015024.1	1	227	1	247	2.32e-167	91.093
PAV06G048550.1	EVM0011029.1	1	186	1	208	1.26e-130	87.5
PAV03G025610.1	EVM0018062.1	1	371	1	349	0	91.689
PAV06G049550.1	EVM0011029.1	1	187	1	208	2.82e-132	87.981
PAV06G049560.1	EVM0022487.1	1	152	1	152	2.24e-107	98.026
PAV07G035830.1	EVM0004910.1	1	234	30	247	5.8e-155	91.453
PAV06G018980.1	EVM0019745.1	1	165	1	172	1.4e-118	93.605
PAV04G009260.1	EVM0020550.1	1	191	231	410	1.95e-102	78.01
PAV03G008500.1	EVM0020159.1	1	75	1	75	1.63e-50	100
PAV08G025260.1	EVM0006795.1	1	62	1	62	9.23e-38	96.774
PAV01G086210.1	EVM0000081.1	1	206	1	206	3.66e-145	98.058
PAV01G006720.1	EVM0005799.1	1	60	1	60	8.16e-36	100
PAV03G017730.1	EVM0015024.1	1	85	1	85	5.5e-58	98.824
PAV04G014380.1	EVM0017344.1	1	62	1	62	9.27e-40	100
PAV02G041620.1	EVM0001256.1	1	159	1	159	4.08e-117	98.742
PAV01G005610.1	EVM0007741.1	1	63	1	63	5.73e-38	96.825
PAV03G005710.1	EVM0002692.1	1	92	8	99	4.15e-61	97.826
PAV04G041420.1	EVM0008873.1	1	142	1	165	4.44e-94	83.636
PAV04G041440.1	EVM0004919.1	1	151	1	211	4.82e-82	65.403
PAV01G007210.1	EVM0013948.1	43	142	130	229	1.22e-72	99
PAV05G003720.1	EVM0025032.1	1	161	63	223	9.88e-114	99.379
PAV07G036870.1	EVM0010098.1	1	102	1	102	4.12e-59	87.255
PAV06G007180.1	EVM0001445.1	41	155	128	242	8.71e-83	98.261
PAV03G046060.1	EVM0000619.1	1	197	116	311	8.35e-125	90.863
PAV02G059490.1	EVM0010098.1	1	64	20	89	2.08e-34	80
PAV01G006710.1	EVM0005799.1	1	176	60	235	9.1e-127	98.864
PAV03G008510.1	EVM0020159.1	28	197	77	246	2.22e-122	99.412
PAV08G038690.1	EVM0016127.1	1	38	1	38	7.87e-18	89.474
PAV03G005720.1	EVM0002692.1	1	179	188	362	1.13e-90	82.682
PAV08G025650.1	EVM0005078.1	23	101	91	169	4.51e-38	82.278
PAV07G024600.1	EVM0018537.1	1	132	131	262	5.3e-92	99.242
PAV08G025270.1	EVM0006795.1	1	85	111	195	1.75e-51	97.647
PAV00G004230.1	EVM0005799.1	1	87	110	197	1.86e-51	94.318
PAV08G038680.1	EVM0016127.1	1	125	127	275	5.62e-82	83.221
PAV01G014690.1	EVM0008732.1	1	209	1	209	6.1e-148	94.737
PAV07G036390.1	EVM0010098.1	2	45	55	98	8.01e-24	90.909
